# Supplementary material for: Single-cell multi-omic analysis of the vestibular schwannoma ecosystem uncovers a nerve injury-like state
Source: Nat Commun. 2024 Jan 12;15:478. doi: 10.1038/s41467-023-42762-w (PMC10786875; doi:10.1038/s41467-023-42762-w)
Supplement: Supplementary file 5 — Supplementary Data 1-16 [file 41467_2023_42762_MOESM5_ESM.xlsx]

## Sheet: Supp Data 1
Supplementary Data 1. Differential gene expression of cell types in the VS TME
	p_val	avg_log2FC	pct.1	pct.2	p_val_adj	cluster	gene
TPSB2	0	7.17459	0.928	0.002	0	Mast Cells	TPSB2
TPSAB1	0	6.90147	0.944	0.002	0	Mast Cells	TPSAB1
CPA3	0	5.34679	0.968	0.001	0	Mast Cells	CPA3
HPGD	0	3.86789	0.776	0.006	0	Mast Cells	HPGD
MS4A2	0	3.81092	0.896	0.001	0	Mast Cells	MS4A2
KIT	0	3.34058	0.816	0.003	0	Mast Cells	KIT
IL1RL1	0	3.17779	0.888	0.002	0	Mast Cells	IL1RL1
HDC	0	2.80514	0.704	0.001	0	Mast Cells	HDC
VWA5A	0	2.71912	0.792	0.022	0	Mast Cells	VWA5A
RHEX	0	2.66543	0.768	0.009	0	Mast Cells	RHEX
GATA2	0	2.63031	0.64	0.03	0	Mast Cells	GATA2
SLC18A2	0	2.54108	0.712	0.009	0	Mast Cells	SLC18A2
BATF	0	1.81255	0.6	0.025	0	Mast Cells	BATF
TMEM233	0	1.42474	0.392	0.011	0	Mast Cells	TMEM233
CALB2	2.17e-301	1.54774	0.536	0.024	2.01e-297	Mast Cells	CALB2
RGS13	3.8e-264	1.96837	0.584	0.034	3.51e-260	Mast Cells	RGS13
LIF	7.96e-204	1.59278	0.416	0.022	7.36e-200	Mast Cells	LIF
HPGDS	1.86e-201	3.31432	0.888	0.114	1.72e-197	Mast Cells	HPGDS
MAOB	1.02e-194	1.57733	0.488	0.031	9.46e-191	Mast Cells	MAOB
IL18R1	9.51e-167	2.22233	0.512	0.039	8.8e-163	Mast Cells	IL18R1
CD52	3.35e-164	2.40609	0.84	0.107	3.1e-160	Mast Cells	CD52
GRAP2	1.14e-151	0.945298	0.352	0.02	1.05e-147	Mast Cells	GRAP2
TESC	1.27e-146	1.04973	0.384	0.025	1.18e-142	Mast Cells	TESC
IKZF3	2.51e-146	1.39971	0.448	0.033	2.32e-142	Mast Cells	IKZF3
RAC2	1.22e-143	2.26153	0.824	0.127	1.13e-139	Mast Cells	RAC2
NSG1	4.98e-143	0.668905	0.2	0.007	4.61e-139	Mast Cells	NSG1
DHRS9	5.44e-128	1.07271	0.376	0.027	5.04e-124	Mast Cells	DHRS9
STXBP6	1.06e-120	0.854159	0.28	0.016	9.77e-117	Mast Cells	STXBP6
TNIK	1.16e-98	1.30621	0.472	0.051	1.07e-94	Mast Cells	TNIK
CLU	6.87e-98	1.56179	0.88	0.184	6.36e-94	Mast Cells	CLU
CD82	4.74e-96	1.52365	0.576	0.085	4.38e-92	Mast Cells	CD82
AREG	6.63e-91	3.78386	0.896	0.239	6.13e-87	Mast Cells	AREG
CD69	7.54e-79	3.4651	0.76	0.2	6.98e-75	Mast Cells	CD69
ITM2A	1.58e-78	1.14457	0.488	0.067	1.46e-74	Mast Cells	ITM2A
PTPN7	7.23e-70	1.64354	0.672	0.151	6.69e-66	Mast Cells	PTPN7
SLC26A2	3.76e-66	1.78583	0.616	0.138	3.48e-62	Mast Cells	SLC26A2
CD38	2.63e-63	0.876876	0.336	0.041	2.43e-59	Mast Cells	CD38
MAST4	6.84e-63	0.890118	0.32	0.037	6.33e-59	Mast Cells	MAST4
FCER1A	4.32e-62	1.03905	0.328	0.04	3.99e-58	Mast Cells	FCER1A
LTC4S	2.51e-61	2.13706	0.856	0.367	2.32e-57	Mast Cells	LTC4S
CD44	9.19e-61	2.00622	0.904	0.421	8.5e-57	Mast Cells	CD44
UBB	4.77e-60	1.94341	0.96	0.591	4.41e-56	Mast Cells	UBB
ATP2A3	1.34e-59	0.692084	0.24	0.023	1.24e-55	Mast Cells	ATP2A3
CTSW	5.48e-59	0.70677	0.344	0.043	5.07e-55	Mast Cells	CTSW
AQP3	1.34e-57	0.636457	0.224	0.02	1.24e-53	Mast Cells	AQP3
BACE2	9.9e-55	1.04931	0.48	0.088	9.16e-51	Mast Cells	BACE2
LMNA	1.07e-53	2.44072	0.856	0.392	9.91e-50	Mast Cells	LMNA
RPL36AL	2.07e-51	1.52234	0.96	0.644	1.91e-47	Mast Cells	RPL36AL
S100A4	7.71e-51	1.97048	0.896	0.474	7.13e-47	Mast Cells	S100A4
CAVIN2	1.54e-49	0.877039	0.272	0.034	1.42e-45	Mast Cells	CAVIN2
RPL34	5.49e-48	1.38003	0.968	0.747	5.08e-44	Mast Cells	RPL34
JUND	2.77e-47	1.88865	0.944	0.672	2.57e-43	Mast Cells	JUND
ACSL4	3.75e-47	1.67027	0.8	0.333	3.47e-43	Mast Cells	ACSL4
ZNF704	1.16e-46	0.823511	0.32	0.047	1.08e-42	Mast Cells	ZNF704
PTGS1	1.48e-46	1.32216	0.56	0.152	1.37e-42	Mast Cells	PTGS1
DACH1	4.06e-46	0.556988	0.12	0.008	3.76e-42	Mast Cells	DACH1
RPL11	7.56e-46	1.25935	0.968	0.775	6.99e-42	Mast Cells	RPL11
SQSTM1	1.37e-44	1.78986	0.92	0.601	1.27e-40	Mast Cells	SQSTM1
VIM	1.77e-44	1.77988	0.96	0.781	1.64e-40	Mast Cells	VIM
RPL30	3.4e-44	1.2365	0.976	0.738	3.15e-40	Mast Cells	RPL30
TIE1	3.53e-44	0.381284	0.136	0.01	3.27e-40	Mast Cells	TIE1
BIRC3	3.82e-44	2.25897	0.688	0.253	3.54e-40	Mast Cells	BIRC3
PTMA	5.32e-44	1.26685	0.976	0.782	4.92e-40	Mast Cells	PTMA
S100A6	7.77e-44	1.27035	0.952	0.561	7.19e-40	Mast Cells	S100A6
LAPTM4A	1.91e-43	1.95299	0.832	0.503	1.77e-39	Mast Cells	LAPTM4A
SH3BGRL3	4.2e-43	1.53052	0.944	0.595	3.88e-39	Mast Cells	SH3BGRL3
TNFRSF4	4.82e-43	0.526797	0.192	0.02	4.46e-39	Mast Cells	TNFRSF4
EEF1A1	4.99e-43	1.2612	0.976	0.821	4.62e-39	Mast Cells	EEF1A1
RPL32	7.75e-43	1.23822	0.96	0.747	7.17e-39	Mast Cells	RPL32
RPL14	1.67e-42	1.22591	0.96	0.724	1.54e-38	Mast Cells	RPL14
NFKBIZ	5.03e-42	1.73166	0.816	0.377	4.65e-38	Mast Cells	NFKBIZ
SLC2A3	1.01e-41	1.49259	0.712	0.253	9.34e-38	Mast Cells	SLC2A3
CKLF	1.05e-41	1.57159	0.84	0.446	9.71e-38	Mast Cells	CKLF
FOSB	1.91e-41	1.99276	0.92	0.574	1.77e-37	Mast Cells	FOSB
FXYD5	2.9e-41	1.37066	0.904	0.504	2.68e-37	Mast Cells	FXYD5
ST8SIA6	3.7e-41	0.637131	0.144	0.012	3.42e-37	Mast Cells	ST8SIA6
SELENOK	5.66e-41	2.08011	0.872	0.494	5.24e-37	Mast Cells	SELENOK
RPL24	1.66e-40	1.20327	0.96	0.707	1.54e-36	Mast Cells	RPL24
RPS4X	2.19e-40	1.33622	0.952	0.717	2.02e-36	Mast Cells	RPS4X
RPS27A	7.41e-40	1.18182	0.96	0.755	6.86e-36	Mast Cells	RPS27A
MYADM	7.68e-40	1.64606	0.776	0.35	7.11e-36	Mast Cells	MYADM
ITM2C	1.32e-39	0.978724	0.496	0.124	1.22e-35	Mast Cells	ITM2C
RPL35A	1.13e-38	1.14898	0.944	0.706	1.05e-34	Mast Cells	RPL35A
CDC42EP3	2.44e-38	1.36589	0.536	0.157	2.26e-34	Mast Cells	CDC42EP3
CLIC1	4.67e-38	1.39626	0.896	0.592	4.32e-34	Mast Cells	CLIC1
TNFRSF18	4.67e-38	0.599474	0.168	0.017	4.32e-34	Mast Cells	TNFRSF18
RPL37	8.29e-38	1.10371	0.976	0.732	7.67e-34	Mast Cells	RPL37
TAGLN2	1.14e-37	1.44148	0.824	0.45	1.05e-33	Mast Cells	TAGLN2
ALOX5AP	1.62e-37	1.32496	0.936	0.561	1.5e-33	Mast Cells	ALOX5AP
CTNNBL1	2.84e-37	1.51493	0.664	0.251	2.63e-33	Mast Cells	CTNNBL1
MATK	8.21e-37	0.397622	0.192	0.022	7.6e-33	Mast Cells	MATK
PALM2-AKAP2	1.05e-36	1.1874	0.576	0.17	9.72e-33	Mast Cells	PALM2-AKAP2
EMP3	1.24e-36	1.67332	0.872	0.506	1.15e-32	Mast Cells	EMP3
RPL10	1.31e-36	1.09239	0.96	0.8	1.22e-32	Mast Cells	RPL10
RPL37A	1.54e-36	1.24414	0.96	0.734	1.42e-32	Mast Cells	RPL37A
RPL5	2.03e-36	1.1239	0.952	0.742	1.88e-32	Mast Cells	RPL5
NDUFA4	2.85e-36	1.46938	0.88	0.566	2.63e-32	Mast Cells	NDUFA4
FAU	2.65e-35	1.06828	0.952	0.725	2.45e-31	Mast Cells	FAU
CNRIP1	4.86e-35	0.934966	0.376	0.084	4.5e-31	Mast Cells	CNRIP1
EHD1	1.33e-34	1.07164	0.432	0.111	1.23e-30	Mast Cells	EHD1
RPL7A	1.41e-34	1.08789	0.944	0.727	1.3e-30	Mast Cells	RPL7A
BCL3	1.72e-34	1.13018	0.528	0.163	1.59e-30	Mast Cells	BCL3
RPL6	1.96e-34	1.04698	0.952	0.716	1.81e-30	Mast Cells	RPL6
CD9	2.34e-34	1.30269	0.8	0.417	2.16e-30	Mast Cells	CD9
ARHGDIB	6.12e-34	1.30047	0.92	0.576	5.66e-30	Mast Cells	ARHGDIB
LDHB	9.36e-34	1.35271	0.8	0.434	8.66e-30	Mast Cells	LDHB
RPL23	1.04e-33	1.17755	0.96	0.682	9.59e-30	Mast Cells	RPL23
SKAP1	1.06e-33	0.285251	0.264	0.042	9.84e-30	Mast Cells	SKAP1
RPL19	1.32e-33	1.01756	0.96	0.739	1.22e-29	Mast Cells	RPL19
DNAJA1	1.83e-33	1.37322	0.92	0.629	1.69e-29	Mast Cells	DNAJA1
RPS3	2.32e-33	1.0433	0.96	0.712	2.15e-29	Mast Cells	RPS3
RPS25	5.82e-33	1.08656	0.952	0.703	5.39e-29	Mast Cells	RPS25
RPS7	8.5e-33	1.03975	0.968	0.721	7.87e-29	Mast Cells	RPS7
TPST2	1.27e-32	1.08069	0.416	0.108	1.18e-28	Mast Cells	TPST2
HSP90AB1	2.42e-32	1.30164	0.952	0.726	2.24e-28	Mast Cells	HSP90AB1
RPL18	3.97e-32	1.0142	0.96	0.719	3.67e-28	Mast Cells	RPL18
RPSA	8.91e-32	1.093	0.912	0.696	8.24e-28	Mast Cells	RPSA
RASSF5	1.34e-31	1.21705	0.608	0.237	1.24e-27	Mast Cells	RASSF5
LCP1	1.83e-31	1.33277	0.744	0.34	1.7e-27	Mast Cells	LCP1
RBM8A	2.22e-31	1.17321	0.856	0.505	2.05e-27	Mast Cells	RBM8A
CAPG	4.24e-31	1.30158	0.808	0.45	3.93e-27	Mast Cells	CAPG
GPR65	6.22e-31	1.93484	0.656	0.301	5.76e-27	Mast Cells	GPR65
ANKRD28	7e-31	1.11851	0.584	0.195	6.48e-27	Mast Cells	ANKRD28
CD63	1.44e-30	1.09128	0.96	0.685	1.33e-26	Mast Cells	CD63
CCDC71L	1.73e-30	1.2557	0.376	0.095	1.6e-26	Mast Cells	CCDC71L
RPL22	2.31e-30	0.998015	0.928	0.702	2.14e-26	Mast Cells	RPL22
RPLP1	4.15e-30	0.95684	0.96	0.78	3.84e-26	Mast Cells	RPLP1
RELB	4.98e-30	0.97228	0.392	0.104	4.61e-26	Mast Cells	RELB
NACA	8.81e-30	0.974764	0.952	0.715	8.15e-26	Mast Cells	NACA
RPS3A	9.83e-30	1.00563	0.968	0.734	9.09e-26	Mast Cells	RPS3A
RPS23	1.28e-29	0.985595	0.968	0.743	1.18e-25	Mast Cells	RPS23
CSF1	1.31e-29	1.05864	0.296	0.061	1.21e-25	Mast Cells	CSF1
SYNJ2	2.26e-29	0.612172	0.248	0.044	2.1e-25	Mast Cells	SYNJ2
B4GALT5	6.82e-29	1.17176	0.44	0.128	6.31e-25	Mast Cells	B4GALT5
RGS2	1.28e-28	1.20428	0.808	0.405	1.19e-24	Mast Cells	RGS2
SAMSN1	1.47e-28	1.1882	0.84	0.477	1.36e-24	Mast Cells	SAMSN1
RPS12	1.55e-28	1.06247	0.96	0.748	1.44e-24	Mast Cells	RPS12
RPL9	3.27e-28	0.927078	0.96	0.735	3.03e-24	Mast Cells	RPL9
RPL7	3.87e-28	0.98815	0.952	0.682	3.58e-24	Mast Cells	RPL7
RPL8	5.11e-28	0.970232	0.952	0.727	4.73e-24	Mast Cells	RPL8
SDCBP	6.05e-28	1.24638	0.896	0.609	5.6e-24	Mast Cells	SDCBP
SOCS1	8.71e-28	1.23731	0.504	0.174	8.06e-24	Mast Cells	SOCS1
RPS29	9.52e-28	0.977851	0.96	0.718	8.81e-24	Mast Cells	RPS29
ANXA1	1.23e-27	1.8242	0.872	0.645	1.14e-23	Mast Cells	ANXA1
RPS27	1.58e-27	0.944357	0.952	0.736	1.46e-23	Mast Cells	RPS27
H3F3B	1.71e-27	1.01652	0.968	0.774	1.58e-23	Mast Cells	H3F3B
LMNB1	1.95e-27	0.850765	0.272	0.056	1.81e-23	Mast Cells	LMNB1
RPL29	2.19e-27	0.909581	0.96	0.708	2.02e-23	Mast Cells	RPL29
RPS5	2.95e-27	0.998005	0.952	0.671	2.73e-23	Mast Cells	RPS5
DUSP10	3.69e-27	1.10588	0.416	0.122	3.41e-23	Mast Cells	DUSP10
RPS21	4.15e-27	0.913765	0.968	0.696	3.84e-23	Mast Cells	RPS21
ADRB2	4.58e-27	1.07887	0.44	0.139	4.24e-23	Mast Cells	ADRB2
RPS28	4.94e-27	0.900191	0.96	0.752	4.57e-23	Mast Cells	RPS28
SRGN	5.13e-27	1.18383	0.984	0.794	4.74e-23	Mast Cells	SRGN
SYAP1	6.15e-27	1.27049	0.792	0.442	5.69e-23	Mast Cells	SYAP1
RPL12	7.61e-27	0.959274	0.96	0.723	7.05e-23	Mast Cells	RPL12
SERTAD1	1.57e-26	1.12522	0.792	0.436	1.45e-22	Mast Cells	SERTAD1
RPL21	6.3e-26	0.932312	0.976	0.742	5.83e-22	Mast Cells	RPL21
EIF1	6.82e-26	0.897916	0.96	0.778	6.31e-22	Mast Cells	EIF1
RPS11	8.18e-26	0.892771	0.952	0.709	7.57e-22	Mast Cells	RPS11
RPL41	8.63e-26	0.848734	0.96	0.808	7.99e-22	Mast Cells	RPL41
BZW1	1.45e-25	1.37116	0.784	0.508	1.34e-21	Mast Cells	BZW1
ADAM12	1.83e-25	0.484951	0.112	0.012	1.7e-21	Mast Cells	ADAM12
PPP1R15A	2.64e-25	1.1676	0.912	0.554	2.44e-21	Mast Cells	PPP1R15A
ALAS1	4.67e-25	0.952679	0.424	0.134	4.32e-21	Mast Cells	ALAS1
TMEM154	5.32e-25	0.859854	0.376	0.104	4.92e-21	Mast Cells	TMEM154
KDM6B	1.04e-24	1.31394	0.784	0.456	9.58e-21	Mast Cells	KDM6B
BHLHE40	1.91e-24	1.25872	0.624	0.293	1.77e-20	Mast Cells	BHLHE40
RACK1	6.67e-24	0.926385	0.944	0.705	6.17e-20	Mast Cells	RACK1
RPL39	1.05e-23	0.854551	0.96	0.731	9.74e-20	Mast Cells	RPL39
CD37	1.28e-23	1.04087	0.832	0.514	1.18e-19	Mast Cells	CD37
CST7	1.56e-23	0.371965	0.304	0.07	1.44e-19	Mast Cells	CST7
RPL18A	2.01e-23	0.833066	0.968	0.723	1.86e-19	Mast Cells	RPL18A
RPL13	2.19e-23	0.823396	0.968	0.784	2.03e-19	Mast Cells	RPL13
RPS14	2.84e-23	0.814499	0.96	0.741	2.63e-19	Mast Cells	RPS14
C12orf57	3.38e-23	0.937196	0.712	0.344	3.13e-19	Mast Cells	C12orf57
ANXA11	4.8e-23	1.02943	0.648	0.333	4.44e-19	Mast Cells	ANXA11
YWHAZ	5.36e-23	0.969903	0.888	0.682	4.96e-19	Mast Cells	YWHAZ
REL	7.99e-23	1.50234	0.824	0.598	7.4e-19	Mast Cells	REL
RPS15A	1.04e-22	0.805709	0.96	0.71	9.61e-19	Mast Cells	RPS15A
RPS26	1.05e-22	0.968921	0.936	0.675	9.71e-19	Mast Cells	RPS26
RPS15	1.25e-22	0.809442	0.96	0.738	1.16e-18	Mast Cells	RPS15
PRDX1	1.3e-22	1.15574	0.84	0.55	1.2e-18	Mast Cells	PRDX1
MT-ND4	1.48e-22	0.942453	0.976	0.792	1.37e-18	Mast Cells	MT-ND4
MAP1A	2e-22	0.545669	0.224	0.045	1.85e-18	Mast Cells	MAP1A
FDX1	2.01e-22	1.81624	0.512	0.219	1.86e-18	Mast Cells	FDX1
LMO4	2.04e-22	1.1618	0.68	0.376	1.89e-18	Mast Cells	LMO4
RPL26	2.1e-22	0.818317	0.952	0.745	1.95e-18	Mast Cells	RPL26
GLUL	2.26e-22	1.23031	0.88	0.65	2.09e-18	Mast Cells	GLUL
NR4A1	2.76e-22	1.15292	0.816	0.51	2.55e-18	Mast Cells	NR4A1
RHOH	2.84e-22	0.81952	0.488	0.174	2.63e-18	Mast Cells	RHOH
RPS8	7.82e-22	0.902529	0.96	0.731	7.24e-18	Mast Cells	RPS8
RPS13	9.25e-22	0.802353	0.96	0.711	8.56e-18	Mast Cells	RPS13
BTG2	9.87e-22	1.3612	0.816	0.552	9.13e-18	Mast Cells	BTG2
PFDN5	1.03e-21	0.8165	0.944	0.665	9.5e-18	Mast Cells	PFDN5
DYNLL1	1.12e-21	0.966228	0.896	0.623	1.04e-17	Mast Cells	DYNLL1
EPB41L1	1.15e-21	0.442403	0.152	0.023	1.06e-17	Mast Cells	EPB41L1
DUSP6	1.19e-21	1.29834	0.584	0.27	1.1e-17	Mast Cells	DUSP6
G3BP2	1.26e-21	0.860084	0.68	0.357	1.17e-17	Mast Cells	G3BP2
RPL36	2.69e-21	0.823931	0.944	0.693	2.49e-17	Mast Cells	RPL36
CCNI	2.69e-21	0.876718	0.864	0.664	2.49e-17	Mast Cells	CCNI
DDX3X	3.27e-21	1.05636	0.912	0.666	3.02e-17	Mast Cells	DDX3X
SFPQ	4.23e-21	1.0603	0.84	0.685	3.92e-17	Mast Cells	SFPQ
RPLP2	4.98e-21	0.759486	0.96	0.747	4.61e-17	Mast Cells	RPLP2
RPS24	8.61e-21	0.795489	0.96	0.774	7.97e-17	Mast Cells	RPS24
PBX1	8.66e-21	0.696009	0.288	0.072	8.01e-17	Mast Cells	PBX1
RPL38	1.1e-20	0.803258	0.928	0.674	1.02e-16	Mast Cells	RPL38
MT-ND2	1.15e-20	0.908148	0.968	0.769	1.07e-16	Mast Cells	MT-ND2
HSPA8	1.85e-20	1.07359	0.904	0.652	1.72e-16	Mast Cells	HSPA8
RHBDD2	2.39e-20	0.841965	0.368	0.122	2.22e-16	Mast Cells	RHBDD2
VEGFA	3.7e-20	1.13397	0.552	0.242	3.42e-16	Mast Cells	VEGFA
SLC25A3	5.92e-20	0.912689	0.856	0.59	5.48e-16	Mast Cells	SLC25A3
HSP90AA1	8.93e-20	0.769494	0.984	0.806	8.26e-16	Mast Cells	HSP90AA1
NFKBIA	1.1e-19	0.797612	0.928	0.706	1.02e-15	Mast Cells	NFKBIA
COX7C	2.34e-19	0.751565	0.92	0.629	2.17e-15	Mast Cells	COX7C
IDS	2.87e-19	1.03828	0.688	0.414	2.66e-15	Mast Cells	IDS
AURKA	3.43e-19	0.611881	0.208	0.045	3.17e-15	Mast Cells	AURKA
PPDPF	3.43e-19	0.69412	0.704	0.363	3.17e-15	Mast Cells	PPDPF
RPL31	3.45e-19	0.763159	0.912	0.667	3.19e-15	Mast Cells	RPL31
SYTL2	3.89e-19	0.422996	0.2	0.041	3.6e-15	Mast Cells	SYTL2
PRDX6	4.12e-19	0.854743	0.768	0.471	3.81e-15	Mast Cells	PRDX6
FHL1	8.26e-19	0.4599	0.224	0.051	7.65e-15	Mast Cells	FHL1
STX3	1.55e-18	0.926613	0.472	0.197	1.44e-14	Mast Cells	STX3
CAVIN1	1.61e-18	0.615053	0.352	0.109	1.49e-14	Mast Cells	CAVIN1
RPS20	1.69e-18	0.829422	0.936	0.678	1.57e-14	Mast Cells	RPS20
BTK	2.27e-18	0.881721	0.496	0.22	2.1e-14	Mast Cells	BTK
MBOAT7	2.42e-18	0.726787	0.36	0.122	2.24e-14	Mast Cells	MBOAT7
NOP53	4.75e-18	0.929737	0.728	0.473	4.39e-14	Mast Cells	NOP53
MT-CO2	5.2e-18	0.817478	0.984	0.852	4.81e-14	Mast Cells	MT-CO2
SEMA4A	6.85e-18	0.869356	0.328	0.107	6.34e-14	Mast Cells	SEMA4A
OSBPL6	7.52e-18	0.343499	0.128	0.02	6.96e-14	Mast Cells	OSBPL6
RBBP8	8.33e-18	1.18715	0.344	0.119	7.71e-14	Mast Cells	RBBP8
SLC25A44	9.34e-18	0.862509	0.312	0.099	8.64e-14	Mast Cells	SLC25A44
UBE2S	9.58e-18	1.03524	0.72	0.433	8.87e-14	Mast Cells	UBE2S
ICAM3	1.05e-17	0.617796	0.304	0.089	9.74e-14	Mast Cells	ICAM3
MYL6	1.14e-17	0.744914	0.944	0.683	1.06e-13	Mast Cells	MYL6
SLC43A3	1.7e-17	0.758594	0.328	0.109	1.58e-13	Mast Cells	SLC43A3
NFE2L2	1.82e-17	1.24355	0.848	0.682	1.68e-13	Mast Cells	NFE2L2
MIR3142HG	2.51e-17	0.548509	0.144	0.026	2.32e-13	Mast Cells	MIR3142HG
RPL15	2.51e-17	0.707957	0.96	0.727	2.33e-13	Mast Cells	RPL15
RPS18	2.59e-17	0.773322	0.96	0.742	2.4e-13	Mast Cells	RPS18
NSMCE1	2.72e-17	1.03778	0.424	0.176	2.52e-13	Mast Cells	NSMCE1
HNRNPA2B1	3.65e-17	0.727854	0.92	0.855	3.38e-13	Mast Cells	HNRNPA2B1
AP1S3	3.86e-17	0.637794	0.24	0.061	3.57e-13	Mast Cells	AP1S3
MT-CYB	4.11e-17	0.787804	0.976	0.818	3.8e-13	Mast Cells	MT-CYB
ASRGL1	4.4e-17	0.591787	0.248	0.066	4.07e-13	Mast Cells	ASRGL1
RPS6	6.62e-17	0.767282	0.952	0.726	6.13e-13	Mast Cells	RPS6
EEF1B2	8.03e-17	0.729925	0.936	0.652	7.43e-13	Mast Cells	EEF1B2
HYMAI	8.5e-17	0.478537	0.168	0.034	7.86e-13	Mast Cells	HYMAI
MSRA	1.15e-16	1.0042	0.472	0.207	1.06e-12	Mast Cells	MSRA
RPL17	1.16e-16	0.685297	0.96	0.73	1.07e-12	Mast Cells	RPL17
SRP14	1.72e-16	0.721808	0.92	0.658	1.59e-12	Mast Cells	SRP14
DRAP1	2.79e-16	0.810719	0.72	0.459	2.58e-12	Mast Cells	DRAP1
HSP90B1	2.96e-16	1.05947	0.776	0.548	2.74e-12	Mast Cells	HSP90B1
GNA15	3.09e-16	0.791266	0.352	0.128	2.86e-12	Mast Cells	GNA15
ANXA6	3.35e-16	0.602662	0.32	0.103	3.1e-12	Mast Cells	ANXA6
AC020916.1	3.45e-16	0.974746	0.8	0.513	3.19e-12	Mast Cells	AC020916.1
DUSP14	3.74e-16	0.728904	0.296	0.096	3.46e-12	Mast Cells	DUSP14
RPL4	3.85e-16	0.729857	0.864	0.615	3.57e-12	Mast Cells	RPL4
FERMT2	5.11e-16	0.647357	0.424	0.158	4.73e-12	Mast Cells	FERMT2
RPL13A	5.6e-16	0.710113	0.96	0.729	5.19e-12	Mast Cells	RPL13A
CREM	6.03e-16	1.08397	0.784	0.54	5.58e-12	Mast Cells	CREM
TPI1	6.25e-16	0.765553	0.808	0.574	5.78e-12	Mast Cells	TPI1
PEBP1	6.5e-16	0.797934	0.768	0.55	6.01e-12	Mast Cells	PEBP1
TIMP1	9.03e-16	0.301526	0.68	0.37	8.35e-12	Mast Cells	TIMP1
TNFAIP8	1.05e-15	0.835204	0.536	0.251	9.68e-12	Mast Cells	TNFAIP8
JUNB	1.54e-15	0.878423	0.904	0.655	1.42e-11	Mast Cells	JUNB
CALM3	1.88e-15	0.700778	0.56	0.286	1.74e-11	Mast Cells	CALM3
RHOBTB3	1.89e-15	1.07273	0.648	0.36	1.75e-11	Mast Cells	RHOBTB3
SLC44A1	2.27e-15	0.859573	0.48	0.209	2.1e-11	Mast Cells	SLC44A1
CD22	2.37e-15	0.610084	0.192	0.046	2.19e-11	Mast Cells	CD22
IER2	3.03e-15	0.878999	0.88	0.613	2.81e-11	Mast Cells	IER2
MT-CO1	4.21e-15	0.77943	0.96	0.827	3.9e-11	Mast Cells	MT-CO1
EEF1G	5.34e-15	0.667635	0.904	0.662	4.94e-11	Mast Cells	EEF1G
GABPB1	5.47e-15	0.612007	0.336	0.12	5.06e-11	Mast Cells	GABPB1
RPL10A	5.85e-15	0.696791	0.952	0.694	5.42e-11	Mast Cells	RPL10A
DDAH2	6.16e-15	0.882945	0.584	0.336	5.7e-11	Mast Cells	DDAH2
PRNP	6.93e-15	0.961015	0.648	0.413	6.41e-11	Mast Cells	PRNP
TRIR	7.05e-15	0.716145	0.76	0.531	6.52e-11	Mast Cells	TRIR
RAB32	8.51e-15	0.836809	0.52	0.273	7.87e-11	Mast Cells	RAB32
ARHGAP18	8.78e-15	0.785029	0.816	0.57	8.13e-11	Mast Cells	ARHGAP18
SOD1	9.44e-15	0.695205	0.744	0.48	8.73e-11	Mast Cells	SOD1
RPL23A	9.86e-15	0.667707	0.944	0.692	9.13e-11	Mast Cells	RPL23A
ING2	1.01e-14	0.637794	0.304	0.106	9.36e-11	Mast Cells	ING2
BLVRA	1.04e-14	0.606652	0.336	0.122	9.6e-11	Mast Cells	BLVRA
NT5DC2	1.19e-14	0.43382	0.192	0.048	1.1e-10	Mast Cells	NT5DC2
FAM107B	1.29e-14	1.36459	0.568	0.322	1.19e-10	Mast Cells	FAM107B
PHLDA2	1.31e-14	0.775432	0.224	0.063	1.21e-10	Mast Cells	PHLDA2
METTL21A	1.56e-14	0.945294	0.344	0.13	1.45e-10	Mast Cells	METTL21A
RRAD	1.77e-14	1.05872	0.344	0.126	1.64e-10	Mast Cells	RRAD
WWC3	2.18e-14	0.661566	0.256	0.079	2.02e-10	Mast Cells	WWC3
FTH1	2.79e-14	0.823568	0.96	0.841	2.58e-10	Mast Cells	FTH1
NFKB1	2.89e-14	1.25224	0.632	0.422	2.67e-10	Mast Cells	NFKB1
ADGRE2	3.26e-14	0.681557	0.456	0.208	3.02e-10	Mast Cells	ADGRE2
IL4R	3.42e-14	0.745525	0.368	0.15	3.17e-10	Mast Cells	IL4R
YBX1	3.88e-14	0.653321	0.936	0.681	3.59e-10	Mast Cells	YBX1
MALAT1	4.09e-14	0.414144	1	0.997	3.79e-10	Mast Cells	MALAT1
UQCRH	4.48e-14	0.732151	0.752	0.535	4.14e-10	Mast Cells	UQCRH
ALYREF	5.45e-14	0.716272	0.336	0.133	5.04e-10	Mast Cells	ALYREF
SUB1	7.86e-14	0.803212	0.736	0.543	7.27e-10	Mast Cells	SUB1
MAPK6	1.46e-13	0.872363	0.456	0.223	1.35e-09	Mast Cells	MAPK6
TRIM24	3.08e-13	0.742216	0.336	0.131	2.85e-09	Mast Cells	TRIM24
NFKB2	3.83e-13	0.745604	0.36	0.153	3.54e-09	Mast Cells	NFKB2
CUTA	4.7e-13	0.733211	0.6	0.353	4.35e-09	Mast Cells	CUTA
TSC22D1	4.87e-13	1.1012	0.472	0.217	4.51e-09	Mast Cells	TSC22D1
AL359636.2	4.96e-13	0.361219	0.12	0.023	4.59e-09	Mast Cells	AL359636.2
SAP18	5.39e-13	0.821807	0.736	0.526	4.99e-09	Mast Cells	SAP18
RPL36A	5.49e-13	0.652057	0.928	0.693	5.08e-09	Mast Cells	RPL36A
TXN	5.56e-13	0.772463	0.672	0.417	5.15e-09	Mast Cells	TXN
HSPA5	5.72e-13	0.865264	0.728	0.513	5.29e-09	Mast Cells	HSPA5
UBA52	6.39e-13	0.61496	0.952	0.697	5.91e-09	Mast Cells	UBA52
PRKX	8.97e-13	0.845706	0.456	0.218	8.3e-09	Mast Cells	PRKX
NCL	9.01e-13	0.712774	0.88	0.635	8.34e-09	Mast Cells	NCL
SNRPD2	9.48e-13	0.779552	0.632	0.418	8.78e-09	Mast Cells	SNRPD2
RPL27A	1.13e-12	0.688691	0.928	0.697	1.04e-08	Mast Cells	RPL27A
OCIAD2	1.13e-12	0.387842	0.224	0.066	1.05e-08	Mast Cells	OCIAD2
SVIP	1.26e-12	0.580398	0.312	0.118	1.17e-08	Mast Cells	SVIP
GALC	1.27e-12	0.95491	0.36	0.156	1.17e-08	Mast Cells	GALC
EIF3K	1.38e-12	0.631039	0.848	0.612	1.28e-08	Mast Cells	EIF3K
ZNF521	1.65e-12	0.280231	0.104	0.018	1.53e-08	Mast Cells	ZNF521
LINC00511	1.73e-12	0.380211	0.232	0.069	1.6e-08	Mast Cells	LINC00511
RPL28	1.83e-12	0.546497	0.968	0.774	1.69e-08	Mast Cells	RPL28
TNFAIP8L1	3.02e-12	0.432455	0.208	0.062	2.8e-08	Mast Cells	TNFAIP8L1
TUBB4B	3.44e-12	0.659835	0.816	0.536	3.19e-08	Mast Cells	TUBB4B
IDI1	3.83e-12	0.636931	0.528	0.296	3.54e-08	Mast Cells	IDI1
UBL5	4.14e-12	0.693198	0.744	0.536	3.83e-08	Mast Cells	UBL5
LAPTM4B	4.51e-12	0.307429	0.176	0.046	4.18e-08	Mast Cells	LAPTM4B
EEF1D	7.13e-12	0.626945	0.856	0.656	6.6e-08	Mast Cells	EEF1D
PRR5	7.45e-12	0.441274	0.184	0.051	6.9e-08	Mast Cells	PRR5
PTGS2	7.5e-12	1.58234	0.456	0.235	6.94e-08	Mast Cells	PTGS2
IFITM2	7.76e-12	0.555629	0.752	0.501	7.18e-08	Mast Cells	IFITM2
H2AFZ	1.1e-11	0.666539	0.832	0.558	1.02e-07	Mast Cells	H2AFZ
MT-ATP6	1.22e-11	0.654945	0.976	0.843	1.13e-07	Mast Cells	MT-ATP6
SYTL3	1.24e-11	0.763999	0.488	0.244	1.15e-07	Mast Cells	SYTL3
MT-ND5	1.27e-11	0.534549	0.92	0.714	1.17e-07	Mast Cells	MT-ND5
SNHG8	1.37e-11	0.72266	0.664	0.444	1.27e-07	Mast Cells	SNHG8
RBM39	1.56e-11	0.596735	0.864	0.761	1.44e-07	Mast Cells	RBM39
TPT1	1.63e-11	0.580004	0.96	0.765	1.51e-07	Mast Cells	TPT1
COX4I1	1.71e-11	0.579961	0.904	0.648	1.58e-07	Mast Cells	COX4I1
VPS37B	2.03e-11	0.929675	0.464	0.255	1.88e-07	Mast Cells	VPS37B
ECH1	2.3e-11	0.688281	0.536	0.319	2.13e-07	Mast Cells	ECH1
PMEPA1	2.61e-11	0.750098	0.552	0.31	2.41e-07	Mast Cells	PMEPA1
SKP1	3.32e-11	0.715502	0.76	0.595	3.07e-07	Mast Cells	SKP1
MAPRE1	3.48e-11	0.631169	0.552	0.333	3.22e-07	Mast Cells	MAPRE1
TPM4	3.83e-11	0.828113	0.664	0.474	3.54e-07	Mast Cells	TPM4
SSR4	5.23e-11	0.613433	0.768	0.538	4.84e-07	Mast Cells	SSR4
DDIT4	5.32e-11	1.01852	0.696	0.516	4.93e-07	Mast Cells	DDIT4
RPL27	5.39e-11	0.536473	0.928	0.657	4.99e-07	Mast Cells	RPL27
RPL3	5.81e-11	0.589436	0.936	0.734	5.38e-07	Mast Cells	RPL3
GPX4	7.09e-11	0.610833	0.84	0.607	6.56e-07	Mast Cells	GPX4
HNRNPA1	7.47e-11	0.663857	0.792	0.601	6.91e-07	Mast Cells	HNRNPA1
FHL3	7.8e-11	0.628405	0.304	0.128	7.22e-07	Mast Cells	FHL3
MCTP2	7.87e-11	0.757766	0.2	0.061	7.28e-07	Mast Cells	MCTP2
MRPS6	8.84e-11	1.01354	0.504	0.314	8.18e-07	Mast Cells	MRPS6
CHCHD2	9.66e-11	0.598342	0.808	0.585	8.94e-07	Mast Cells	CHCHD2
SAV1	1.12e-10	0.761559	0.376	0.184	1.03e-06	Mast Cells	SAV1
FOSL2	1.44e-10	0.749748	0.568	0.351	1.33e-06	Mast Cells	FOSL2
ATP6V1F	1.46e-10	0.698236	0.712	0.506	1.35e-06	Mast Cells	ATP6V1F
P2RY14	1.59e-10	0.268595	0.176	0.05	1.47e-06	Mast Cells	P2RY14
AHI1	2.07e-10	0.585105	0.552	0.316	1.92e-06	Mast Cells	AHI1
C9orf16	2.27e-10	0.765808	0.568	0.372	2.1e-06	Mast Cells	C9orf16
MT-ND3	2.3e-10	0.600656	0.96	0.861	2.13e-06	Mast Cells	MT-ND3
CD83	2.42e-10	0.539679	0.816	0.501	2.24e-06	Mast Cells	CD83
RARA	2.55e-10	0.562359	0.288	0.119	2.36e-06	Mast Cells	RARA
NR4A3	2.62e-10	0.663651	0.672	0.421	2.42e-06	Mast Cells	NR4A3
CCDC85B	2.91e-10	0.694986	0.512	0.302	2.69e-06	Mast Cells	CCDC85B
SEC61B	3.08e-10	0.705097	0.68	0.507	2.85e-06	Mast Cells	SEC61B
AHR	3.11e-10	0.519455	0.656	0.405	2.87e-06	Mast Cells	AHR
PLK3	3.15e-10	0.875378	0.544	0.362	2.92e-06	Mast Cells	PLK3
PLIN2	3.17e-10	0.473281	0.8	0.541	2.94e-06	Mast Cells	PLIN2
SNRPN	3.19e-10	0.629017	0.472	0.272	2.95e-06	Mast Cells	SNRPN
NFE2L3	3.2e-10	0.604899	0.304	0.127	2.96e-06	Mast Cells	NFE2L3
HNRNPA0	3.28e-10	0.725248	0.616	0.425	3.04e-06	Mast Cells	HNRNPA0
STK4	3.89e-10	0.582855	0.696	0.506	3.6e-06	Mast Cells	STK4
NFATC1	3.97e-10	0.592161	0.296	0.124	3.67e-06	Mast Cells	NFATC1
ZNF511	4.47e-10	0.606285	0.336	0.158	4.14e-06	Mast Cells	ZNF511
FCER1G	4.6e-10	0.466269	0.864	0.549	4.26e-06	Mast Cells	FCER1G
UXT	5.74e-10	0.620246	0.584	0.388	5.31e-06	Mast Cells	UXT
HOTAIRM1	6.21e-10	0.488375	0.28	0.114	5.74e-06	Mast Cells	HOTAIRM1
TOMM7	6.87e-10	0.535677	0.824	0.623	6.36e-06	Mast Cells	TOMM7
ENSA	6.95e-10	0.649166	0.608	0.434	6.43e-06	Mast Cells	ENSA
TSPYL2	7.22e-10	0.945072	0.44	0.243	6.68e-06	Mast Cells	TSPYL2
TSTD1	7.48e-10	0.465412	0.384	0.182	6.92e-06	Mast Cells	TSTD1
DNAJB9	7.54e-10	0.668846	0.344	0.166	6.97e-06	Mast Cells	DNAJB9
PKIG	7.64e-10	0.755972	0.224	0.081	7.07e-06	Mast Cells	PKIG
RBM38	1.01e-09	0.488323	0.264	0.105	9.39e-06	Mast Cells	RBM38
MT-ND4L	1.03e-09	0.703766	0.656	0.474	9.53e-06	Mast Cells	MT-ND4L
TSC22D3	1.13e-09	0.775579	0.76	0.629	1.04e-05	Mast Cells	TSC22D3
PAK1	1.14e-09	0.774141	0.496	0.294	1.06e-05	Mast Cells	PAK1
POLR2K	1.19e-09	0.642775	0.424	0.234	1.1e-05	Mast Cells	POLR2K
CTR9	1.25e-09	0.68137	0.368	0.186	1.16e-05	Mast Cells	CTR9
GAPDH	1.51e-09	0.481737	0.944	0.69	1.4e-05	Mast Cells	GAPDH
NDUFB4	1.61e-09	0.69287	0.608	0.422	1.49e-05	Mast Cells	NDUFB4
YES1	1.67e-09	0.402379	0.168	0.05	1.54e-05	Mast Cells	YES1
CYCS	1.87e-09	0.653844	0.672	0.472	1.73e-05	Mast Cells	CYCS
RALB	1.89e-09	0.452876	0.296	0.128	1.75e-05	Mast Cells	RALB
MT-ND1	2.1e-09	0.534476	0.944	0.743	1.95e-05	Mast Cells	MT-ND1
HES1	2.36e-09	1.16014	0.312	0.144	2.19e-05	Mast Cells	HES1
TNFAIP3	2.36e-09	0.490036	0.744	0.445	2.19e-05	Mast Cells	TNFAIP3
NDUFS5	2.48e-09	0.536752	0.712	0.494	2.29e-05	Mast Cells	NDUFS5
TWISTNB	2.9e-09	0.724788	0.368	0.192	2.68e-05	Mast Cells	TWISTNB
MYL12A	2.95e-09	0.559755	0.768	0.58	2.73e-05	Mast Cells	MYL12A
ACTB	2.98e-09	0.541175	0.976	0.804	2.75e-05	Mast Cells	ACTB
SSBP1	3.04e-09	0.603394	0.672	0.493	2.82e-05	Mast Cells	SSBP1
CTSD	3.65e-09	0.613163	0.784	0.635	3.38e-05	Mast Cells	CTSD
STK17B	3.67e-09	0.511167	0.6	0.378	3.4e-05	Mast Cells	STK17B
HMGN1	3.78e-09	0.604634	0.712	0.544	3.5e-05	Mast Cells	HMGN1
CPEB4	3.89e-09	0.76241	0.608	0.423	3.6e-05	Mast Cells	CPEB4
MYL12B	4.2e-09	0.558071	0.776	0.6	3.89e-05	Mast Cells	MYL12B
HSPH1	4.56e-09	0.583925	0.68	0.474	4.22e-05	Mast Cells	HSPH1
PLGRKT	4.79e-09	0.476558	0.272	0.117	4.43e-05	Mast Cells	PLGRKT
ABRACL	4.81e-09	0.613223	0.368	0.189	4.45e-05	Mast Cells	ABRACL
SNHG29	5.09e-09	0.807275	0.704	0.561	4.71e-05	Mast Cells	SNHG29
TMA7	5.61e-09	0.564686	0.768	0.577	5.19e-05	Mast Cells	TMA7
EMILIN2	5.63e-09	0.564921	0.304	0.137	5.21e-05	Mast Cells	EMILIN2
DBF4	6.66e-09	0.441129	0.256	0.105	6.16e-05	Mast Cells	DBF4
BTG1	6.91e-09	0.372887	0.928	0.681	6.39e-05	Mast Cells	BTG1
SMAD3	7.19e-09	0.538362	0.256	0.102	6.65e-05	Mast Cells	SMAD3
SNHG6	7.6e-09	0.609314	0.728	0.54	7.03e-05	Mast Cells	SNHG6
SEC61G	7.91e-09	0.555971	0.552	0.348	7.32e-05	Mast Cells	SEC61G
PSMA2	7.92e-09	0.590782	0.568	0.39	7.33e-05	Mast Cells	PSMA2
KMT2E	8.05e-09	0.6712	0.72	0.57	7.45e-05	Mast Cells	KMT2E
BTF3	8.09e-09	0.494318	0.84	0.629	7.49e-05	Mast Cells	BTF3
TALDO1	9.73e-09	0.50792	0.6	0.415	9e-05	Mast Cells	TALDO1
EIF5A	9.76e-09	0.646846	0.568	0.387	9.03e-05	Mast Cells	EIF5A
GADD45B	1.24e-08	0.663558	0.808	0.587	0.000114586	Mast Cells	GADD45B
OST4	1.3e-08	0.492175	0.712	0.511	0.000120108	Mast Cells	OST4
ATP5MC2	1.36e-08	0.497176	0.808	0.621	0.000126291	Mast Cells	ATP5MC2
EIF1B	1.52e-08	0.687504	0.616	0.457	0.00014098	Mast Cells	EIF1B
TNFRSF12A	1.72e-08	0.637725	0.432	0.245	0.000158781	Mast Cells	TNFRSF12A
RPS17	2e-08	0.523884	0.832	0.618	0.000185269	Mast Cells	RPS17
SOX4	2.13e-08	0.896264	0.44	0.246	0.000197256	Mast Cells	SOX4
IRF1	2.42e-08	0.887785	0.56	0.381	0.000224232	Mast Cells	IRF1
COX6A1	2.49e-08	0.465706	0.76	0.542	0.00023044	Mast Cells	COX6A1
MEIS2	2.53e-08	0.427039	0.12	0.032	0.000234298	Mast Cells	MEIS2
ARHGEF6	2.67e-08	0.478264	0.528	0.318	0.00024704	Mast Cells	ARHGEF6
AL355881.1	2.7e-08	0.780479	0.36	0.185	0.000249726	Mast Cells	AL355881.1
EFHD2	2.78e-08	0.681522	0.48	0.301	0.000257675	Mast Cells	EFHD2
AKAP13	2.81e-08	0.559284	0.936	0.806	0.000259865	Mast Cells	AKAP13
VASP	2.9e-08	0.68361	0.48	0.302	0.000268045	Mast Cells	VASP
PFKP	2.9e-08	0.385565	0.184	0.064	0.000268481	Mast Cells	PFKP
HAX1	3.06e-08	0.622919	0.464	0.295	0.000283213	Mast Cells	HAX1
DDX5	3.09e-08	0.375227	0.968	0.946	0.000286034	Mast Cells	DDX5
ALOX5	3.15e-08	0.811407	0.464	0.282	0.000291618	Mast Cells	ALOX5
PDE4A	3.16e-08	0.621454	0.32	0.157	0.000292307	Mast Cells	PDE4A
PHF20	3.31e-08	0.476947	0.6	0.415	0.000306219	Mast Cells	PHF20
AP2M1	3.39e-08	0.605338	0.6	0.435	0.000313466	Mast Cells	AP2M1
EFCAB14	3.45e-08	0.714242	0.408	0.235	0.000319098	Mast Cells	EFCAB14
NSA2	3.71e-08	0.568323	0.64	0.475	0.0003434	Mast Cells	NSA2
SEC22C	3.73e-08	0.476115	0.272	0.121	0.000344806	Mast Cells	SEC22C
SRSF9	4.04e-08	0.52479	0.568	0.395	0.000374092	Mast Cells	SRSF9
STMP1	4.2e-08	0.644653	0.432	0.263	0.000388939	Mast Cells	STMP1
ACOT7	4.39e-08	0.373528	0.152	0.049	0.000406169	Mast Cells	ACOT7
ATP5MG	6.06e-08	0.536106	0.808	0.614	0.000560784	Mast Cells	ATP5MG
LINC01578	6.07e-08	0.591738	0.648	0.491	0.000562116	Mast Cells	LINC01578
COMMD6	7.28e-08	0.547541	0.688	0.523	0.000673322	Mast Cells	COMMD6
CD55	9.15e-08	0.598969	0.632	0.425	0.000846762	Mast Cells	CD55
EIF3E	9.5e-08	0.495467	0.704	0.553	0.000878851	Mast Cells	EIF3E
CALM1	1.04e-07	0.394964	0.88	0.708	0.000963415	Mast Cells	CALM1
DNAJB1	1.06e-07	0.663817	0.76	0.539	0.000976586	Mast Cells	DNAJB1
COX8A	1.1e-07	0.523592	0.696	0.517	0.0010137	Mast Cells	COX8A
AL121944.1	1.1e-07	0.408246	0.216	0.086	0.00101643	Mast Cells	AL121944.1
LYL1	1.13e-07	0.698823	0.376	0.214	0.00104475	Mast Cells	LYL1
HSD17B12	1.16e-07	0.565937	0.408	0.245	0.00107114	Mast Cells	HSD17B12
MT1F	1.27e-07	0.332932	0.128	0.038	0.00117657	Mast Cells	MT1F
SRSF2	1.29e-07	0.594834	0.704	0.578	0.00119473	Mast Cells	SRSF2
PPP1R10	1.29e-07	0.646294	0.76	0.571	0.00119598	Mast Cells	PPP1R10
ELOVL5	1.75e-07	0.524594	0.44	0.26	0.00161684	Mast Cells	ELOVL5
EGR1	1.77e-07	0.746581	0.704	0.511	0.00164083	Mast Cells	EGR1
RPS10	1.84e-07	0.45934	0.888	0.651	0.0017024	Mast Cells	RPS10
INTS6	1.86e-07	0.66355	0.632	0.473	0.00171817	Mast Cells	INTS6
VAT1	1.88e-07	0.487469	0.24	0.105	0.00173693	Mast Cells	VAT1
CNBP	2.05e-07	0.558092	0.64	0.508	0.00189991	Mast Cells	CNBP
SUMO2	2.1e-07	0.475786	0.76	0.597	0.00194375	Mast Cells	SUMO2
WNK3	2.39e-07	0.385081	0.12	0.036	0.00221605	Mast Cells	WNK3
CDKN2D	2.44e-07	0.400857	0.168	0.061	0.00225502	Mast Cells	CDKN2D
WDR83OS	2.47e-07	0.542219	0.64	0.473	0.00228919	Mast Cells	WDR83OS
SMAD7	2.49e-07	0.625238	0.48	0.307	0.00230479	Mast Cells	SMAD7
SERPINB1	2.56e-07	0.560846	0.616	0.453	0.00237053	Mast Cells	SERPINB1
ZNF331	2.59e-07	0.929536	0.584	0.453	0.00239428	Mast Cells	ZNF331
NFKBID	2.59e-07	0.642835	0.544	0.373	0.00239773	Mast Cells	NFKBID
H2AFV	2.86e-07	0.485886	0.536	0.381	0.00264448	Mast Cells	H2AFV
SMYD3	3.4e-07	0.418365	0.48	0.244	0.00314857	Mast Cells	SMYD3
CIRBP	4e-07	0.481902	0.728	0.62	0.0037044	Mast Cells	CIRBP
ATP6V1G1	4.1e-07	0.538279	0.632	0.488	0.00379142	Mast Cells	ATP6V1G1
LAT2	4.41e-07	0.66625	0.464	0.309	0.00407797	Mast Cells	LAT2
GTF2F1	4.61e-07	0.47259	0.352	0.197	0.00426305	Mast Cells	GTF2F1
ANXA4	4.77e-07	0.376679	0.44	0.258	0.00441693	Mast Cells	ANXA4
RNF145	4.8e-07	0.733161	0.584	0.423	0.00443839	Mast Cells	RNF145
JOSD1	5.53e-07	0.585377	0.512	0.341	0.00511831	Mast Cells	JOSD1
STMN1	5.67e-07	0.563483	0.544	0.387	0.00524518	Mast Cells	STMN1
HEBP2	5.69e-07	0.497895	0.4	0.233	0.00526931	Mast Cells	HEBP2
PIM3	5.69e-07	0.69833	0.432	0.274	0.00526962	Mast Cells	PIM3
ADRM1	5.84e-07	0.590428	0.472	0.321	0.00540645	Mast Cells	ADRM1
TADA3	5.92e-07	0.481803	0.344	0.194	0.00548177	Mast Cells	TADA3
CSRNP1	6.7e-07	0.614864	0.48	0.325	0.00620169	Mast Cells	CSRNP1
CAMLG	6.9e-07	0.581987	0.44	0.289	0.00638812	Mast Cells	CAMLG
SNRPG	6.92e-07	0.491663	0.568	0.414	0.00640627	Mast Cells	SNRPG
SF3B6	6.99e-07	0.48518	0.488	0.334	0.00646933	Mast Cells	SF3B6
DNAJC19	7.09e-07	0.519849	0.352	0.2	0.00656007	Mast Cells	DNAJC19
NXT1	8.09e-07	0.598049	0.32	0.179	0.0074853	Mast Cells	NXT1
ZNF667-AS1	8.12e-07	0.384413	0.16	0.059	0.00751289	Mast Cells	ZNF667-AS1
PPP1R15B	8.29e-07	0.625037	0.44	0.283	0.00767194	Mast Cells	PPP1R15B
ABCF1	9.7e-07	0.597019	0.448	0.293	0.00897481	Mast Cells	ABCF1
LINC02207	9.96e-07	0.602034	0.24	0.114	0.00922053	Mast Cells	LINC02207
BCL11A	1.04e-06	0.297783	0.112	0.034	0.00964551	Mast Cells	BCL11A
ARL6IP4	1.13e-06	0.487514	0.688	0.543	0.0104336	Mast Cells	ARL6IP4
ZNF428	1.31e-06	0.402515	0.392	0.231	0.0120987	Mast Cells	ZNF428
CALR	1.31e-06	0.495137	0.696	0.537	0.0121599	Mast Cells	CALR
RASSF1	1.37e-06	0.460215	0.344	0.19	0.012636	Mast Cells	RASSF1
UFC1	1.38e-06	0.526649	0.536	0.382	0.0127744	Mast Cells	UFC1
TENT5A	1.38e-06	0.448667	0.424	0.252	0.012813	Mast Cells	TENT5A
PRRC2C	1.44e-06	0.457194	0.824	0.696	0.0133342	Mast Cells	PRRC2C
EIF5	1.52e-06	0.516931	0.816	0.627	0.0140574	Mast Cells	EIF5
GUK1	1.79e-06	0.391236	0.68	0.501	0.0165569	Mast Cells	GUK1
SLC1A5	1.81e-06	0.630771	0.448	0.298	0.016738	Mast Cells	SLC1A5
LXN	1.89e-06	0.305214	0.152	0.056	0.0174759	Mast Cells	LXN
SARAF	2.31e-06	0.39806	0.776	0.659	0.0214001	Mast Cells	SARAF
RPL35	2.36e-06	0.428625	0.928	0.71	0.0218748	Mast Cells	RPL35
RHOG	2.53e-06	0.468064	0.56	0.408	0.0234512	Mast Cells	RHOG
ZFP91	2.67e-06	0.762217	0.464	0.328	0.0246662	Mast Cells	ZFP91
HNRNPK	2.67e-06	0.487759	0.76	0.644	0.0247063	Mast Cells	HNRNPK
BST2	2.83e-06	0.464203	0.704	0.511	0.0261778	Mast Cells	BST2
EMD	2.94e-06	0.475017	0.392	0.248	0.0272349	Mast Cells	EMD
AP3S1	3.14e-06	0.459324	0.384	0.234	0.0290689	Mast Cells	AP3S1
NPM1	3.2e-06	0.329275	0.88	0.66	0.0296378	Mast Cells	NPM1
KCNQ1OT1	3.52e-06	0.758039	0.512	0.359	0.0325303	Mast Cells	KCNQ1OT1
ST13	3.78e-06	0.493462	0.64	0.512	0.0349948	Mast Cells	ST13
SRSF5	3.81e-06	0.492084	0.68	0.575	0.0352186	Mast Cells	SRSF5
SMIM3	3.9e-06	0.566436	0.344	0.201	0.03609	Mast Cells	SMIM3
RYBP	4.01e-06	0.493278	0.488	0.339	0.0371356	Mast Cells	RYBP
TLE4	4.08e-06	0.470703	0.424	0.264	0.0377956	Mast Cells	TLE4
ELF1	4.19e-06	0.451719	0.784	0.707	0.0387612	Mast Cells	ELF1
PSMB1	4.58e-06	0.373304	0.664	0.508	0.0423742	Mast Cells	PSMB1
EEF2	4.74e-06	0.47698	0.768	0.642	0.043835	Mast Cells	EEF2
PRKCB	5.09e-06	0.381234	0.28	0.139	0.0470951	Mast Cells	PRKCB
HSPE1	5.14e-06	0.493379	0.704	0.542	0.0475935	Mast Cells	HSPE1
TSPYL1	5.26e-06	0.492388	0.328	0.19	0.0486904	Mast Cells	TSPYL1
UQCRFS1	5.46e-06	0.454608	0.448	0.303	0.0505182	Mast Cells	UQCRFS1
EIF4H	5.49e-06	0.470881	0.496	0.359	0.0507676	Mast Cells	EIF4H
VPS28	5.81e-06	0.527465	0.64	0.503	0.0537883	Mast Cells	VPS28
SF3B2	5.87e-06	0.435902	0.528	0.376	0.0542919	Mast Cells	SF3B2
STIP1	5.93e-06	0.573005	0.392	0.248	0.0548388	Mast Cells	STIP1
EIF3I	6.03e-06	0.401129	0.48	0.325	0.0557614	Mast Cells	EIF3I
FUS	6.06e-06	0.409741	0.792	0.696	0.0560423	Mast Cells	FUS
NINJ1	6.07e-06	0.619466	0.488	0.351	0.056152	Mast Cells	NINJ1
RPS16	6.12e-06	0.360999	0.952	0.704	0.056605	Mast Cells	RPS16
SKIL	6.12e-06	0.497605	0.76	0.599	0.0566628	Mast Cells	SKIL
ABCC1	6.3e-06	0.447092	0.2	0.086	0.0583006	Mast Cells	ABCC1
HSPA1A	6.46e-06	0.740483	0.744	0.523	0.0598209	Mast Cells	HSPA1A
ANP32E	6.49e-06	0.597177	0.352	0.218	0.060058	Mast Cells	ANP32E
TUBA1A	6.55e-06	0.802963	0.576	0.469	0.0605861	Mast Cells	TUBA1A
DOK2	6.77e-06	0.321686	0.16	0.063	0.062679	Mast Cells	DOK2
XRCC6	6.84e-06	0.446258	0.56	0.42	0.06331	Mast Cells	XRCC6
ICAM1	7.62e-06	0.423475	0.416	0.253	0.0705418	Mast Cells	ICAM1
TMEM273	7.87e-06	0.260546	0.168	0.069	0.0728135	Mast Cells	TMEM273
ARID4B	8.28e-06	0.582518	0.632	0.518	0.0766612	Mast Cells	ARID4B
SPSB1	8.29e-06	0.275151	0.144	0.055	0.0767167	Mast Cells	SPSB1
SSR2	8.5e-06	0.481033	0.592	0.465	0.0786787	Mast Cells	SSR2
METRNL	8.63e-06	0.366281	0.576	0.401	0.0798221	Mast Cells	METRNL
CFAP298	8.72e-06	0.41565	0.312	0.177	0.0807074	Mast Cells	CFAP298
EIF4G2	9.22e-06	0.434038	0.712	0.586	0.0852958	Mast Cells	EIF4G2
DCTN3	9.32e-06	0.438647	0.392	0.252	0.0862539	Mast Cells	DCTN3
GNPTAB	9.57e-06	0.555518	0.456	0.296	0.088574	Mast Cells	GNPTAB
SET	9.81e-06	0.427734	0.72	0.574	0.0907717	Mast Cells	SET
NDUFB1	1.14e-05	0.461601	0.544	0.403	0.105952	Mast Cells	NDUFB1
NDUFAF3	1.15e-05	0.499582	0.448	0.311	0.106114	Mast Cells	NDUFAF3
UQCRB	1.2e-05	0.426201	0.768	0.582	0.111012	Mast Cells	UQCRB
PLP2	1.25e-05	0.346415	0.304	0.165	0.115586	Mast Cells	PLP2
EIF3L	1.31e-05	0.47547	0.52	0.388	0.12083	Mast Cells	EIF3L
ATP5PO	1.32e-05	0.471272	0.56	0.439	0.122518	Mast Cells	ATP5PO
ALS2	1.39e-05	0.468432	0.232	0.108	0.128434	Mast Cells	ALS2
RNASEH2C	1.4e-05	0.563456	0.384	0.254	0.129142	Mast Cells	RNASEH2C
ID2	1.45e-05	0.438362	0.696	0.539	0.134195	Mast Cells	ID2
DAD1	1.46e-05	0.403849	0.592	0.447	0.135139	Mast Cells	DAD1
NAP1L1	1.51e-05	0.438986	0.784	0.646	0.139376	Mast Cells	NAP1L1
SUSD1	1.58e-05	0.357318	0.176	0.075	0.145798	Mast Cells	SUSD1
CREB3	1.59e-05	0.354709	0.216	0.107	0.146793	Mast Cells	CREB3
FAM89B	1.64e-05	0.425515	0.32	0.191	0.151434	Mast Cells	FAM89B
EIF3D	1.68e-05	0.475259	0.488	0.364	0.155901	Mast Cells	EIF3D
CFAP36	1.81e-05	0.321672	0.24	0.121	0.167407	Mast Cells	CFAP36
RENBP	1.84e-05	0.465982	0.256	0.138	0.170294	Mast Cells	RENBP
GRK2	1.85e-05	0.419288	0.408	0.268	0.171598	Mast Cells	GRK2
NUDC	1.98e-05	0.520147	0.496	0.362	0.182779	Mast Cells	NUDC
OAZ1	2e-05	0.3346	0.912	0.705	0.184814	Mast Cells	OAZ1
SRSF7	2.07e-05	0.458032	0.68	0.566	0.191908	Mast Cells	SRSF7
RPS2	2.1e-05	0.357829	0.96	0.754	0.194084	Mast Cells	RPS2
BRD2	2.19e-05	0.502946	0.616	0.498	0.202715	Mast Cells	BRD2
CXXC5	2.74e-05	0.295701	0.208	0.099	0.253958	Mast Cells	CXXC5
ARL6IP1	2.83e-05	0.528371	0.704	0.569	0.262116	Mast Cells	ARL6IP1
FIS1	3.06e-05	0.449038	0.536	0.388	0.283061	Mast Cells	FIS1
ZBTB7A	3.07e-05	0.429372	0.52	0.379	0.284555	Mast Cells	ZBTB7A
DNAJC4	3.6e-05	0.393133	0.312	0.19	0.333353	Mast Cells	DNAJC4
MAPK1	3.72e-05	0.582294	0.496	0.35	0.343889	Mast Cells	MAPK1
MAGED2	3.88e-05	0.373833	0.36	0.227	0.358928	Mast Cells	MAGED2
NDEL1	3.9e-05	0.445495	0.32	0.189	0.360643	Mast Cells	NDEL1
CSDE1	3.92e-05	0.397092	0.672	0.552	0.363188	Mast Cells	CSDE1
STUB1	3.94e-05	0.386033	0.432	0.301	0.364488	Mast Cells	STUB1
RAB34	4.21e-05	0.375406	0.304	0.182	0.389963	Mast Cells	RAB34
RBMX	4.22e-05	0.474059	0.704	0.606	0.390191	Mast Cells	RBMX
COX7A2	4.26e-05	0.388956	0.672	0.53	0.39437	Mast Cells	COX7A2
PTPN6	4.66e-05	0.472376	0.36	0.235	0.431115	Mast Cells	PTPN6
MAP2K3	5.06e-05	0.430501	0.456	0.307	0.46795	Mast Cells	MAP2K3
ANTXR2	5.1e-05	0.263778	0.28	0.147	0.472111	Mast Cells	ANTXR2
NUDT1	5.17e-05	0.422526	0.312	0.192	0.478536	Mast Cells	NUDT1
ZFAS1	5.2e-05	0.477478	0.736	0.605	0.481597	Mast Cells	ZFAS1
AL078590.2	5.27e-05	0.361843	0.232	0.117	0.487248	Mast Cells	AL078590.2
EGR3	5.3e-05	0.662177	0.48	0.344	0.490362	Mast Cells	EGR3
DNAJC9	5.88e-05	0.311889	0.256	0.137	0.544004	Mast Cells	DNAJC9
HEG1	6.55e-05	0.304669	0.144	0.06	0.606327	Mast Cells	HEG1
MPHOSPH8	6.61e-05	0.364987	0.56	0.431	0.611863	Mast Cells	MPHOSPH8
CHST12	6.71e-05	0.273307	0.184	0.086	0.620738	Mast Cells	CHST12
RSBN1	7.43e-05	0.419883	0.352	0.227	0.687775	Mast Cells	RSBN1
CHD4	7.48e-05	0.448315	0.448	0.32	0.692115	Mast Cells	CHD4
EPB41L4A-AS1	8.01e-05	0.429178	0.304	0.188	0.741593	Mast Cells	EPB41L4A-AS1
SNU13	8.26e-05	0.542761	0.536	0.439	0.764453	Mast Cells	SNU13
STXBP2	8.49e-05	0.441575	0.336	0.221	0.785525	Mast Cells	STXBP2
NDUFB11	9.37e-05	0.332823	0.592	0.458	0.867155	Mast Cells	NDUFB11
RAN	9.89e-05	0.406681	0.656	0.519	0.915618	Mast Cells	RAN
MIF	0.000100287	0.280342	0.744	0.579	0.928057	Mast Cells	MIF
KPNA2	0.000101546	0.472644	0.384	0.264	0.939708	Mast Cells	KPNA2
SYF2	0.000112688	0.322877	0.512	0.374	1	Mast Cells	SYF2
KLF10	0.000112935	0.392776	0.496	0.356	1	Mast Cells	KLF10
NUTM2A-AS1	0.000121747	0.306702	0.464	0.312	1	Mast Cells	NUTM2A-AS1
CNST	0.000122635	0.518172	0.264	0.151	1	Mast Cells	CNST
WIPF2	0.000123335	0.57013	0.32	0.207	1	Mast Cells	WIPF2
ARF1	0.000125665	0.366303	0.632	0.52	1	Mast Cells	ARF1
H3F3A	0.00012716	0.256753	0.936	0.748	1	Mast Cells	H3F3A
MCL1	0.000128639	0.438701	0.792	0.689	1	Mast Cells	MCL1
ARL6IP5	0.00013412	0.408903	0.68	0.574	1	Mast Cells	ARL6IP5
HIC1	0.000139063	0.359872	0.208	0.109	1	Mast Cells	HIC1
LACTB	0.000139513	0.451416	0.44	0.323	1	Mast Cells	LACTB
ATP5F1D	0.000147943	0.40878	0.632	0.513	1	Mast Cells	ATP5F1D
AMD1	0.000148799	0.412564	0.568	0.453	1	Mast Cells	AMD1
MLF2	0.000158929	0.536614	0.392	0.286	1	Mast Cells	MLF2
SLCO3A1	0.000160286	0.346423	0.216	0.113	1	Mast Cells	SLCO3A1
EIF1AX	0.000164579	0.463615	0.624	0.508	1	Mast Cells	EIF1AX
HEXIM1	0.000171898	0.463632	0.416	0.301	1	Mast Cells	HEXIM1
GAS5	0.000172524	0.558331	0.608	0.504	1	Mast Cells	GAS5
ILF2	0.000172988	0.510299	0.408	0.307	1	Mast Cells	ILF2
MRPL54	0.000182401	0.482545	0.376	0.269	1	Mast Cells	MRPL54
SERP1	0.000193344	0.338902	0.752	0.639	1	Mast Cells	SERP1
GPBP1	0.000194543	0.398978	0.608	0.53	1	Mast Cells	GPBP1
ADGRE5	0.000201652	0.338716	0.272	0.158	1	Mast Cells	ADGRE5
GNAS	0.00020975	0.264219	0.856	0.755	1	Mast Cells	GNAS
CCT2	0.000216655	0.34226	0.456	0.344	1	Mast Cells	CCT2
PSME1	0.000218397	0.370186	0.616	0.486	1	Mast Cells	PSME1
RPLP0	0.000225566	0.347805	0.904	0.675	1	Mast Cells	RPLP0
NUTM2B-AS1	0.000231647	0.329928	0.456	0.318	1	Mast Cells	NUTM2B-AS1
AC008105.3	0.000237055	0.315006	0.248	0.14	1	Mast Cells	AC008105.3
MYO1G	0.000237837	0.27187	0.128	0.055	1	Mast Cells	MYO1G
DNAJC21	0.000241186	0.454232	0.376	0.268	1	Mast Cells	DNAJC21
PARP1	0.000243812	0.401863	0.448	0.328	1	Mast Cells	PARP1
FLNB	0.000256417	0.292343	0.224	0.12	1	Mast Cells	FLNB
RBIS	0.000258745	0.349621	0.488	0.361	1	Mast Cells	RBIS
TMOD1	0.000262885	0.254206	0.144	0.065	1	Mast Cells	TMOD1
TRMT112	0.000263427	0.352766	0.512	0.399	1	Mast Cells	TRMT112
CSNK2B	0.000268145	0.484034	0.472	0.373	1	Mast Cells	CSNK2B
TMOD3	0.000294318	0.395123	0.456	0.336	1	Mast Cells	TMOD3
BANF1	0.000298381	0.369504	0.44	0.324	1	Mast Cells	BANF1
PTGES3	0.000301459	0.285432	0.712	0.601	1	Mast Cells	PTGES3
NCF4	0.000305115	0.437089	0.328	0.217	1	Mast Cells	NCF4
EIF6	0.000323777	0.42176	0.4	0.281	1	Mast Cells	EIF6
GRPEL1	0.000331251	0.403987	0.328	0.222	1	Mast Cells	GRPEL1
DDT	0.000362211	0.391285	0.496	0.392	1	Mast Cells	DDT
UBE2D2	0.000369663	0.288059	0.64	0.539	1	Mast Cells	UBE2D2
PNPLA2	0.000369818	0.385927	0.328	0.222	1	Mast Cells	PNPLA2
PLAAT4	0.000374271	0.423278	0.32	0.209	1	Mast Cells	PLAAT4
MORF4L1	0.00037841	0.337795	0.728	0.639	1	Mast Cells	MORF4L1
HPCAL1	0.000382596	0.253769	0.264	0.157	1	Mast Cells	HPCAL1
HSPA1B	0.000420688	0.70476	0.48	0.344	1	Mast Cells	HSPA1B
DTNBP1	0.000422253	0.321977	0.288	0.177	1	Mast Cells	DTNBP1
ACTR3	0.000427638	0.312161	0.624	0.524	1	Mast Cells	ACTR3
KIF20B	0.000434701	0.37885	0.168	0.085	1	Mast Cells	KIF20B
EDF1	0.000445043	0.359722	0.68	0.558	1	Mast Cells	EDF1
SERF2	0.000446908	0.257995	0.928	0.712	1	Mast Cells	SERF2
EIF4A3	0.00045096	0.408359	0.512	0.391	1	Mast Cells	EIF4A3
UBE2M	0.000469807	0.362837	0.392	0.286	1	Mast Cells	UBE2M
LINC00963	0.00049867	0.419613	0.392	0.293	1	Mast Cells	LINC00963
PSMC1	0.00050938	0.381899	0.424	0.317	1	Mast Cells	PSMC1
TP53BP2	0.00053207	0.344568	0.296	0.191	1	Mast Cells	TP53BP2
JMJD6	0.000533297	0.470092	0.384	0.277	1	Mast Cells	JMJD6
TRIM8	0.00055284	0.389814	0.392	0.282	1	Mast Cells	TRIM8
WBP1	0.000568097	0.372648	0.248	0.152	1	Mast Cells	WBP1
UBE2I	0.000574347	0.405857	0.48	0.379	1	Mast Cells	UBE2I
MT-CO3	0.000578974	0.267829	0.968	0.869	1	Mast Cells	MT-CO3
NDUFB2	0.000583574	0.306179	0.664	0.526	1	Mast Cells	NDUFB2
RPS9	0.000598648	0.280261	0.944	0.714	1	Mast Cells	RPS9
PTP4A2	0.000602744	0.362071	0.544	0.44	1	Mast Cells	PTP4A2
SRSF3	0.000605029	0.378641	0.672	0.58	1	Mast Cells	SRSF3
LAMTOR4	0.000608295	0.297445	0.632	0.508	1	Mast Cells	LAMTOR4
PHYH	0.000613418	0.289623	0.192	0.105	1	Mast Cells	PHYH
ARL5B	0.000621109	0.54099	0.264	0.169	1	Mast Cells	ARL5B
CD99	0.000637219	0.292756	0.576	0.458	1	Mast Cells	CD99
EIF3H	0.000640276	0.303246	0.6	0.522	1	Mast Cells	EIF3H
CMPK1	0.000643485	0.366313	0.376	0.274	1	Mast Cells	CMPK1
MPP1	0.000654409	0.399858	0.328	0.229	1	Mast Cells	MPP1
SELENOH	0.000657916	0.336204	0.552	0.452	1	Mast Cells	SELENOH
BUD31	0.000662116	0.45429	0.392	0.288	1	Mast Cells	BUD31
ACTG1	0.000670723	0.377616	0.864	0.713	1	Mast Cells	ACTG1
MIDN	0.000744302	0.3992	0.528	0.402	1	Mast Cells	MIDN
BTN3A2	0.00074577	0.404793	0.248	0.151	1	Mast Cells	BTN3A2
CKS2	0.000755054	0.418749	0.416	0.295	1	Mast Cells	CKS2
TSSC4	0.000770291	0.338953	0.264	0.168	1	Mast Cells	TSSC4
PSMC3	0.000781194	0.339064	0.368	0.262	1	Mast Cells	PSMC3
JTB	0.000829783	0.375037	0.528	0.433	1	Mast Cells	JTB
MAP2K2	0.000835787	0.364293	0.464	0.365	1	Mast Cells	MAP2K2
SNHG7	0.000849499	0.431871	0.408	0.31	1	Mast Cells	SNHG7
RSRP1	0.000856047	0.359882	0.768	0.698	1	Mast Cells	RSRP1
TCP1	0.000862977	0.475616	0.424	0.331	1	Mast Cells	TCP1
PSMC4	0.000883693	0.327606	0.384	0.278	1	Mast Cells	PSMC4
JARID2	0.00090567	0.325391	0.392	0.266	1	Mast Cells	JARID2
NFKBIE	0.000921275	0.471957	0.216	0.132	1	Mast Cells	NFKBIE
DNTTIP2	0.000934438	0.348821	0.456	0.338	1	Mast Cells	DNTTIP2
SEPTIN2	0.000963718	0.342541	0.616	0.559	1	Mast Cells	SEPTIN2
ARPC2	0.00100589	0.275165	0.848	0.723	1	Mast Cells	ARPC2
TOX4	0.00100992	0.379943	0.376	0.278	1	Mast Cells	TOX4
SPN	0.00102488	0.253378	0.2	0.113	1	Mast Cells	SPN
EIF4B	0.00102654	0.332236	0.544	0.469	1	Mast Cells	EIF4B
IFITM10	0.00106169	0.329796	0.208	0.122	1	Mast Cells	IFITM10
ARHGEF2	0.00109936	0.343976	0.312	0.212	1	Mast Cells	ARHGEF2
SIVA1	0.00110148	0.372701	0.448	0.359	1	Mast Cells	SIVA1
GHITM	0.00111107	0.360695	0.456	0.355	1	Mast Cells	GHITM
CLCN3	0.00112212	0.255691	0.328	0.218	1	Mast Cells	CLCN3
SERINC3	0.00117112	0.455679	0.368	0.272	1	Mast Cells	SERINC3
ATG12	0.00127483	0.442086	0.4	0.301	1	Mast Cells	ATG12
WDR45B	0.00130013	0.510013	0.384	0.304	1	Mast Cells	WDR45B
STX11	0.00130023	0.455195	0.416	0.318	1	Mast Cells	STX11
PSMB3	0.00136313	0.35994	0.52	0.424	1	Mast Cells	PSMB3
RBM22	0.0013782	0.488639	0.368	0.277	1	Mast Cells	RBM22
COX6B1	0.00139085	0.261357	0.712	0.575	1	Mast Cells	COX6B1
RPS6KA5	0.00141523	0.315	0.288	0.179	1	Mast Cells	RPS6KA5
AKAP17A	0.00155982	0.346704	0.288	0.19	1	Mast Cells	AKAP17A
ERH	0.00159754	0.373308	0.448	0.361	1	Mast Cells	ERH
ODC1	0.00160583	0.29018	0.296	0.195	1	Mast Cells	ODC1
MAP1LC3B	0.00161671	0.309118	0.632	0.505	1	Mast Cells	MAP1LC3B
COX5B	0.00165591	0.25093	0.688	0.539	1	Mast Cells	COX5B
ENC1	0.00166293	0.27922	0.176	0.099	1	Mast Cells	ENC1
TOPORS	0.00167593	0.416755	0.344	0.248	1	Mast Cells	TOPORS
RPS4Y1	0.0017137	0.85876	0.256	0.179	1	Mast Cells	RPS4Y1
COX7B	0.00171654	0.379317	0.584	0.496	1	Mast Cells	COX7B
LSM2	0.00172666	0.311806	0.336	0.236	1	Mast Cells	LSM2
HNRNPA3	0.00173026	0.340301	0.728	0.649	1	Mast Cells	HNRNPA3
LRRFIP1	0.00180307	0.289646	0.736	0.623	1	Mast Cells	LRRFIP1
NR4A2	0.0018152	0.493184	0.664	0.544	1	Mast Cells	NR4A2
POLE4	0.00186856	0.333749	0.296	0.205	1	Mast Cells	POLE4
CDKN2AIP	0.00189214	0.34893	0.256	0.169	1	Mast Cells	CDKN2AIP
TMEM141	0.00194196	0.370292	0.24	0.156	1	Mast Cells	TMEM141
RNF103	0.00199453	0.307316	0.208	0.124	1	Mast Cells	RNF103
HLTF	0.00208032	0.276577	0.264	0.173	1	Mast Cells	HLTF
FXR1	0.00219377	0.405869	0.504	0.429	1	Mast Cells	FXR1
RPS19BP1	0.00223869	0.408357	0.392	0.305	1	Mast Cells	RPS19BP1
CHMP3	0.00230994	0.414037	0.456	0.367	1	Mast Cells	CHMP3
HMGN2	0.00232542	0.278199	0.584	0.494	1	Mast Cells	HMGN2
PDIA3	0.00239041	0.370455	0.6	0.519	1	Mast Cells	PDIA3
CDC37	0.00240672	0.431166	0.528	0.447	1	Mast Cells	CDC37
NEDD8	0.00241222	0.253097	0.592	0.485	1	Mast Cells	NEDD8
SNRPF	0.00246021	0.356074	0.392	0.312	1	Mast Cells	SNRPF
ANKRD37	0.00253272	0.346433	0.24	0.156	1	Mast Cells	ANKRD37
CDC26	0.00256467	0.315899	0.28	0.19	1	Mast Cells	CDC26
ANXA7	0.00256482	0.359146	0.4	0.317	1	Mast Cells	ANXA7
TRAF5	0.00256903	0.316033	0.16	0.086	1	Mast Cells	TRAF5
YWHAQ	0.00274207	0.362718	0.52	0.428	1	Mast Cells	YWHAQ
SNRPD3	0.00285941	0.32844	0.352	0.269	1	Mast Cells	SNRPD3
YME1L1	0.00287996	0.379788	0.568	0.496	1	Mast Cells	YME1L1
PCBP1	0.00304817	0.312203	0.568	0.487	1	Mast Cells	PCBP1
FAM43A	0.00304827	0.266136	0.136	0.071	1	Mast Cells	FAM43A
CCT7	0.00325373	0.351829	0.368	0.281	1	Mast Cells	CCT7
C9orf78	0.00333257	0.34764	0.4	0.314	1	Mast Cells	C9orf78
HNRNPD	0.00338549	0.334762	0.616	0.543	1	Mast Cells	HNRNPD
POLE3	0.00349025	0.311194	0.312	0.223	1	Mast Cells	POLE3
NDUFB8	0.00352291	0.268008	0.584	0.49	1	Mast Cells	NDUFB8
OSBP	0.00355096	0.253451	0.272	0.183	1	Mast Cells	OSBP
BLOC1S2	0.00358963	0.321558	0.336	0.251	1	Mast Cells	BLOC1S2
CSTB	0.00362665	0.49121	0.56	0.488	1	Mast Cells	CSTB
FBXO34	0.00371228	0.475973	0.304	0.211	1	Mast Cells	FBXO34
RNF187	0.00401026	0.312396	0.24	0.159	1	Mast Cells	RNF187
STRAP	0.00404199	0.327049	0.368	0.281	1	Mast Cells	STRAP
EXOSC6	0.00438876	0.270492	0.256	0.171	1	Mast Cells	EXOSC6
SQLE	0.00442236	0.261833	0.16	0.091	1	Mast Cells	SQLE
ACTN4	0.00447528	0.267199	0.408	0.304	1	Mast Cells	ACTN4
MAP3K8	0.00467222	0.397739	0.504	0.422	1	Mast Cells	MAP3K8
PRPF38A	0.00483164	0.288073	0.264	0.18	1	Mast Cells	PRPF38A
PA2G4	0.00493682	0.267536	0.544	0.451	1	Mast Cells	PA2G4
RTRAF	0.0052794	0.370338	0.488	0.414	1	Mast Cells	RTRAF
C4orf48	0.00548987	0.315364	0.392	0.308	1	Mast Cells	C4orf48
NASP	0.00568526	0.357081	0.536	0.459	1	Mast Cells	NASP
LASP1	0.00570622	0.272004	0.312	0.224	1	Mast Cells	LASP1
KRT10	0.00570914	0.339756	0.432	0.354	1	Mast Cells	KRT10
TRMT10C	0.00574087	0.294182	0.272	0.189	1	Mast Cells	TRMT10C
NOP16	0.00577794	0.298364	0.168	0.101	1	Mast Cells	NOP16
STOML2	0.00590261	0.301932	0.264	0.185	1	Mast Cells	STOML2
CD2BP2	0.00594149	0.288858	0.256	0.178	1	Mast Cells	CD2BP2
TAF9	0.00598439	0.289176	0.224	0.15	1	Mast Cells	TAF9
PHACTR1	0.00603962	0.317791	0.584	0.464	1	Mast Cells	PHACTR1
ILF3	0.0061055	0.289349	0.376	0.294	1	Mast Cells	ILF3
GADD45GIP1	0.00623075	0.371849	0.424	0.353	1	Mast Cells	GADD45GIP1
C4orf3	0.00638568	0.36484	0.448	0.378	1	Mast Cells	C4orf3
PURA	0.00650804	0.343848	0.424	0.337	1	Mast Cells	PURA
DNAJB6	0.00673774	0.287299	0.608	0.558	1	Mast Cells	DNAJB6
LSM4	0.00695588	0.314812	0.344	0.26	1	Mast Cells	LSM4
ATF4	0.00710649	0.304341	0.552	0.464	1	Mast Cells	ATF4
SZRD1	0.00722586	0.287499	0.296	0.217	1	Mast Cells	SZRD1
ZC3H12A	0.00731423	0.387936	0.32	0.237	1	Mast Cells	ZC3H12A
PHB2	0.00752705	0.304245	0.392	0.319	1	Mast Cells	PHB2
YY1	0.00837304	0.376963	0.544	0.474	1	Mast Cells	YY1
SNRPB	0.00852616	0.3041	0.536	0.466	1	Mast Cells	SNRPB
GDF11	0.00855018	0.267425	0.144	0.083	1	Mast Cells	GDF11
SLC5A3	0.00869221	0.387246	0.296	0.217	1	Mast Cells	SLC5A3
IDH3G	0.00882961	0.341272	0.336	0.262	1	Mast Cells	IDH3G
DNAJA2	0.00913254	0.302036	0.368	0.286	1	Mast Cells	DNAJA2
ZFP36	0.0092738	0.384193	0.672	0.616	1	Mast Cells	ZFP36
SPTY2D1	0.00928125	0.387174	0.336	0.262	1	Mast Cells	SPTY2D1
HYI	0.00940305	0.29631	0.208	0.14	1	Mast Cells	HYI
NENF	0.0095428	0.300509	0.368	0.297	1	Mast Cells	NENF
TDRD3	0.0096997	0.267455	0.264	0.183	1	Mast Cells	TDRD3
SPCS1	0.00998711	0.312713	0.52	0.449	1	Mast Cells	SPCS1
IGKC	0	5.34947	0.403	0.016	0	B_Plasma Cells	IGKC
IGHM	0	3.29282	0.407	0.001	0	B_Plasma Cells	IGHM
GZMB	0	3.27347	0.377	0.023	0	B_Plasma Cells	GZMB
JCHAIN	0	3.20366	0.331	0.003	0	B_Plasma Cells	JCHAIN
CD79A	0	3.18088	0.472	0.005	0	B_Plasma Cells	CD79A
BANK1	0	2.64527	0.472	0.024	0	B_Plasma Cells	BANK1
BCL11A1	0	2.36665	0.607	0.032	0	B_Plasma Cells	BCL11A
IRF4	0	2.26295	0.482	0.032	0	B_Plasma Cells	IRF4
MS4A1	0	2.25307	0.416	0.003	0	B_Plasma Cells	MS4A1
IGHD	0	1.95639	0.213	0	0	B_Plasma Cells	IGHD
SPIB	0	1.93167	0.525	0.027	0	B_Plasma Cells	SPIB
LTB	0	1.81161	0.525	0.051	0	B_Plasma Cells	LTB
TCL1A	0	1.71809	0.289	0	0	B_Plasma Cells	TCL1A
LILRA4	0	1.7089	0.364	0.024	0	B_Plasma Cells	LILRA4
DERL3	0	1.63138	0.4	0.014	0	B_Plasma Cells	DERL3
SCT	0	1.36923	0.282	0.003	0	B_Plasma Cells	SCT
MZB1	0	1.33046	0.298	0.003	0	B_Plasma Cells	MZB1
CXCR3	0	1.24156	0.305	0.016	0	B_Plasma Cells	CXCR3
LAMP5	0	0.614517	0.187	0.003	0	B_Plasma Cells	LAMP5
EGLN3	4.41e-289	1.43321	0.305	0.019	4.08e-285	B_Plasma Cells	EGLN3
SEL1L3	2.94e-263	2.20135	0.57	0.072	2.72e-259	B_Plasma Cells	SEL1L3
CLIC3	3.28e-252	2.57631	0.361	0.03	3.04e-248	B_Plasma Cells	CLIC3
PRKCB1	3.73e-183	2.04974	0.675	0.137	3.45e-179	B_Plasma Cells	PRKCB
CD521	9.17e-173	1.99055	0.587	0.106	8.49e-169	B_Plasma Cells	CD52
PLXNA4	1.68e-170	0.58966	0.161	0.009	1.56e-166	B_Plasma Cells	PLXNA4
RBM381	1.84e-161	1.39833	0.551	0.104	1.7e-157	B_Plasma Cells	RBM38
AFF3	7.67e-149	2.14238	0.511	0.088	7.1e-145	B_Plasma Cells	AFF3
CCR7	6.85e-139	1.39574	0.325	0.041	6.34e-135	B_Plasma Cells	CCR7
EZR	6.33e-133	2.68481	0.862	0.457	5.86e-129	B_Plasma Cells	EZR
TRAF4	1.97e-126	0.979059	0.367	0.057	1.82e-122	B_Plasma Cells	TRAF4
PPP1R16B	6.74e-124	0.986791	0.243	0.026	6.24e-120	B_Plasma Cells	PPP1R16B
LIME1	1.04e-122	1.08441	0.334	0.047	9.61e-119	B_Plasma Cells	LIME1
DNASE1L3	8.74e-119	0.376687	0.111	0.006	8.09e-115	B_Plasma Cells	DNASE1L3
CD24	8.62e-116	0.596844	0.131	0.009	7.98e-112	B_Plasma Cells	CD24
CRIP1	4.75e-114	1.58144	0.616	0.159	4.4e-110	B_Plasma Cells	CRIP1
ATP2A31	9.52e-114	0.643292	0.216	0.022	8.81e-110	B_Plasma Cells	ATP2A3
RAB11FIP1	2.91e-109	1.81564	0.551	0.149	2.7e-105	B_Plasma Cells	RAB11FIP1
SELL	1.37e-107	1.238	0.443	0.096	1.27e-103	B_Plasma Cells	SELL
RIPOR2	9.67e-105	1.44214	0.351	0.059	8.95e-101	B_Plasma Cells	RIPOR2
ADAM19	5.18e-104	1.02916	0.233	0.028	4.79e-100	B_Plasma Cells	ADAM19
PLAC8	3.47e-100	1.51812	0.485	0.119	3.22e-96	B_Plasma Cells	PLAC8
TSPAN13	4.2e-100	0.966317	0.341	0.06	3.88e-96	B_Plasma Cells	TSPAN13
RALGPS2	4.65e-99	1.78736	0.479	0.113	4.3e-95	B_Plasma Cells	RALGPS2
SLC38A1	1.51e-95	1.13311	0.449	0.099	1.4e-91	B_Plasma Cells	SLC38A1
MAP1A1	2.16e-90	0.924571	0.279	0.045	1.99e-86	B_Plasma Cells	MAP1A
SLAMF7	4.29e-90	0.77378	0.213	0.027	3.97e-86	B_Plasma Cells	SLAMF7
CYFIP2	1.41e-85	0.87234	0.344	0.066	1.3e-81	B_Plasma Cells	CYFIP2
ISG20	1.17e-83	1.3352	0.652	0.238	1.09e-79	B_Plasma Cells	ISG20
IL3RA	1.5e-83	1.43488	0.361	0.078	1.39e-79	B_Plasma Cells	IL3RA
ITM2C1	3.06e-83	1.62972	0.452	0.123	2.83e-79	B_Plasma Cells	ITM2C
STRBP	2.14e-79	1.36498	0.43	0.106	1.98e-75	B_Plasma Cells	STRBP
RHEX1	4.09e-79	1.062	0.115	0.009	3.79e-75	B_Plasma Cells	RHEX
HCG18	6.31e-79	1.46301	0.587	0.212	5.84e-75	B_Plasma Cells	HCG18
RPS281	6.99e-78	1.34289	0.882	0.752	6.47e-74	B_Plasma Cells	RPS28
FAM160A1	1.54e-77	0.923611	0.151	0.016	1.43e-73	B_Plasma Cells	FAM160A1
IL2RG	4.64e-77	0.849318	0.387	0.088	4.29e-73	B_Plasma Cells	IL2RG
RPS121	1.37e-75	1.4128	0.872	0.748	1.27e-71	B_Plasma Cells	RPS12
RPS81	2.13e-75	1.45269	0.875	0.731	1.98e-71	B_Plasma Cells	RPS8
RPS271	5.19e-75	1.54383	0.866	0.736	4.8e-71	B_Plasma Cells	RPS27
P2RY141	5.17e-73	0.883583	0.275	0.049	4.78e-69	B_Plasma Cells	P2RY14
RPLP21	1.35e-72	1.32589	0.872	0.747	1.24e-68	B_Plasma Cells	RPLP2
RPSA1	1.84e-71	1.46342	0.866	0.695	1.71e-67	B_Plasma Cells	RPSA
RPS111	5.76e-71	1.34033	0.843	0.709	5.33e-67	B_Plasma Cells	RPS11
RPS3A1	8.7e-71	1.30304	0.856	0.734	8.05e-67	B_Plasma Cells	RPS3A
RPS231	1.06e-69	1.29334	0.872	0.743	9.81e-66	B_Plasma Cells	RPS23
RPL371	2.74e-68	1.26627	0.859	0.732	2.54e-64	B_Plasma Cells	RPL37
RPL18A1	1.36e-67	1.44384	0.852	0.723	1.26e-63	B_Plasma Cells	RPL18A
RPS51	4.6e-67	1.42888	0.826	0.671	4.26e-63	B_Plasma Cells	RPS5
RPL131	7.22e-67	1.25652	0.882	0.784	6.68e-63	B_Plasma Cells	RPL13
BCL2L11	1.61e-66	1.2843	0.446	0.139	1.49e-62	B_Plasma Cells	BCL2L11
RAC21	3.08e-66	0.835329	0.443	0.127	2.85e-62	B_Plasma Cells	RAC2
CXCR4	7.54e-66	1.46754	0.849	0.605	6.98e-62	B_Plasma Cells	CXCR4
RPS211	5.34e-65	1.35657	0.839	0.696	4.94e-61	B_Plasma Cells	RPS21
RPS291	6.82e-65	1.32091	0.862	0.718	6.31e-61	B_Plasma Cells	RPS29
RPL111	7.12e-65	1.2042	0.879	0.775	6.59e-61	B_Plasma Cells	RPL11
C12orf75	3.96e-64	1.42083	0.374	0.104	3.66e-60	B_Plasma Cells	C12orf75
RPL341	1.41e-63	1.2938	0.859	0.747	1.31e-59	B_Plasma Cells	RPL34
RPS15A1	2.27e-63	1.2373	0.839	0.71	2.1e-59	B_Plasma Cells	RPS15A
SULF2	2.41e-62	1.05638	0.305	0.07	2.23e-58	B_Plasma Cells	SULF2
CD371	2.42e-62	1.57584	0.793	0.513	2.24e-58	B_Plasma Cells	CD37
RPS27A1	2.48e-62	1.20218	0.856	0.755	2.29e-58	B_Plasma Cells	RPS27A
PLP21	1.28e-61	1.19138	0.475	0.164	1.18e-57	B_Plasma Cells	PLP2
RPL411	1.6e-61	1.09868	0.885	0.808	1.48e-57	B_Plasma Cells	RPL41
RPL33	1.43e-60	1.19679	0.852	0.734	1.32e-56	B_Plasma Cells	RPL3
RPL191	2.2e-60	1.16627	0.856	0.739	2.04e-56	B_Plasma Cells	RPL19
RPL391	5.91e-60	1.27099	0.862	0.731	5.47e-56	B_Plasma Cells	RPL39
RPL13A1	5.99e-60	1.21991	0.869	0.729	5.54e-56	B_Plasma Cells	RPL13A
RPL321	9.34e-60	1.25937	0.849	0.747	8.64e-56	B_Plasma Cells	RPL32
RPLP11	1.06e-59	1.14647	0.889	0.78	9.85e-56	B_Plasma Cells	RPLP1
RPL101	5.32e-58	1.07719	0.879	0.8	4.92e-54	B_Plasma Cells	RPL10
RPL61	1.79e-57	1.10184	0.83	0.716	1.66e-53	B_Plasma Cells	RPL6
DUSP5	2.87e-57	1.22696	0.38	0.115	2.66e-53	B_Plasma Cells	DUSP5
ACAP1	3.25e-57	0.664916	0.325	0.079	3.01e-53	B_Plasma Cells	ACAP1
RPL301	1.1e-56	1.19645	0.852	0.738	1.02e-52	B_Plasma Cells	RPL30
KCNK17	1.54e-56	0.290896	0.102	0.01	1.43e-52	B_Plasma Cells	KCNK17
RPL10A1	4.15e-56	1.15715	0.823	0.693	3.84e-52	B_Plasma Cells	RPL10A
RPS141	8.75e-56	1.1594	0.859	0.741	8.09e-52	B_Plasma Cells	RPS14
RPL35A1	1.54e-55	1.10048	0.836	0.705	1.42e-51	B_Plasma Cells	RPL35A
RPL181	1.97e-55	1.17551	0.833	0.719	1.82e-51	B_Plasma Cells	RPL18
RPS131	2.34e-54	1.07733	0.852	0.711	2.16e-50	B_Plasma Cells	RPS13
NOTCH4	4.96e-54	0.781663	0.23	0.046	4.59e-50	B_Plasma Cells	NOTCH4
RPLP01	7e-54	1.15691	0.83	0.674	6.48e-50	B_Plasma Cells	RPLP0
RPS22	1.6e-53	1.08772	0.856	0.754	1.48e-49	B_Plasma Cells	RPS2
RPS71	3.64e-53	1.08402	0.849	0.721	3.37e-49	B_Plasma Cells	RPS7
RPS181	4.03e-53	1.25079	0.849	0.742	3.73e-49	B_Plasma Cells	RPS18
PDE7A	1.47e-52	1.26943	0.548	0.213	1.36e-48	B_Plasma Cells	PDE7A
RUBCN	2.43e-52	1.19949	0.449	0.162	2.25e-48	B_Plasma Cells	RUBCN
IKZF31	3.96e-52	0.673093	0.19	0.033	3.66e-48	B_Plasma Cells	IKZF3
RPL281	6.43e-52	1.01898	0.885	0.774	5.95e-48	B_Plasma Cells	RPL28
RPL91	7.31e-52	1.03039	0.849	0.735	6.76e-48	B_Plasma Cells	RPL9
RPS4X1	8.25e-52	1.1491	0.83	0.717	7.64e-48	B_Plasma Cells	RPS4X
YPEL5	2.13e-51	1.27555	0.672	0.388	1.97e-47	B_Plasma Cells	YPEL5
RPS91	2.91e-51	1.0256	0.836	0.714	2.69e-47	B_Plasma Cells	RPS9
RPS61	3.2e-51	1.07702	0.866	0.726	2.96e-47	B_Plasma Cells	RPS6
EBF1	4.77e-51	1.15107	0.18	0.031	4.41e-47	B_Plasma Cells	EBF1
RPS161	5.67e-51	0.996694	0.839	0.704	5.25e-47	B_Plasma Cells	RPS16
RPL291	1.02e-50	1.10814	0.82	0.708	9.42e-47	B_Plasma Cells	RPL29
RPS31	1.32e-50	1.15688	0.833	0.711	1.22e-46	B_Plasma Cells	RPS3
RPL27A1	7.08e-50	1.068	0.843	0.696	6.55e-46	B_Plasma Cells	RPL27A
RPL211	1.35e-49	1.10365	0.859	0.741	1.25e-45	B_Plasma Cells	RPL21
FAU1	1.27e-48	0.978832	0.852	0.725	1.18e-44	B_Plasma Cells	FAU
RPS251	1.4e-48	1.08576	0.849	0.703	1.29e-44	B_Plasma Cells	RPS25
HIVEP1	2.39e-48	0.98932	0.384	0.128	2.21e-44	B_Plasma Cells	HIVEP1
SETBP1	2.86e-48	0.874121	0.243	0.054	2.64e-44	B_Plasma Cells	SETBP1
RPS201	3.8e-48	1.07855	0.83	0.678	3.51e-44	B_Plasma Cells	RPS20
RPL7A1	2.82e-47	1.00214	0.833	0.727	2.61e-43	B_Plasma Cells	RPL7A
EEF1B21	3.46e-47	1.0975	0.833	0.651	3.21e-43	B_Plasma Cells	EEF1B2
IRF7	6.43e-47	1.96139	0.436	0.182	5.95e-43	B_Plasma Cells	IRF7
FLT3	1.68e-46	0.664259	0.187	0.035	1.55e-42	B_Plasma Cells	FLT3
RASD1	1.89e-46	0.895983	0.239	0.056	1.75e-42	B_Plasma Cells	RASD1
LINC-PINT	2.38e-46	1.18076	0.685	0.416	2.21e-42	B_Plasma Cells	LINC-PINT
RPL221	3.06e-46	0.938955	0.839	0.702	2.83e-42	B_Plasma Cells	RPL22
RPS19	8.89e-46	0.96657	0.846	0.783	8.22e-42	B_Plasma Cells	RPS19
IFT57	2.18e-45	1.00686	0.308	0.091	2.02e-41	B_Plasma Cells	IFT57
RPL23A1	4.74e-45	1.16626	0.836	0.691	4.39e-41	B_Plasma Cells	RPL23A
HINT1	7.29e-45	1.02485	0.767	0.555	6.74e-41	B_Plasma Cells	HINT1
AREG1	1.35e-44	1.30026	0.567	0.239	1.25e-40	B_Plasma Cells	AREG
CXXC51	2.14e-44	0.790275	0.325	0.098	1.98e-40	B_Plasma Cells	CXXC5
RPS151	2.33e-44	0.955123	0.856	0.738	2.16e-40	B_Plasma Cells	RPS15
ARID3A	3.58e-44	0.928461	0.38	0.131	3.31e-40	B_Plasma Cells	ARID3A
HVCN1	4.02e-44	0.801937	0.311	0.094	3.72e-40	B_Plasma Cells	HVCN1
PTMA1	8.83e-44	1.05741	0.902	0.782	8.17e-40	B_Plasma Cells	PTMA
YWHAZ1	9.12e-44	0.996163	0.866	0.682	8.44e-40	B_Plasma Cells	YWHAZ
RPL37A1	3.33e-43	0.918303	0.849	0.734	3.08e-39	B_Plasma Cells	RPL37A
TUBA4A	1.38e-42	0.759291	0.305	0.086	1.27e-38	B_Plasma Cells	TUBA4A
EEF1D1	2.96e-42	0.969104	0.826	0.655	2.74e-38	B_Plasma Cells	EEF1D
OSBPL10	3.62e-42	1.13478	0.19	0.04	3.35e-38	B_Plasma Cells	OSBPL10
ICAM31	6.74e-42	0.707111	0.305	0.089	6.24e-38	B_Plasma Cells	ICAM3
HERPUD1	8.86e-42	1.06063	0.875	0.683	8.19e-38	B_Plasma Cells	HERPUD1
EEF1G1	3.49e-41	0.97671	0.823	0.662	3.23e-37	B_Plasma Cells	EEF1G
RPS101	4.9e-41	1.03658	0.807	0.651	4.53e-37	B_Plasma Cells	RPS10
POLB	6.04e-41	1.16702	0.318	0.103	5.59e-37	B_Plasma Cells	POLB
TENT5C	7.46e-41	1.26773	0.272	0.077	6.91e-37	B_Plasma Cells	TENT5C
RASGRP2	8.08e-41	0.738971	0.289	0.085	7.48e-37	B_Plasma Cells	RASGRP2
SEMA7A	1.06e-40	0.513634	0.226	0.054	9.8e-37	B_Plasma Cells	SEMA7A
EEF1A11	1.42e-40	0.864924	0.892	0.821	1.32e-36	B_Plasma Cells	EEF1A1
RPL271	1.53e-40	0.911836	0.807	0.657	1.42e-36	B_Plasma Cells	RPL27
TAGLN21	3.87e-40	1.18651	0.689	0.45	3.58e-36	B_Plasma Cells	TAGLN2
RACK11	4.74e-40	0.93235	0.843	0.705	4.38e-36	B_Plasma Cells	RACK1
RPL42	4.93e-40	0.974904	0.81	0.615	4.56e-36	B_Plasma Cells	RPL4
GNG7	5.01e-40	1.15933	0.508	0.23	4.64e-36	B_Plasma Cells	GNG7
UBE2J1	9.95e-40	0.946646	0.407	0.163	9.21e-36	B_Plasma Cells	UBE2J1
RPL151	2.31e-39	0.867478	0.843	0.727	2.13e-35	B_Plasma Cells	RPL15
GRASP	3.85e-39	1.14891	0.636	0.364	3.56e-35	B_Plasma Cells	GRASP
JUND1	1.12e-38	1.09077	0.816	0.672	1.03e-34	B_Plasma Cells	JUND
RPL51	1.32e-38	0.895338	0.852	0.742	1.22e-34	B_Plasma Cells	RPL5
SPON2	1.6e-38	0.83067	0.279	0.081	1.48e-34	B_Plasma Cells	SPON2
NCF1	3.53e-38	1.02841	0.479	0.221	3.26e-34	B_Plasma Cells	NCF1
RPL171	3.61e-38	0.873298	0.849	0.73	3.34e-34	B_Plasma Cells	RPL17
OCIAD21	3.83e-38	0.451597	0.249	0.066	3.55e-34	B_Plasma Cells	OCIAD2
RPL71	4.57e-38	0.831287	0.833	0.682	4.23e-34	B_Plasma Cells	RPL7
ZFP36L2	9.09e-38	0.935293	0.869	0.724	8.41e-34	B_Plasma Cells	ZFP36L2
RPL141	1.41e-37	0.893524	0.852	0.724	1.31e-33	B_Plasma Cells	RPL14
CD551	1.52e-37	1.18165	0.682	0.425	1.41e-33	B_Plasma Cells	CD55
SEPTIN6	1.74e-37	0.886555	0.574	0.298	1.61e-33	B_Plasma Cells	SEPTIN6
RPL231	6.48e-37	0.903992	0.826	0.681	6e-33	B_Plasma Cells	RPL23
UBA521	7.16e-37	0.826201	0.826	0.696	6.63e-33	B_Plasma Cells	UBA52
MPEG1	1.15e-36	0.800504	0.292	0.093	1.06e-32	B_Plasma Cells	MPEG1
RPL121	1.82e-36	0.908513	0.843	0.722	1.69e-32	B_Plasma Cells	RPL12
TXNDC5	2.35e-36	1.48873	0.305	0.102	2.18e-32	B_Plasma Cells	TXNDC5
RPL361	6.54e-36	0.958994	0.83	0.693	6.05e-32	B_Plasma Cells	RPL36
SMCHD1	2.22e-35	0.918176	0.734	0.464	2.06e-31	B_Plasma Cells	SMCHD1
RPL261	2.3e-35	0.806876	0.839	0.745	2.13e-31	B_Plasma Cells	RPL26
RPL351	3.61e-35	0.841679	0.839	0.71	3.34e-31	B_Plasma Cells	RPL35
PPP1R14B	1.62e-34	2.03961	0.511	0.3	1.5e-30	B_Plasma Cells	PPP1R14B
NACA1	6.58e-34	0.796394	0.833	0.715	6.09e-30	B_Plasma Cells	NACA
ZFAT	1.5e-33	0.845026	0.213	0.056	1.38e-29	B_Plasma Cells	ZFAT
ANKRD11	3.1e-33	0.962285	0.777	0.626	2.87e-29	B_Plasma Cells	ANKRD11
PPM1K	4.55e-33	0.751524	0.603	0.313	4.21e-29	B_Plasma Cells	PPM1K
BIRC31	5.51e-33	1.5166	0.485	0.253	5.1e-29	B_Plasma Cells	BIRC3
ERP29	2.46e-32	1.1071	0.649	0.456	2.28e-28	B_Plasma Cells	ERP29
RPL311	5.65e-32	0.820135	0.826	0.667	5.23e-28	B_Plasma Cells	RPL31
RUBCNL	2e-31	0.776795	0.259	0.081	1.85e-27	B_Plasma Cells	RUBCNL
PMEPA11	4.88e-31	1.21774	0.528	0.31	4.51e-27	B_Plasma Cells	PMEPA1
SEPTIN1	8.21e-31	0.510721	0.233	0.068	7.6e-27	B_Plasma Cells	SEPTIN1
ZNF3311	2.29e-30	1.23086	0.669	0.452	2.12e-26	B_Plasma Cells	ZNF331
COBLL1	3.9e-30	0.411081	0.4	0.149	3.61e-26	B_Plasma Cells	COBLL1
RHOH1	7.12e-30	0.889151	0.403	0.174	6.59e-26	B_Plasma Cells	RHOH
SDK2	7.8e-30	0.581889	0.161	0.038	7.22e-26	B_Plasma Cells	SDK2
SC5D	1.02e-29	0.718377	0.302	0.111	9.48e-26	B_Plasma Cells	SC5D
RPL81	2.3e-29	0.941873	0.839	0.726	2.12e-25	B_Plasma Cells	RPL8
IRF8	3.59e-29	1.14343	0.449	0.238	3.32e-25	B_Plasma Cells	IRF8
GPR183	5.2e-29	1.83028	0.643	0.457	4.81e-25	B_Plasma Cells	GPR183
RPL241	4.75e-28	0.679442	0.839	0.707	4.4e-24	B_Plasma Cells	RPL24
AL121944.11	7.9e-28	0.668511	0.252	0.086	7.31e-24	B_Plasma Cells	AL121944.1
RPL36A1	8.11e-28	0.734481	0.83	0.693	7.5e-24	B_Plasma Cells	RPL36A
NOP531	9.37e-28	0.961024	0.662	0.473	8.67e-24	B_Plasma Cells	NOP53
MALT1	1.53e-27	0.870269	0.466	0.242	1.42e-23	B_Plasma Cells	MALT1
DAPP1	1.53e-27	0.64193	0.279	0.1	1.42e-23	B_Plasma Cells	DAPP1
RPL381	1.52e-26	0.759044	0.807	0.674	1.41e-22	B_Plasma Cells	RPL38
RPS171	1.7e-26	0.806212	0.777	0.618	1.57e-22	B_Plasma Cells	RPS17
CCDC50	1.79e-26	1.16154	0.498	0.304	1.66e-22	B_Plasma Cells	CCDC50
CD36	4.48e-26	0.261562	0.111	0.022	4.14e-22	B_Plasma Cells	CD36
RPS261	4.7e-26	0.946158	0.807	0.675	4.35e-22	B_Plasma Cells	RPS26
EEF21	5.05e-26	0.739024	0.777	0.642	4.67e-22	B_Plasma Cells	EEF2
BTG21	5.2e-26	0.71212	0.777	0.552	4.81e-22	B_Plasma Cells	BTG2
AC004687.1	5.28e-26	0.900763	0.449	0.237	4.88e-22	B_Plasma Cells	AC004687.1
TCF4	1.9e-25	1.07449	0.623	0.408	1.75e-21	B_Plasma Cells	TCF4
FYTTD1	2.05e-25	0.97317	0.475	0.283	1.9e-21	B_Plasma Cells	FYTTD1
CD48	2.78e-25	0.88493	0.39	0.192	2.58e-21	B_Plasma Cells	CD48
NCL1	3.38e-25	0.732633	0.803	0.635	3.13e-21	B_Plasma Cells	NCL
TRAF3	9.69e-25	0.851876	0.295	0.116	8.97e-21	B_Plasma Cells	TRAF3
SPN1	1.02e-24	0.933133	0.282	0.113	9.45e-21	B_Plasma Cells	SPN
SNHG71	1.04e-24	0.920181	0.505	0.309	9.64e-21	B_Plasma Cells	SNHG7
MKNK2	1.27e-24	0.861884	0.479	0.276	1.17e-20	B_Plasma Cells	MKNK2
CNOT6L	1.42e-24	0.710065	0.498	0.27	1.31e-20	B_Plasma Cells	CNOT6L
RBM391	1.58e-24	0.553947	0.862	0.761	1.46e-20	B_Plasma Cells	RBM39
CNN2	2.47e-24	0.555187	0.272	0.103	2.29e-20	B_Plasma Cells	CNN2
CD381	2.65e-24	0.865903	0.154	0.041	2.46e-20	B_Plasma Cells	CD38
ZHX2	3.46e-24	0.739541	0.275	0.102	3.2e-20	B_Plasma Cells	ZHX2
IGFLR1	3.59e-24	0.932719	0.357	0.176	3.32e-20	B_Plasma Cells	IGFLR1
IL16	9.4e-24	0.571804	0.279	0.109	8.7e-20	B_Plasma Cells	IL16
PDLIM1	2.43e-23	0.381557	0.151	0.039	2.25e-19	B_Plasma Cells	PDLIM1
MYL12A1	3.17e-23	0.813366	0.734	0.579	2.93e-19	B_Plasma Cells	MYL12A
SLC1A4	3.27e-23	0.569662	0.252	0.094	3.03e-19	B_Plasma Cells	SLC1A4
CYB561A3	4.3e-23	0.673662	0.295	0.126	3.98e-19	B_Plasma Cells	CYB561A3
SEC61B1	5.55e-23	1.6185	0.62	0.507	5.14e-19	B_Plasma Cells	SEC61B
TPT11	1.32e-22	0.565728	0.875	0.765	1.22e-18	B_Plasma Cells	TPT1
IQSEC1	1.38e-22	0.833627	0.325	0.141	1.28e-18	B_Plasma Cells	IQSEC1
CDKN2D1	1.68e-22	0.477368	0.19	0.061	1.55e-18	B_Plasma Cells	CDKN2D
SMIM14	2e-22	0.950239	0.456	0.258	1.85e-18	B_Plasma Cells	SMIM14
RGS21	7.93e-22	1.0534	0.59	0.405	7.34e-18	B_Plasma Cells	RGS2
RBBP81	8.63e-22	0.711676	0.279	0.118	7.98e-18	B_Plasma Cells	RBBP8
UXT1	8.89e-22	0.7163	0.561	0.387	8.23e-18	B_Plasma Cells	UXT
SUB11	5.91e-21	0.618124	0.685	0.542	5.47e-17	B_Plasma Cells	SUB1
CREM1	6.26e-21	1.06284	0.682	0.54	5.8e-17	B_Plasma Cells	CREM
DENND5B	8.17e-21	1.19625	0.213	0.076	7.56e-17	B_Plasma Cells	DENND5B
CD47	1.41e-20	0.715865	0.544	0.357	1.3e-16	B_Plasma Cells	CD47
VAV3	1.53e-20	0.548087	0.236	0.087	1.42e-16	B_Plasma Cells	VAV3
PAWR	1.61e-20	0.374401	0.108	0.025	1.49e-16	B_Plasma Cells	PAWR
SINHCAF	1.89e-20	0.584097	0.298	0.133	1.75e-16	B_Plasma Cells	SINHCAF
TSPYL21	2.73e-20	1.08614	0.423	0.243	2.53e-16	B_Plasma Cells	TSPYL2
COMMD61	3.9e-20	0.702741	0.672	0.523	3.61e-16	B_Plasma Cells	COMMD6
JMY	9.6e-20	0.677581	0.315	0.146	8.88e-16	B_Plasma Cells	JMY
TOMM71	1.03e-19	0.617795	0.774	0.622	9.49e-16	B_Plasma Cells	TOMM7
BANP	1.06e-19	0.591481	0.308	0.139	9.83e-16	B_Plasma Cells	BANP
MT-CO21	1.15e-19	0.58752	0.931	0.852	1.06e-15	B_Plasma Cells	MT-CO2
FBL	1.3e-19	0.607379	0.41	0.232	1.2e-15	B_Plasma Cells	FBL
LCP11	1.54e-19	0.594606	0.538	0.34	1.42e-15	B_Plasma Cells	LCP1
LSM7	1.73e-19	0.699523	0.59	0.425	1.6e-15	B_Plasma Cells	LSM7
PFDN51	1.98e-19	0.576511	0.803	0.665	1.83e-15	B_Plasma Cells	PFDN5
AC023590.1	3.77e-19	0.882099	0.17	0.054	3.48e-15	B_Plasma Cells	AC023590.1
CORO1A	5.54e-19	0.616326	0.643	0.454	5.13e-15	B_Plasma Cells	CORO1A
TLE5	7.37e-19	0.663039	0.531	0.349	6.82e-15	B_Plasma Cells	TLE5
TPM2	8.51e-19	0.585808	0.298	0.136	7.87e-15	B_Plasma Cells	TPM2
PIK3CG	8.96e-19	0.888913	0.285	0.13	8.29e-15	B_Plasma Cells	PIK3CG
CCSER1	1.03e-18	0.937552	0.121	0.032	9.54e-15	B_Plasma Cells	CCSER1
AC009404.1	1.14e-18	0.407211	0.148	0.045	1.05e-14	B_Plasma Cells	AC009404.1
CHMP1B	1.72e-18	0.877093	0.498	0.322	1.59e-14	B_Plasma Cells	CHMP1B
RNF139	1.72e-18	0.622671	0.325	0.165	1.59e-14	B_Plasma Cells	RNF139
N4BP2L1	1.77e-18	0.640935	0.351	0.177	1.64e-14	B_Plasma Cells	N4BP2L1
SLC20A1	2.03e-18	0.825988	0.416	0.248	1.88e-14	B_Plasma Cells	SLC20A1
CD320	2.47e-18	0.349308	0.167	0.055	2.29e-14	B_Plasma Cells	CD320
ODC11	2.68e-18	0.781359	0.361	0.195	2.48e-14	B_Plasma Cells	ODC1
ETS1	2.9e-18	0.321494	0.39	0.19	2.68e-14	B_Plasma Cells	ETS1
IDI11	3.14e-18	0.856281	0.456	0.296	2.9e-14	B_Plasma Cells	IDI1
C12orf45	3.37e-18	0.63666	0.298	0.142	3.11e-14	B_Plasma Cells	C12orf45
SRSF71	5.28e-18	0.648835	0.689	0.565	4.89e-14	B_Plasma Cells	SRSF7
HSP90B11	5.94e-18	0.924278	0.662	0.548	5.49e-14	B_Plasma Cells	HSP90B1
DNAJB91	8.55e-18	0.730517	0.318	0.166	7.91e-14	B_Plasma Cells	DNAJB9
LINC02397	9.84e-18	0.766858	0.141	0.044	9.1e-14	B_Plasma Cells	LINC02397
CYBA	9.84e-18	0.726531	0.833	0.706	9.11e-14	B_Plasma Cells	CYBA
PPP1R14A	9.84e-18	0.616542	0.249	0.105	9.11e-14	B_Plasma Cells	PPP1R14A
UBB1	1.32e-17	0.601217	0.761	0.591	1.22e-13	B_Plasma Cells	UBB
DDX24	1.97e-17	0.787656	0.685	0.606	1.82e-13	B_Plasma Cells	DDX24
SLC7A5	2.76e-17	0.923476	0.37	0.213	2.55e-13	B_Plasma Cells	SLC7A5
UCP2	3.21e-17	0.723222	0.436	0.268	2.97e-13	B_Plasma Cells	UCP2
G3BP21	3.36e-17	0.575855	0.531	0.357	3.11e-13	B_Plasma Cells	G3BP2
FAM107B1	4.18e-17	0.730906	0.495	0.321	3.87e-13	B_Plasma Cells	FAM107B
AC058791.1	6.63e-17	0.655785	0.42	0.247	6.13e-13	B_Plasma Cells	AC058791.1
TMEM243	7.36e-17	0.563086	0.354	0.19	6.81e-13	B_Plasma Cells	TMEM243
NR3C1	8.3e-17	1.00801	0.607	0.488	7.68e-13	B_Plasma Cells	NR3C1
RPS241	9.16e-17	0.484703	0.875	0.774	8.48e-13	B_Plasma Cells	RPS24
PTPN1	9.78e-17	0.801912	0.561	0.393	9.05e-13	B_Plasma Cells	PTPN1
SNHG291	1.08e-16	0.628614	0.698	0.561	9.96e-13	B_Plasma Cells	SNHG29
GNA151	1.21e-16	0.762943	0.266	0.128	1.12e-12	B_Plasma Cells	GNA15
JOSD11	2.07e-16	0.673177	0.505	0.341	1.91e-12	B_Plasma Cells	JOSD1
LPIN1	2.15e-16	0.634856	0.367	0.197	1.99e-12	B_Plasma Cells	LPIN1
SRSF31	2.79e-16	0.621732	0.689	0.58	2.59e-12	B_Plasma Cells	SRSF3
ARL4C	3.69e-16	0.899499	0.42	0.249	3.41e-12	B_Plasma Cells	ARL4C
HIST1H4C	4.32e-16	0.416782	0.544	0.368	4e-12	B_Plasma Cells	HIST1H4C
KDM6B1	5.65e-16	0.562045	0.666	0.456	5.23e-12	B_Plasma Cells	KDM6B
PRMT9	6.42e-16	0.528764	0.338	0.176	5.95e-12	B_Plasma Cells	PRMT9
CD2AP	6.74e-16	0.987252	0.446	0.291	6.24e-12	B_Plasma Cells	CD2AP
SEPTIN9	8.15e-16	0.407519	0.348	0.174	7.54e-12	B_Plasma Cells	SEPTIN9
EPHB1	8.16e-16	0.299816	0.105	0.028	7.55e-12	B_Plasma Cells	EPHB1
TSTD11	9.62e-16	0.574343	0.338	0.182	8.91e-12	B_Plasma Cells	TSTD1
LSP1	1.07e-15	0.661915	0.518	0.357	9.89e-12	B_Plasma Cells	LSP1
GPBP11	1.1e-15	0.56082	0.656	0.529	1.02e-11	B_Plasma Cells	GPBP1
PABPC1	1.35e-15	0.440711	0.898	0.805	1.25e-11	B_Plasma Cells	PABPC1
WDFY4	1.41e-15	0.490994	0.315	0.153	1.31e-11	B_Plasma Cells	WDFY4
CCDC186	1.95e-15	0.581415	0.361	0.201	1.8e-11	B_Plasma Cells	CCDC186
ZC3HAV1	2.59e-15	0.808411	0.538	0.39	2.39e-11	B_Plasma Cells	ZC3HAV1
ATG101	3.17e-15	0.701314	0.364	0.219	2.93e-11	B_Plasma Cells	ATG101
SERP11	3.78e-15	0.55457	0.751	0.639	3.5e-11	B_Plasma Cells	SERP1
DDX3X1	4.34e-15	0.591417	0.81	0.666	4.02e-11	B_Plasma Cells	DDX3X
CDKN1B	4.51e-15	0.557301	0.305	0.156	4.18e-11	B_Plasma Cells	CDKN1B
SEC11C	4.59e-15	0.607631	0.361	0.213	4.25e-11	B_Plasma Cells	SEC11C
ATP5MG1	4.73e-15	0.513553	0.77	0.614	4.37e-11	B_Plasma Cells	ATP5MG
PAXX	6.98e-15	1.08672	0.43	0.3	6.46e-11	B_Plasma Cells	PAXX
AGPAT5	7.95e-15	0.536824	0.289	0.146	7.36e-11	B_Plasma Cells	AGPAT5
OFD1	1e-14	0.630498	0.377	0.223	9.28e-11	B_Plasma Cells	OFD1
SLC15A4	1.47e-14	0.729621	0.302	0.162	1.36e-10	B_Plasma Cells	SLC15A4
EDEM1	1.94e-14	0.620038	0.298	0.16	1.79e-10	B_Plasma Cells	EDEM1
GNL3	2.26e-14	0.587353	0.387	0.239	2.09e-10	B_Plasma Cells	GNL3
MALAT11	2.88e-14	0.308691	1	0.997	2.66e-10	B_Plasma Cells	MALAT1
HLA-B	2.98e-14	0.45033	0.898	0.808	2.76e-10	B_Plasma Cells	HLA-B
REL1	3.24e-14	0.63566	0.738	0.597	3e-10	B_Plasma Cells	REL
RFLNB	4.52e-14	0.282493	0.121	0.038	4.18e-10	B_Plasma Cells	RFLNB
SUPT5H	4.65e-14	0.505859	0.377	0.229	4.3e-10	B_Plasma Cells	SUPT5H
AKNA	7.37e-14	0.451188	0.334	0.179	6.82e-10	B_Plasma Cells	AKNA
EIF3L1	7.62e-14	0.531627	0.528	0.388	7.06e-10	B_Plasma Cells	EIF3L
MAPKAPK2	7.75e-14	0.859908	0.4	0.263	7.17e-10	B_Plasma Cells	MAPKAPK2
SNU131	9.48e-14	0.584773	0.574	0.439	8.77e-10	B_Plasma Cells	SNU13
GGA2	1.05e-13	0.629923	0.367	0.218	9.71e-10	B_Plasma Cells	GGA2
RBBP4	1.36e-13	0.568192	0.459	0.315	1.26e-09	B_Plasma Cells	RBBP4
AC016831.5	1.61e-13	0.573257	0.341	0.198	1.49e-09	B_Plasma Cells	AC016831.5
TAPBP	2.4e-13	0.560082	0.511	0.37	2.22e-09	B_Plasma Cells	TAPBP
FNDC3B	2.5e-13	0.471703	0.131	0.371	2.32e-09	B_Plasma Cells	FNDC3B
COX7C1	2.86e-13	0.474891	0.744	0.629	2.65e-09	B_Plasma Cells	COX7C
SET1	3.17e-13	0.520046	0.682	0.574	2.93e-09	B_Plasma Cells	SET
PDE4B	3.5e-13	0.532481	0.692	0.496	3.24e-09	B_Plasma Cells	PDE4B
COX4I11	3.76e-13	0.49865	0.764	0.648	3.48e-09	B_Plasma Cells	COX4I1
NUCB2	4.72e-13	0.642656	0.308	0.172	4.37e-09	B_Plasma Cells	NUCB2
LBH	5.22e-13	0.555564	0.207	0.093	4.83e-09	B_Plasma Cells	LBH
SSR41	6.71e-13	0.950469	0.623	0.538	6.21e-09	B_Plasma Cells	SSR4
STK41	8.49e-13	0.537042	0.649	0.506	7.86e-09	B_Plasma Cells	STK4
N4BP2	1.46e-12	0.563521	0.275	0.146	1.35e-08	B_Plasma Cells	N4BP2
SPCS11	1.93e-12	0.769009	0.538	0.449	1.79e-08	B_Plasma Cells	SPCS1
SNRPN1	2.49e-12	0.572053	0.403	0.271	2.3e-08	B_Plasma Cells	SNRPN
SNRPD21	2.81e-12	0.515137	0.538	0.418	2.6e-08	B_Plasma Cells	SNRPD2
CLINT1	3.2e-12	0.693958	0.452	0.329	2.96e-08	B_Plasma Cells	CLINT1
TSC22D31	4.88e-12	0.558228	0.764	0.629	4.52e-08	B_Plasma Cells	TSC22D3
DNAJA11	4.94e-12	0.569532	0.741	0.629	4.57e-08	B_Plasma Cells	DNAJA1
SELENOK1	5.55e-12	0.51803	0.633	0.494	5.14e-08	B_Plasma Cells	SELENOK
INPP4A	6.05e-12	0.829234	0.315	0.179	5.6e-08	B_Plasma Cells	INPP4A
CD164	6.22e-12	0.604518	0.603	0.508	5.76e-08	B_Plasma Cells	CD164
AP1S31	6.58e-12	0.417393	0.154	0.061	6.09e-08	B_Plasma Cells	AP1S3
RUNX3	6.76e-12	0.377911	0.246	0.121	6.25e-08	B_Plasma Cells	RUNX3
SOX41	7.33e-12	1.66241	0.367	0.246	6.78e-08	B_Plasma Cells	SOX4
DANCR	8.72e-12	0.51203	0.338	0.206	8.07e-08	B_Plasma Cells	DANCR
FCHSD2	1.02e-11	1.09225	0.557	0.396	9.47e-08	B_Plasma Cells	FCHSD2
MDN1	1.08e-11	0.48069	0.266	0.14	1e-07	B_Plasma Cells	MDN1
TRIR1	1.14e-11	0.457302	0.649	0.531	1.05e-07	B_Plasma Cells	TRIR
ISCA1	1.43e-11	0.465352	0.311	0.184	1.32e-07	B_Plasma Cells	ISCA1
MAP3K1	1.64e-11	0.6154	0.295	0.165	1.51e-07	B_Plasma Cells	MAP3K1
GNA12	1.81e-11	0.489393	0.295	0.166	1.67e-07	B_Plasma Cells	GNA12
OGT	3.06e-11	0.863003	0.38	0.247	2.83e-07	B_Plasma Cells	OGT
BLNK	4.14e-11	0.594337	0.249	0.131	3.83e-07	B_Plasma Cells	BLNK
PDCD4	4.82e-11	0.625099	0.538	0.42	4.46e-07	B_Plasma Cells	PDCD4
GAS51	4.97e-11	0.552643	0.616	0.504	4.6e-07	B_Plasma Cells	GAS5
SLC25A6	5.14e-11	0.481986	0.715	0.587	4.76e-07	B_Plasma Cells	SLC25A6
JAK1	8.5e-11	0.374055	0.738	0.629	7.86e-07	B_Plasma Cells	JAK1
MT-CO11	8.96e-11	0.440338	0.905	0.826	8.3e-07	B_Plasma Cells	MT-CO1
SMARCB1	9.09e-11	0.504943	0.305	0.184	8.41e-07	B_Plasma Cells	SMARCB1
INTS61	9.21e-11	0.585771	0.597	0.472	8.52e-07	B_Plasma Cells	INTS6
HIST1H1D	9.44e-11	0.280314	0.115	0.041	8.73e-07	B_Plasma Cells	HIST1H1D
RARA1	9.89e-11	0.379284	0.23	0.119	9.15e-07	B_Plasma Cells	RARA
JTB1	1.13e-10	0.549651	0.528	0.433	1.05e-06	B_Plasma Cells	JTB
SNX9	1.14e-10	0.585057	0.436	0.303	1.06e-06	B_Plasma Cells	SNX9
PRDM2	1.18e-10	0.815572	0.475	0.362	1.09e-06	B_Plasma Cells	PRDM2
DDIT41	1.21e-10	0.458246	0.636	0.516	1.12e-06	B_Plasma Cells	DDIT4
CDC42SE2	1.41e-10	0.801214	0.495	0.362	1.31e-06	B_Plasma Cells	CDC42SE2
UBTF	1.49e-10	0.451883	0.292	0.171	1.38e-06	B_Plasma Cells	UBTF
SF1	1.5e-10	0.465797	0.603	0.508	1.39e-06	B_Plasma Cells	SF1
MCOLN2	1.68e-10	0.620964	0.216	0.108	1.55e-06	B_Plasma Cells	MCOLN2
CDK2AP2	1.72e-10	0.538241	0.318	0.198	1.59e-06	B_Plasma Cells	CDK2AP2
NSMCE3	1.85e-10	0.419285	0.223	0.118	1.71e-06	B_Plasma Cells	NSMCE3
FMNL1	1.88e-10	0.484918	0.43	0.3	1.74e-06	B_Plasma Cells	FMNL1
ARID4B1	1.89e-10	0.44007	0.636	0.518	1.75e-06	B_Plasma Cells	ARID4B
SFPQ1	2.17e-10	0.464401	0.761	0.684	2e-06	B_Plasma Cells	SFPQ
DSTN	2.23e-10	0.856502	0.436	0.347	2.07e-06	B_Plasma Cells	DSTN
TNRC6B	2.44e-10	0.774257	0.666	0.558	2.26e-06	B_Plasma Cells	TNRC6B
NIN	2.46e-10	0.513666	0.377	0.245	2.28e-06	B_Plasma Cells	NIN
NGLY1	3.13e-10	0.541511	0.328	0.205	2.9e-06	B_Plasma Cells	NGLY1
RAP1GAP2	3.86e-10	0.642062	0.151	0.065	3.57e-06	B_Plasma Cells	RAP1GAP2
DBF41	3.89e-10	0.435538	0.207	0.105	3.6e-06	B_Plasma Cells	DBF4
CALR1	3.94e-10	0.523215	0.63	0.537	3.65e-06	B_Plasma Cells	CALR
KLF13	3.98e-10	0.430592	0.462	0.334	3.68e-06	B_Plasma Cells	KLF13
SNHG61	4.27e-10	0.460073	0.639	0.54	3.96e-06	B_Plasma Cells	SNHG6
CDYL	5.04e-10	0.71419	0.397	0.268	4.66e-06	B_Plasma Cells	CDYL
NSA21	5.07e-10	0.56595	0.577	0.475	4.69e-06	B_Plasma Cells	NSA2
DFFA	5.15e-10	0.472786	0.207	0.107	4.77e-06	B_Plasma Cells	DFFA
BTG11	5.19e-10	1.15513	0.757	0.681	4.8e-06	B_Plasma Cells	BTG1
UBE2S1	5.23e-10	0.448134	0.57	0.433	4.84e-06	B_Plasma Cells	UBE2S
RASSF2	5.72e-10	0.532348	0.361	0.24	5.29e-06	B_Plasma Cells	RASSF2
THEMIS2	6.08e-10	0.559918	0.403	0.288	5.63e-06	B_Plasma Cells	THEMIS2
NXT11	7.25e-10	0.547724	0.289	0.179	6.71e-06	B_Plasma Cells	NXT1
A1BG	8.79e-10	0.41674	0.305	0.187	8.14e-06	B_Plasma Cells	A1BG
CHML	1.03e-09	0.497822	0.252	0.145	9.52e-06	B_Plasma Cells	CHML
PARVB	1.15e-09	0.471145	0.344	0.222	1.06e-05	B_Plasma Cells	PARVB
BRD4	1.22e-09	0.50012	0.521	0.423	1.13e-05	B_Plasma Cells	BRD4
CCNI1	1.3e-09	0.374029	0.77	0.664	1.2e-05	B_Plasma Cells	CCNI
HNRNPUL1	1.36e-09	0.553754	0.466	0.361	1.26e-05	B_Plasma Cells	HNRNPUL1
FAM177A1	1.38e-09	0.420806	0.475	0.36	1.28e-05	B_Plasma Cells	FAM177A1
GAPT	1.39e-09	0.515768	0.315	0.196	1.28e-05	B_Plasma Cells	GAPT
POLR2A	1.46e-09	0.551519	0.436	0.329	1.35e-05	B_Plasma Cells	POLR2A
RFTN1	1.5e-09	0.38605	0.252	0.137	1.38e-05	B_Plasma Cells	RFTN1
SRP141	1.59e-09	0.684128	0.721	0.658	1.47e-05	B_Plasma Cells	SRP14
CYTIP	1.72e-09	0.476716	0.367	0.239	1.59e-05	B_Plasma Cells	CYTIP
CKAP2	2.08e-09	0.443191	0.223	0.122	1.92e-05	B_Plasma Cells	CKAP2
TPD52	2.19e-09	1.05674	0.289	0.178	2.02e-05	B_Plasma Cells	TPD52
MARCKSL1	2.23e-09	0.589528	0.302	0.189	2.06e-05	B_Plasma Cells	MARCKSL1
FNDC3A	2.24e-09	0.286085	0.321	0.55	2.08e-05	B_Plasma Cells	FNDC3A
TGFB1	2.24e-09	0.439348	0.587	0.483	2.08e-05	B_Plasma Cells	TGFB1
CHCHD21	2.27e-09	0.411255	0.689	0.585	2.1e-05	B_Plasma Cells	CHCHD2
YY11	2.51e-09	0.4648	0.57	0.474	2.32e-05	B_Plasma Cells	YY1
ICOSLG	2.65e-09	0.427383	0.203	0.108	2.45e-05	B_Plasma Cells	ICOSLG
SLC2A31	2.66e-09	0.666091	0.37	0.253	2.47e-05	B_Plasma Cells	SLC2A3
TPM41	2.9e-09	0.673436	0.544	0.474	2.69e-05	B_Plasma Cells	TPM4
MDFIC	3.07e-09	0.452198	0.302	0.18	2.84e-05	B_Plasma Cells	MDFIC
NARF	3.29e-09	0.379139	0.279	0.167	3.04e-05	B_Plasma Cells	NARF
IRF11	3.7e-09	0.452964	0.508	0.38	3.42e-05	B_Plasma Cells	IRF1
CBX6	3.86e-09	0.340708	0.213	0.113	3.57e-05	B_Plasma Cells	CBX6
ZBTB1	4.07e-09	0.534153	0.466	0.352	3.76e-05	B_Plasma Cells	ZBTB1
HNRNPA11	4.67e-09	0.420349	0.692	0.6	4.32e-05	B_Plasma Cells	HNRNPA1
PFKP1	4.83e-09	0.310745	0.144	0.064	4.47e-05	B_Plasma Cells	PFKP
SELENOS	5.12e-09	0.651448	0.479	0.399	4.74e-05	B_Plasma Cells	SELENOS
DDX21	5.32e-09	0.478743	0.613	0.528	4.93e-05	B_Plasma Cells	DDX21
TLE1	5.91e-09	0.676669	0.262	0.151	5.47e-05	B_Plasma Cells	TLE1
BRD21	5.92e-09	0.409089	0.593	0.498	5.48e-05	B_Plasma Cells	BRD2
PLD4	6.13e-09	0.980941	0.41	0.331	5.67e-05	B_Plasma Cells	PLD4
STK17A	6.85e-09	0.460241	0.485	0.372	6.34e-05	B_Plasma Cells	STK17A
PAFAH1B2	6.91e-09	0.462904	0.328	0.219	6.39e-05	B_Plasma Cells	PAFAH1B2
FAM43A1	9.21e-09	0.32943	0.151	0.071	8.52e-05	B_Plasma Cells	FAM43A
HNRNPK1	9.5e-09	0.396297	0.715	0.644	8.79e-05	B_Plasma Cells	HNRNPK
ETV3	9.71e-09	0.660572	0.292	0.193	8.98e-05	B_Plasma Cells	ETV3
PRRC2C1	1.18e-08	0.355693	0.774	0.696	0.000109127	B_Plasma Cells	PRRC2C
SMC6	1.19e-08	0.580066	0.249	0.145	0.000109746	B_Plasma Cells	SMC6
GTF2B	1.46e-08	0.461477	0.495	0.389	0.000135382	B_Plasma Cells	GTF2B
EIF3F	1.6e-08	0.414454	0.643	0.547	0.000148164	B_Plasma Cells	EIF3F
CD221	1.71e-08	0.457378	0.111	0.046	0.000158433	B_Plasma Cells	CD22
NASP1	1.91e-08	0.566491	0.534	0.459	0.000176399	B_Plasma Cells	NASP
GLCCI1	2.03e-08	0.87164	0.259	0.153	0.000187774	B_Plasma Cells	GLCCI1
VEGFB	2.22e-08	0.559488	0.41	0.313	0.000205079	B_Plasma Cells	VEGFB
BAG1	2.49e-08	0.535641	0.42	0.322	0.000230725	B_Plasma Cells	BAG1
MT-ND41	2.93e-08	0.266609	0.902	0.791	0.000271151	B_Plasma Cells	MT-ND4
AKAP9	2.97e-08	0.530221	0.62	0.577	0.000275237	B_Plasma Cells	AKAP9
TNFSF9	2.98e-08	0.395124	0.174	0.09	0.000275957	B_Plasma Cells	TNFSF9
PSME11	3.15e-08	0.441693	0.567	0.486	0.000291081	B_Plasma Cells	PSME1
STK17B1	3.24e-08	0.392102	0.495	0.378	0.000299859	B_Plasma Cells	STK17B
SSR21	3.4e-08	0.440885	0.551	0.465	0.000314174	B_Plasma Cells	SSR2
IGF2R	3.79e-08	0.573182	0.318	0.213	0.000350901	B_Plasma Cells	IGF2R
ZDBF2	4.38e-08	0.468901	0.167	0.087	0.00040553	B_Plasma Cells	ZDBF2
JUNB1	4.46e-08	0.511756	0.784	0.655	0.000412323	B_Plasma Cells	JUNB
AKIRIN1	4.63e-08	0.404471	0.426	0.325	0.000428921	B_Plasma Cells	AKIRIN1
AC008014.1	4.81e-08	1.48961	0.164	0.083	0.000445376	B_Plasma Cells	AC008014.1
NR4A31	4.87e-08	0.646909	0.518	0.421	0.00045095	B_Plasma Cells	NR4A3
RBM25	4.93e-08	0.339404	0.721	0.639	0.000456471	B_Plasma Cells	RBM25
SPTY2D11	5.05e-08	0.576972	0.357	0.262	0.000467612	B_Plasma Cells	SPTY2D1
PARK7	5.37e-08	0.766772	0.541	0.501	0.00049727	B_Plasma Cells	PARK7
PTPN2	5.57e-08	0.492901	0.443	0.338	0.000515805	B_Plasma Cells	PTPN2
RRBP1	6.07e-08	1.09201	0.433	0.396	0.000561718	B_Plasma Cells	RRBP1
CCNT1	6.25e-08	0.399958	0.256	0.157	0.000578495	B_Plasma Cells	CCNT1
IDS1	7.1e-08	0.474336	0.498	0.414	0.000657249	B_Plasma Cells	IDS
TNIP1	7.11e-08	0.369232	0.236	0.14	0.00065814	B_Plasma Cells	TNIP1
MT-CO31	7.24e-08	0.323948	0.908	0.869	0.000669559	B_Plasma Cells	MT-CO3
HNRNPA01	7.52e-08	0.408528	0.515	0.425	0.000695916	B_Plasma Cells	HNRNPA0
AC008105.31	7.62e-08	0.354504	0.239	0.14	0.0007056	B_Plasma Cells	AC008105.3
APRT	8.47e-08	0.532239	0.528	0.446	0.000784272	B_Plasma Cells	APRT
PTRHD1	8.49e-08	0.43905	0.269	0.176	0.000785763	B_Plasma Cells	PTRHD1
FAM117A	8.78e-08	0.346388	0.128	0.058	0.000812126	B_Plasma Cells	FAM117A
UGCG	8.82e-08	0.884638	0.42	0.33	0.000816529	B_Plasma Cells	UGCG
ANKRD12	8.98e-08	0.435099	0.705	0.639	0.000830607	B_Plasma Cells	ANKRD12
UBALD2	9.07e-08	0.63518	0.384	0.294	0.000839157	B_Plasma Cells	UBALD2
SNRNP25	1.03e-07	0.351449	0.177	0.095	0.000950275	B_Plasma Cells	SNRNP25
SMARCA5	1.1e-07	0.376469	0.544	0.45	0.0010196	B_Plasma Cells	SMARCA5
ATP6V1G11	1.16e-07	0.389353	0.564	0.488	0.00106986	B_Plasma Cells	ATP6V1G1
PHB	1.18e-07	0.828586	0.377	0.302	0.00109365	B_Plasma Cells	PHB
SLC9A7	1.25e-07	0.447972	0.177	0.094	0.00115567	B_Plasma Cells	SLC9A7
ANXA61	1.55e-07	0.31075	0.19	0.103	0.00143822	B_Plasma Cells	ANXA6
SIVA11	1.64e-07	0.577951	0.43	0.359	0.00151819	B_Plasma Cells	SIVA1
LIMD2	1.67e-07	0.556009	0.367	0.27	0.00154211	B_Plasma Cells	LIMD2
MT-ATP61	1.85e-07	0.320139	0.902	0.843	0.00171448	B_Plasma Cells	MT-ATP6
NOP58	1.87e-07	0.43593	0.38	0.284	0.00173232	B_Plasma Cells	NOP58
ANTXR21	1.89e-07	0.338576	0.252	0.147	0.00175137	B_Plasma Cells	ANTXR2
EIF4B1	1.97e-07	0.413419	0.551	0.469	0.00181893	B_Plasma Cells	EIF4B
EIF4G21	2.35e-07	0.408881	0.643	0.586	0.00217123	B_Plasma Cells	EIF4G2
SNRNP200	2.37e-07	0.371404	0.325	0.226	0.00218916	B_Plasma Cells	SNRNP200
TMA71	2.6e-07	0.272663	0.672	0.577	0.00240585	B_Plasma Cells	TMA7
ADGRE51	2.87e-07	0.333583	0.256	0.158	0.00265197	B_Plasma Cells	ADGRE5
RESF1	3.37e-07	0.522155	0.426	0.322	0.00311961	B_Plasma Cells	RESF1
H3F3A1	3.54e-07	0.317539	0.807	0.748	0.00327652	B_Plasma Cells	H3F3A
PSIP1	3.65e-07	0.365967	0.351	0.248	0.00337523	B_Plasma Cells	PSIP1
OAZ11	3.89e-07	0.365392	0.81	0.705	0.0036009	B_Plasma Cells	OAZ1
PRPF4B	4.13e-07	0.408005	0.548	0.471	0.00382023	B_Plasma Cells	PRPF4B
BOD1L1	4.74e-07	0.376966	0.564	0.462	0.00438926	B_Plasma Cells	BOD1L1
SLBP	5.06e-07	0.52855	0.279	0.188	0.00468189	B_Plasma Cells	SLBP
SLC44A2	5.33e-07	0.316344	0.338	0.23	0.00492929	B_Plasma Cells	SLC44A2
TAF4B	6.01e-07	0.405957	0.118	0.055	0.00556316	B_Plasma Cells	TAF4B
RBM8A1	6.38e-07	0.406581	0.577	0.506	0.0059071	B_Plasma Cells	RBM8A
ZNF706	6.52e-07	0.414711	0.561	0.506	0.00603481	B_Plasma Cells	ZNF706
OST41	7.02e-07	0.355448	0.59	0.511	0.00649688	B_Plasma Cells	OST4
ZBTB10	7.04e-07	0.347985	0.197	0.115	0.00651518	B_Plasma Cells	ZBTB10
UQCRH1	7.48e-07	0.382028	0.626	0.535	0.00692582	B_Plasma Cells	UQCRH
TRAF51	8.03e-07	0.447359	0.161	0.086	0.0074325	B_Plasma Cells	TRAF5
ZFAS11	1.05e-06	0.365521	0.708	0.605	0.00971576	B_Plasma Cells	ZFAS1
SP110	1.12e-06	0.487308	0.492	0.409	0.0103804	B_Plasma Cells	SP110
DDX6	1.17e-06	0.387229	0.495	0.428	0.0108524	B_Plasma Cells	DDX6
KPNA21	1.18e-06	0.447575	0.344	0.264	0.0108773	B_Plasma Cells	KPNA2
EIF4A31	1.21e-06	0.374795	0.489	0.391	0.0111644	B_Plasma Cells	EIF4A3
RPL36AL1	1.23e-06	0.341177	0.748	0.644	0.011401	B_Plasma Cells	RPL36AL
MT-CYB1	1.24e-06	0.283532	0.895	0.818	0.0114452	B_Plasma Cells	MT-CYB
EIF2S3	1.32e-06	0.383818	0.489	0.413	0.0121968	B_Plasma Cells	EIF2S3
HMGN11	1.41e-06	0.405478	0.603	0.544	0.0130026	B_Plasma Cells	HMGN1
NPM11	1.52e-06	0.320952	0.761	0.66	0.0140507	B_Plasma Cells	NPM1
SRSF91	1.91e-06	0.377524	0.466	0.395	0.0177087	B_Plasma Cells	SRSF9
SLFN11	1.94e-06	0.439946	0.246	0.161	0.0179663	B_Plasma Cells	SLFN11
SP140	1.96e-06	0.390063	0.203	0.121	0.0181182	B_Plasma Cells	SP140
SERPINF1	2.11e-06	0.613179	0.4	0.338	0.0195418	B_Plasma Cells	SERPINF1
EDF11	2.2e-06	0.384958	0.616	0.558	0.0203924	B_Plasma Cells	EDF1
BTF31	2.38e-06	0.342548	0.708	0.629	0.0220077	B_Plasma Cells	BTF3
PTGDS	2.52e-06	1.5171	0.213	0.136	0.0233055	B_Plasma Cells	PTGDS
RSRP11	2.67e-06	0.26341	0.754	0.698	0.0246936	B_Plasma Cells	RSRP1
USP8	2.73e-06	0.408958	0.495	0.414	0.0252376	B_Plasma Cells	USP8
COL24A1	3.52e-06	0.284012	0.125	0.06	0.0325692	B_Plasma Cells	COL24A1
PPP4R3A	4.03e-06	0.418343	0.4	0.313	0.0372871	B_Plasma Cells	PPP4R3A
TTC3	4.04e-06	0.423778	0.564	0.5	0.0373521	B_Plasma Cells	TTC3
KDM4B	4.18e-06	0.32741	0.334	0.23	0.0387084	B_Plasma Cells	KDM4B
ZNF791	4.26e-06	0.31012	0.295	0.203	0.0393927	B_Plasma Cells	ZNF791
GNAS1	4.5e-06	0.291056	0.83	0.755	0.0416548	B_Plasma Cells	GNAS
SMAP2	4.62e-06	0.309648	0.836	0.73	0.0427518	B_Plasma Cells	SMAP2
GPR651	5.06e-06	0.752397	0.374	0.302	0.0468682	B_Plasma Cells	GPR65
PIM31	5.64e-06	0.343313	0.374	0.274	0.0521577	B_Plasma Cells	PIM3
C19orf53	6.16e-06	0.390239	0.502	0.434	0.0570137	B_Plasma Cells	C19orf53
SBNO1	6.57e-06	0.333327	0.341	0.255	0.0607656	B_Plasma Cells	SBNO1
SPATS2	6.75e-06	0.654837	0.193	0.118	0.0625085	B_Plasma Cells	SPATS2
BACH2	6.84e-06	0.979383	0.177	0.1	0.063295	B_Plasma Cells	BACH2
CD40	6.91e-06	0.521772	0.19	0.12	0.0639238	B_Plasma Cells	CD40
MXD4	6.93e-06	0.504192	0.472	0.412	0.064096	B_Plasma Cells	MXD4
TCEA1	7.47e-06	0.419475	0.495	0.436	0.0691637	B_Plasma Cells	TCEA1
HIGD1A	7.62e-06	0.367726	0.233	0.159	0.0704803	B_Plasma Cells	HIGD1A
MTERF4	7.71e-06	0.298036	0.22	0.139	0.0713358	B_Plasma Cells	MTERF4
PPIA	7.98e-06	0.332496	0.738	0.664	0.0738609	B_Plasma Cells	PPIA
SMDT1	8.07e-06	0.362306	0.423	0.345	0.0746638	B_Plasma Cells	SMDT1
NSD3	8.38e-06	0.365038	0.489	0.41	0.0775202	B_Plasma Cells	NSD3
TP53INP1	8.4e-06	1.07556	0.2	0.129	0.0777494	B_Plasma Cells	TP53INP1
POLE31	8.41e-06	0.393911	0.302	0.223	0.077836	B_Plasma Cells	POLE3
SEC61A1	8.67e-06	0.317691	0.262	0.178	0.0802038	B_Plasma Cells	SEC61A1
LDHB1	9.1e-06	0.275342	0.515	0.434	0.0842526	B_Plasma Cells	LDHB
MAP3K2	9.48e-06	0.28742	0.574	0.512	0.0877255	B_Plasma Cells	MAP3K2
GPSM3	9.6e-06	0.324438	0.459	0.373	0.0888139	B_Plasma Cells	GPSM3
BCL31	1.02e-05	0.315357	0.246	0.163	0.0941121	B_Plasma Cells	BCL3
HIPK2	1.03e-05	0.334643	0.213	0.373	0.0952043	B_Plasma Cells	HIPK2
PCSK7	1.04e-05	0.291446	0.298	0.209	0.0965107	B_Plasma Cells	PCSK7
B4GALT1	1.06e-05	0.515635	0.541	0.478	0.098262	B_Plasma Cells	B4GALT1
RANBP2	1.11e-05	0.678287	0.469	0.432	0.102579	B_Plasma Cells	RANBP2
TXNL4A	1.12e-05	0.362132	0.397	0.326	0.103287	B_Plasma Cells	TXNL4A
FNBP1	1.18e-05	0.384084	0.508	0.427	0.108938	B_Plasma Cells	FNBP1
EIF2AK4	1.21e-05	0.506108	0.357	0.282	0.112284	B_Plasma Cells	EIF2AK4
RPL22L1	1.23e-05	0.34404	0.443	0.363	0.113495	B_Plasma Cells	RPL22L1
TRAM1	1.28e-05	0.525499	0.436	0.392	0.118361	B_Plasma Cells	TRAM1
NFKB21	1.3e-05	0.348045	0.226	0.153	0.120449	B_Plasma Cells	NFKB2
EPB41	1.37e-05	0.389403	0.292	0.203	0.12635	B_Plasma Cells	EPB41
NUDT22	1.38e-05	0.342086	0.23	0.154	0.128167	B_Plasma Cells	NUDT22
LAMTOR5	1.39e-05	0.357095	0.462	0.388	0.128208	B_Plasma Cells	LAMTOR5
UFC11	1.45e-05	0.336825	0.449	0.382	0.134274	B_Plasma Cells	UFC1
TOB2	1.5e-05	0.437611	0.407	0.338	0.13905	B_Plasma Cells	TOB2
BRAF	1.55e-05	0.370745	0.452	0.357	0.143337	B_Plasma Cells	BRAF
NDUFB111	1.56e-05	0.345164	0.521	0.458	0.14447	B_Plasma Cells	NDUFB11
ANAPC16	1.56e-05	0.318431	0.603	0.546	0.14453	B_Plasma Cells	ANAPC16
JARID21	1.64e-05	0.289749	0.361	0.266	0.151735	B_Plasma Cells	JARID2
SPCS2	1.67e-05	0.32668	0.541	0.495	0.154519	B_Plasma Cells	SPCS2
BCLAF1	1.76e-05	0.412891	0.511	0.447	0.162881	B_Plasma Cells	BCLAF1
EIF11	1.83e-05	0.300304	0.843	0.778	0.169207	B_Plasma Cells	EIF1
PIK3AP1	1.83e-05	0.491069	0.285	0.198	0.169334	B_Plasma Cells	PIK3AP1
ERO1B	1.85e-05	0.406418	0.302	0.217	0.171445	B_Plasma Cells	ERO1B
RSBN11	1.85e-05	0.351419	0.308	0.227	0.171448	B_Plasma Cells	RSBN1
DNAJC41	2.01e-05	0.383686	0.262	0.19	0.186454	B_Plasma Cells	DNAJC4
YME1L11	2.13e-05	0.380507	0.548	0.496	0.196696	B_Plasma Cells	YME1L1
TOPORS1	2.16e-05	0.339345	0.328	0.247	0.200121	B_Plasma Cells	TOPORS
SIAH2	2.29e-05	0.344926	0.246	0.168	0.211672	B_Plasma Cells	SIAH2
TOP2B	2.31e-05	0.399491	0.311	0.229	0.214146	B_Plasma Cells	TOP2B
FBXO341	2.37e-05	0.289129	0.298	0.211	0.21914	B_Plasma Cells	FBXO34
MX1	3.14e-05	0.536934	0.364	0.286	0.290677	B_Plasma Cells	MX1
PPP1R101	3.33e-05	0.280502	0.643	0.571	0.307878	B_Plasma Cells	PPP1R10
SRSF10	3.41e-05	0.321045	0.485	0.42	0.315822	B_Plasma Cells	SRSF10
HNRNPF	3.81e-05	0.30139	0.528	0.464	0.3529	B_Plasma Cells	HNRNPF
GTF2F11	3.91e-05	0.277119	0.272	0.197	0.361647	B_Plasma Cells	GTF2F1
HSPA51	4.19e-05	0.333089	0.561	0.513	0.387937	B_Plasma Cells	HSPA5
TM9SF2	4.71e-05	0.459573	0.41	0.348	0.435902	B_Plasma Cells	TM9SF2
SLC41A2	4.79e-05	0.57486	0.118	0.064	0.443009	B_Plasma Cells	SLC41A2
KLF12	5.33e-05	0.27322	0.174	0.103	0.493564	B_Plasma Cells	KLF12
EIF5A1	5.42e-05	0.326149	0.459	0.387	0.501964	B_Plasma Cells	EIF5A
SAP181	5.45e-05	0.271472	0.61	0.526	0.504158	B_Plasma Cells	SAP18
DDX27	5.64e-05	0.401139	0.37	0.307	0.522139	B_Plasma Cells	DDX27
ARIH1	5.66e-05	0.278649	0.498	0.413	0.523858	B_Plasma Cells	ARIH1
VPS51	5.89e-05	0.300778	0.282	0.209	0.544951	B_Plasma Cells	VPS51
ARID5A	6.38e-05	0.310149	0.37	0.293	0.590328	B_Plasma Cells	ARID5A
CIITA	6.4e-05	0.349363	0.305	0.227	0.592429	B_Plasma Cells	CIITA
SF3B21	6.46e-05	0.327885	0.436	0.376	0.598011	B_Plasma Cells	SF3B2
DYNLL11	6.53e-05	0.281465	0.685	0.623	0.604144	B_Plasma Cells	DYNLL1
SNRPB1	6.83e-05	0.312153	0.531	0.466	0.632488	B_Plasma Cells	SNRPB
UBL51	8.07e-05	0.368036	0.57	0.536	0.746626	B_Plasma Cells	UBL5
MRPS61	8.18e-05	0.272985	0.39	0.314	0.756566	B_Plasma Cells	MRPS6
SEC62	8.78e-05	0.268517	0.639	0.591	0.812497	B_Plasma Cells	SEC62
FUT8	8.82e-05	0.809682	0.193	0.125	0.815916	B_Plasma Cells	FUT8
ORAI2	8.97e-05	0.391798	0.275	0.206	0.830426	B_Plasma Cells	ORAI2
ERAP2	9.53e-05	0.404523	0.22	0.15	0.882067	B_Plasma Cells	ERAP2
IRF2BP2	0.000103318	0.411087	0.43	0.373	0.956103	B_Plasma Cells	IRF2BP2
SERBP1	0.000107477	0.332411	0.639	0.612	0.994595	B_Plasma Cells	SERBP1
CDC40	0.000110464	0.38852	0.348	0.281	1	B_Plasma Cells	CDC40
AC016831.7	0.000118892	0.271961	0.246	0.171	1	B_Plasma Cells	AC016831.7
MANF	0.000119767	0.352898	0.279	0.212	1	B_Plasma Cells	MANF
GLIPR1	0.000129291	0.434589	0.485	0.443	1	B_Plasma Cells	GLIPR1
MEF2D	0.00013667	0.282927	0.269	0.196	1	B_Plasma Cells	MEF2D
FUS1	0.000139693	0.278816	0.731	0.696	1	B_Plasma Cells	FUS
EIF3K1	0.000143236	0.255644	0.682	0.612	1	B_Plasma Cells	EIF3K
TAP1	0.000149376	0.254839	0.233	0.161	1	B_Plasma Cells	TAP1
CDC371	0.00016102	0.312079	0.495	0.447	1	B_Plasma Cells	CDC37
RPA2	0.000167036	0.317074	0.282	0.215	1	B_Plasma Cells	RPA2
TMEM1541	0.00016784	0.302889	0.164	0.105	1	B_Plasma Cells	TMEM154
TAF1D	0.000168062	0.343604	0.548	0.496	1	B_Plasma Cells	TAF1D
NFKBID1	0.000173466	0.353626	0.456	0.373	1	B_Plasma Cells	NFKBID
JAML	0.000174824	0.398178	0.249	0.183	1	B_Plasma Cells	JAML
GUK11	0.000177561	0.366559	0.531	0.502	1	B_Plasma Cells	GUK1
RNF11	0.000178189	0.260047	0.239	0.171	1	B_Plasma Cells	RNF11
GLO1	0.000180863	0.295455	0.341	0.275	1	B_Plasma Cells	GLO1
UBE2D21	0.00018383	0.302492	0.584	0.539	1	B_Plasma Cells	UBE2D2
ANXA111	0.000196171	0.349862	0.387	0.334	1	B_Plasma Cells	ANXA11
SIPA1L3	0.000197096	0.567528	0.17	0.109	1	B_Plasma Cells	SIPA1L3
FBXW5	0.000217228	0.30308	0.279	0.214	1	B_Plasma Cells	FBXW5
XIST	0.000220702	0.293458	0.561	0.477	1	B_Plasma Cells	XIST
ARID5B	0.000227378	0.729059	0.351	0.288	1	B_Plasma Cells	ARID5B
PTPRS	0.000228324	0.365623	0.164	0.099	1	B_Plasma Cells	PTPRS
WDR74	0.000230131	0.478213	0.272	0.21	1	B_Plasma Cells	WDR74
LPXN	0.000242655	0.308483	0.275	0.21	1	B_Plasma Cells	LPXN
GFPT1	0.000257859	0.361857	0.226	0.158	1	B_Plasma Cells	GFPT1
TRABD	0.000259058	0.408031	0.298	0.242	1	B_Plasma Cells	TRABD
TNFAIP81	0.000280526	0.57107	0.321	0.251	1	B_Plasma Cells	TNFAIP8
PA2G41	0.000285322	0.310718	0.505	0.451	1	B_Plasma Cells	PA2G4
PPHLN1	0.000301618	0.33167	0.384	0.315	1	B_Plasma Cells	PPHLN1
SNX2	0.00030526	0.475935	0.452	0.422	1	B_Plasma Cells	SNX2
RSL24D1	0.000319274	0.378367	0.416	0.368	1	B_Plasma Cells	RSL24D1
PPIB	0.000326708	0.619503	0.538	0.558	1	B_Plasma Cells	PPIB
SFT2D2	0.000331953	0.364866	0.308	0.248	1	B_Plasma Cells	SFT2D2
CLK1	0.000349522	0.328635	0.482	0.436	1	B_Plasma Cells	CLK1
MZT2B	0.000355287	0.280174	0.528	0.465	1	B_Plasma Cells	MZT2B
CENPC	0.000366028	0.258149	0.318	0.245	1	B_Plasma Cells	CENPC
BPTF	0.000375622	0.263617	0.603	0.573	1	B_Plasma Cells	BPTF
SRRM1	0.000387808	0.281988	0.652	0.625	1	B_Plasma Cells	SRRM1
EIF3E1	0.000397232	0.265657	0.597	0.553	1	B_Plasma Cells	EIF3E
LYN	0.000397502	0.259227	0.584	0.5	1	B_Plasma Cells	LYN
SEC24D	0.000404384	0.598014	0.19	0.132	1	B_Plasma Cells	SEC24D
ATP1B3	0.000424993	0.406923	0.62	0.609	1	B_Plasma Cells	ATP1B3
LINC02245	0.000426583	0.273675	0.154	0.097	1	B_Plasma Cells	LINC02245
UPF2	0.000441471	0.357709	0.403	0.338	1	B_Plasma Cells	UPF2
NOP56	0.00044902	0.332589	0.393	0.34	1	B_Plasma Cells	NOP56
PPP1R2	0.00045669	0.360799	0.403	0.354	1	B_Plasma Cells	PPP1R2
SLC7A6	0.000469723	0.287728	0.167	0.108	1	B_Plasma Cells	SLC7A6
AKAP131	0.000499314	0.321614	0.787	0.806	1	B_Plasma Cells	AKAP13
RBBP6	0.000513566	0.265672	0.492	0.436	1	B_Plasma Cells	RBBP6
SRRM2	0.000516414	0.253523	0.77	0.733	1	B_Plasma Cells	SRRM2
SDE2	0.000519369	0.321622	0.213	0.155	1	B_Plasma Cells	SDE2
GOLGB1	0.000535593	0.399605	0.541	0.506	1	B_Plasma Cells	GOLGB1
CCNDBP1	0.000547978	0.278044	0.256	0.194	1	B_Plasma Cells	CCNDBP1
PARP11	0.000552678	0.328816	0.387	0.328	1	B_Plasma Cells	PARP1
RPA3	0.000556807	0.321756	0.279	0.216	1	B_Plasma Cells	RPA3
PDIA4	0.000578902	0.284461	0.197	0.14	1	B_Plasma Cells	PDIA4
AKAP17A1	0.000578909	0.25931	0.252	0.19	1	B_Plasma Cells	AKAP17A
SMARCE1	0.000595343	0.314119	0.354	0.3	1	B_Plasma Cells	SMARCE1
SMAD31	0.000632602	0.321249	0.157	0.102	1	B_Plasma Cells	SMAD3
HECA	0.000674934	0.28738	0.269	0.206	1	B_Plasma Cells	HECA
C11orf58	0.000681975	0.278923	0.59	0.577	1	B_Plasma Cells	C11orf58
MIDN1	0.000733653	0.325823	0.456	0.402	1	B_Plasma Cells	MIDN
C17orf49	0.000734065	0.394967	0.311	0.259	1	B_Plasma Cells	C17orf49
PQBP1	0.00078066	0.302715	0.269	0.211	1	B_Plasma Cells	PQBP1
CD821	0.000835964	0.258064	0.134	0.086	1	B_Plasma Cells	CD82
H2AFV1	0.000844007	0.269024	0.423	0.381	1	B_Plasma Cells	H2AFV
ANKRD371	0.000855527	0.364669	0.213	0.156	1	B_Plasma Cells	ANKRD37
KDM5A	0.000859786	0.289244	0.439	0.389	1	B_Plasma Cells	KDM5A
OSTC	0.00091401	0.364531	0.364	0.321	1	B_Plasma Cells	OSTC
ORAI1	0.000995904	0.284293	0.174	0.122	1	B_Plasma Cells	ORAI1
GNL1	0.00100994	0.308655	0.2	0.145	1	B_Plasma Cells	GNL1
HSPD1	0.00109625	0.271292	0.633	0.563	1	B_Plasma Cells	HSPD1
CBX4	0.00110079	0.26385	0.226	0.17	1	B_Plasma Cells	CBX4
EHMT1	0.00114261	0.613419	0.341	0.275	1	B_Plasma Cells	EHMT1
PSMA21	0.00114904	0.310982	0.42	0.39	1	B_Plasma Cells	PSMA2
MOB1A	0.00116633	0.287971	0.475	0.44	1	B_Plasma Cells	MOB1A
HSPA4	0.0011865	0.440667	0.311	0.263	1	B_Plasma Cells	HSPA4
VPS37B1	0.00135994	0.493835	0.302	0.255	1	B_Plasma Cells	VPS37B
NR4A21	0.00143538	0.253248	0.633	0.544	1	B_Plasma Cells	NR4A2
NUTM2B-AS11	0.00145072	0.418712	0.38	0.318	1	B_Plasma Cells	NUTM2B-AS1
ERH1	0.00156543	0.260673	0.403	0.361	1	B_Plasma Cells	ERH
SNRPG1	0.00157052	0.270204	0.443	0.414	1	B_Plasma Cells	SNRPG
ERLEC1	0.0015723	0.319024	0.292	0.236	1	B_Plasma Cells	ERLEC1
OSBP1	0.0015924	0.270543	0.239	0.183	1	B_Plasma Cells	OSBP
NHP2	0.00159457	0.312772	0.331	0.283	1	B_Plasma Cells	NHP2
RABGAP1L	0.00166574	1.06099	0.466	0.403	1	B_Plasma Cells	RABGAP1L
YTHDC1	0.00166679	0.265614	0.449	0.419	1	B_Plasma Cells	YTHDC1
TMF1	0.00167989	0.382199	0.351	0.3	1	B_Plasma Cells	TMF1
MAPK1IP1L	0.00168139	0.314315	0.334	0.284	1	B_Plasma Cells	MAPK1IP1L
OIP5-AS1	0.00173255	0.278729	0.318	0.259	1	B_Plasma Cells	OIP5-AS1
EIF3D1	0.00177231	0.336598	0.407	0.364	1	B_Plasma Cells	EIF3D
SRSF21	0.00186575	0.321136	0.58	0.578	1	B_Plasma Cells	SRSF2
ATP11B	0.00189343	0.420221	0.279	0.212	1	B_Plasma Cells	ATP11B
AP3S11	0.00190151	0.360181	0.282	0.234	1	B_Plasma Cells	AP3S1
IFNAR2	0.00192755	0.418658	0.305	0.243	1	B_Plasma Cells	IFNAR2
SRSF8	0.00192916	0.280918	0.187	0.137	1	B_Plasma Cells	SRSF8
ATG121	0.00197975	0.309766	0.348	0.301	1	B_Plasma Cells	ATG12
MAP2K31	0.00204266	0.336809	0.354	0.307	1	B_Plasma Cells	MAP2K3
CD691	0.00211797	0.758834	0.249	0.201	1	B_Plasma Cells	CD69
PCNX4	0.00216517	0.254428	0.367	0.305	1	B_Plasma Cells	PCNX4
DDT1	0.00218359	0.277236	0.433	0.392	1	B_Plasma Cells	DDT
RBM4	0.00230182	0.281365	0.4	0.353	1	B_Plasma Cells	RBM4
RBM23	0.00236666	0.273974	0.311	0.261	1	B_Plasma Cells	RBM23
MDM4	0.00252226	0.457027	0.38	0.336	1	B_Plasma Cells	MDM4
SSR1	0.00252682	0.302649	0.38	0.343	1	B_Plasma Cells	SSR1
ATF7IP	0.00266884	0.37353	0.423	0.356	1	B_Plasma Cells	ATF7IP
HNRNPH1	0.00283219	0.266283	0.656	0.643	1	B_Plasma Cells	HNRNPH1
ELOA	0.00289937	0.265104	0.216	0.169	1	B_Plasma Cells	ELOA
MAF1	0.00291553	0.3191	0.321	0.279	1	B_Plasma Cells	MAF1
DGKD	0.00298001	0.343692	0.184	0.133	1	B_Plasma Cells	DGKD
SMARCC1	0.00299251	0.26389	0.338	0.278	1	B_Plasma Cells	SMARCC1
SNHG5	0.00311737	0.257249	0.59	0.548	1	B_Plasma Cells	SNHG5
SF3B1	0.00315386	0.297601	0.616	0.596	1	B_Plasma Cells	SF3B1
DDX18	0.00322427	0.39699	0.489	0.474	1	B_Plasma Cells	DDX18
CARD11	0.00352846	0.632404	0.207	0.153	1	B_Plasma Cells	CARD11
ABCF11	0.00378299	0.358234	0.328	0.293	1	B_Plasma Cells	ABCF1
CHD41	0.00397626	0.359951	0.361	0.32	1	B_Plasma Cells	CHD4
ARCN1	0.00399044	0.278307	0.289	0.245	1	B_Plasma Cells	ARCN1
SH3KBP1	0.00416037	0.285951	0.495	0.464	1	B_Plasma Cells	SH3KBP1
TXLNG	0.00418738	0.328297	0.184	0.138	1	B_Plasma Cells	TXLNG
SRPRA	0.00419438	0.324104	0.295	0.257	1	B_Plasma Cells	SRPRA
PTK2B	0.0043986	0.390745	0.298	0.248	1	B_Plasma Cells	PTK2B
MAN1A2	0.00442624	0.472266	0.292	0.238	1	B_Plasma Cells	MAN1A2
ALKBH5	0.00448725	0.264934	0.213	0.165	1	B_Plasma Cells	ALKBH5
TRIM44	0.0047715	0.280748	0.436	0.409	1	B_Plasma Cells	TRIM44
TRIM38	0.00482878	0.351371	0.351	0.308	1	B_Plasma Cells	TRIM38
USP36	0.00505841	0.263863	0.262	0.211	1	B_Plasma Cells	USP36
VOPP1	0.00565642	0.562473	0.334	0.295	1	B_Plasma Cells	VOPP1
PRMT1	0.00566377	0.293993	0.348	0.315	1	B_Plasma Cells	PRMT1
UBE2I1	0.00571587	0.256046	0.41	0.379	1	B_Plasma Cells	UBE2I
COPE	0.00575308	0.273684	0.498	0.484	1	B_Plasma Cells	COPE
PDPK1	0.00610629	0.304048	0.239	0.196	1	B_Plasma Cells	PDPK1
CEP128	0.00614964	0.569716	0.151	0.107	1	B_Plasma Cells	CEP128
CTNNBL11	0.00626901	0.378457	0.292	0.252	1	B_Plasma Cells	CTNNBL1
TLE3	0.00641414	0.277399	0.177	0.133	1	B_Plasma Cells	TLE3
ERN1	0.0064519	1.26668	0.239	0.201	1	B_Plasma Cells	ERN1
DIPK2A	0.0065917	0.333878	0.249	0.209	1	B_Plasma Cells	DIPK2A
TIPARP	0.00666114	0.284179	0.377	0.341	1	B_Plasma Cells	TIPARP
FAM214A	0.00678232	0.526716	0.269	0.216	1	B_Plasma Cells	FAM214A
BID	0.00686166	0.377915	0.279	0.237	1	B_Plasma Cells	BID
CD72	0.00692914	0.268873	0.128	0.089	1	B_Plasma Cells	CD72
PPP2R5C	0.0071265	0.291517	0.4	0.354	1	B_Plasma Cells	PPP2R5C
FERMT3	0.00757271	0.297172	0.305	0.265	1	B_Plasma Cells	FERMT3
USP11	0.00764901	0.279851	0.252	0.207	1	B_Plasma Cells	USP11
GZF1	0.00790167	0.283157	0.18	0.137	1	B_Plasma Cells	GZF1
HSPE11	0.00798709	0.296375	0.587	0.543	1	B_Plasma Cells	HSPE1
MLEC	0.00890393	0.418578	0.341	0.317	1	B_Plasma Cells	MLEC
ALG13	0.0089089	0.410444	0.338	0.303	1	B_Plasma Cells	ALG13
NT5DC1	0.00905717	0.409885	0.151	0.111	1	B_Plasma Cells	NT5DC1
DENND4A	0.00977547	0.307134	0.357	0.307	1	B_Plasma Cells	DENND4A
NCBP2	0.00985548	0.287322	0.269	0.231	1	B_Plasma Cells	NCBP2
SCGB3A1	0	7.68823	0.447	0.003	0	SCH4 Specific Cells	SCGB3A1
SLPI	0	7.30231	0.559	0.009	0	SCH4 Specific Cells	SLPI
KRT17	0	6.4334	0.84	0.004	0	SCH4 Specific Cells	KRT17
S100A2	0	6.11522	0.785	0.008	0	SCH4 Specific Cells	S100A2
KRT14	0	5.87771	0.625	0.002	0	SCH4 Specific Cells	KRT14
WFDC2	0	5.71606	0.52	0.013	0	SCH4 Specific Cells	WFDC2
LCN2	0	5.42362	0.451	0	0	SCH4 Specific Cells	LCN2
KRT6A	0	5.12527	0.707	0	0	SCH4 Specific Cells	KRT6A
FDCSP	0	5.06651	0.199	0	0	SCH4 Specific Cells	FDCSP
LTF	0	5.00289	0.371	0.001	0	SCH4 Specific Cells	LTF
BPIFB1	0	4.82425	0.361	0	0	SCH4 Specific Cells	BPIFB1
SAA1	0	4.55182	0.359	0.001	0	SCH4 Specific Cells	SAA1
KRT19	0	4.49483	0.811	0.001	0	SCH4 Specific Cells	KRT19
MSMB	0	4.34187	0.25	0	0	SCH4 Specific Cells	MSMB
SAA2	0	3.85304	0.311	0.001	0	SCH4 Specific Cells	SAA2
MMP7	0	3.63924	0.326	0.028	0	SCH4 Specific Cells	MMP7
FXYD3	0	3.53174	0.889	0.03	0	SCH4 Specific Cells	FXYD3
AGR2	0	3.46779	0.455	0	0	SCH4 Specific Cells	AGR2
KRT5	0	3.44402	0.555	0	0	SCH4 Specific Cells	KRT5
RBP1	0	3.32394	0.643	0.042	0	SCH4 Specific Cells	RBP1
KRT8	0	3.1978	0.734	0.009	0	SCH4 Specific Cells	KRT8
KRT18	0	3.17062	0.809	0.011	0	SCH4 Specific Cells	KRT18
GSTP1	0	3.13894	0.992	0.589	0	SCH4 Specific Cells	GSTP1
KRT7	0	3.13538	0.475	0.001	0	SCH4 Specific Cells	KRT7
PIGR	0	3.11502	0.424	0.004	0	SCH4 Specific Cells	PIGR
LY6D	0	2.95049	0.354	0.004	0	SCH4 Specific Cells	LY6D
TACSTD2	0	2.92411	0.652	0.01	0	SCH4 Specific Cells	TACSTD2
MUC5B	0	2.79124	0.363	0.001	0	SCH4 Specific Cells	MUC5B
C19orf33	0	2.74383	0.715	0.008	0	SCH4 Specific Cells	C19orf33
SPINT2	0	2.68213	0.873	0.274	0	SCH4 Specific Cells	SPINT2
TFF3	0	2.66487	0.184	0.003	0	SCH4 Specific Cells	TFF3
CFB	0	2.61399	0.375	0.029	0	SCH4 Specific Cells	CFB
DEFB1	0	2.54488	0.309	0.002	0	SCH4 Specific Cells	DEFB1
OCIAD22	0	2.41907	0.643	0.064	0	SCH4 Specific Cells	OCIAD2
KLK10	0	2.41558	0.381	0.001	0	SCH4 Specific Cells	KLK10
PERP	0	2.40843	0.576	0.023	0	SCH4 Specific Cells	PERP
JUP	0	2.36451	0.547	0.032	0	SCH4 Specific Cells	JUP
ZG16B	0	2.34176	0.285	0.004	0	SCH4 Specific Cells	ZG16B
S100A16	0	2.34104	0.656	0.072	0	SCH4 Specific Cells	S100A16
CXCL17	0	2.33827	0.383	0.005	0	SCH4 Specific Cells	CXCL17
AQP31	0	2.24259	0.516	0.018	0	SCH4 Specific Cells	AQP3
PI3	0	2.22338	0.195	0	0	SCH4 Specific Cells	PI3
CD241	0	2.146	0.525	0.006	0	SCH4 Specific Cells	CD24
SFN	0	2.13	0.4	0.001	0	SCH4 Specific Cells	SFN
CAV1	0	2.12045	0.434	0.039	0	SCH4 Specific Cells	CAV1
AQP5	0	1.976	0.324	0.001	0	SCH4 Specific Cells	AQP5
CXCL1	0	1.86281	0.311	0.017	0	SCH4 Specific Cells	CXCL1
KRT6B	0	1.85532	0.375	0	0	SCH4 Specific Cells	KRT6B
TCN1	0	1.85436	0.334	0.002	0	SCH4 Specific Cells	TCN1
KLF5	0	1.77582	0.469	0.028	0	SCH4 Specific Cells	KLF5
DSP	0	1.76071	0.416	0.005	0	SCH4 Specific Cells	DSP
KRT16	0	1.72387	0.242	0	0	SCH4 Specific Cells	KRT16
CLDN4	0	1.66957	0.389	0.007	0	SCH4 Specific Cells	CLDN4
ELF3	0	1.6587	0.365	0.002	0	SCH4 Specific Cells	ELF3
DMBT1	0	1.62388	0.203	0	0	SCH4 Specific Cells	DMBT1
CEACAM6	0	1.62008	0.268	0	0	SCH4 Specific Cells	CEACAM6
SLC34A2	0	1.61675	0.271	0	0	SCH4 Specific Cells	SLC34A2
SERPINB3	0	1.59794	0.188	0	0	SCH4 Specific Cells	SERPINB3
TM4SF1	0	1.57444	0.461	0.028	0	SCH4 Specific Cells	TM4SF1
ADIRF	0	1.57014	0.52	0.049	0	SCH4 Specific Cells	ADIRF
MGST1	0	1.53154	0.422	0.022	0	SCH4 Specific Cells	MGST1
MFAP5	0	1.5073	0.262	0.006	0	SCH4 Specific Cells	MFAP5
LAPTM4B1	0	1.38149	0.389	0.045	0	SCH4 Specific Cells	LAPTM4B
CAV2	0	1.29928	0.332	0.033	0	SCH4 Specific Cells	CAV2
LSR	0	1.28476	0.363	0.031	0	SCH4 Specific Cells	LSR
PSCA	0	1.27494	0.156	0.001	0	SCH4 Specific Cells	PSCA
AKR1C1	0	1.23267	0.299	0.024	0	SCH4 Specific Cells	AKR1C1
AHNAK2	0	1.20052	0.213	0.013	0	SCH4 Specific Cells	AHNAK2
S100P	0	1.19473	0.156	0.001	0	SCH4 Specific Cells	S100P
GPRC5A	0	1.054	0.262	0.012	0	SCH4 Specific Cells	GPRC5A
LY6K	0	1.02728	0.213	0.013	0	SCH4 Specific Cells	LY6K
CRABP2	0	0.82345	0.227	0.014	0	SCH4 Specific Cells	CRABP2
TPD52L1	0	0.786563	0.213	0.012	0	SCH4 Specific Cells	TPD52L1
MALL	0	0.75831	0.195	0.009	0	SCH4 Specific Cells	MALL
ASS1	0	0.668978	0.184	0.006	0	SCH4 Specific Cells	ASS1
SERPINA3	9.22e-299	3.04562	0.43	0.058	8.53e-295	SCH4 Specific Cells	SERPINA3
TXN1	1.47e-298	2.66258	0.932	0.415	1.36e-294	SCH4 Specific Cells	TXN
UBE2C	5.76e-293	0.852969	0.156	0.008	5.33e-289	SCH4 Specific Cells	UBE2C
ID1	1.8e-290	1.79395	0.494	0.078	1.67e-286	SCH4 Specific Cells	ID1
AZGP1	4.93e-284	1.73946	0.289	0.027	4.56e-280	SCH4 Specific Cells	AZGP1
CD91	2.2e-279	3.13756	0.93	0.415	2.04e-275	SCH4 Specific Cells	CD9
DHCR24	6.87e-274	0.825801	0.225	0.017	6.35e-270	SCH4 Specific Cells	DHCR24
S100A61	3.88e-272	3.22434	0.982	0.56	3.59e-268	SCH4 Specific Cells	S100A6
EFNA1	1.66e-267	0.860428	0.238	0.02	1.54e-263	SCH4 Specific Cells	EFNA1
S100A13	4.48e-267	1.65722	0.521	0.096	4.14e-263	SCH4 Specific Cells	S100A13
MDK	2.81e-265	1.83993	0.512	0.092	2.6e-261	SCH4 Specific Cells	MDK
PDLIM11	1.07e-258	1.1428	0.332	0.038	9.92e-255	SCH4 Specific Cells	PDLIM1
TXNDC17	1.61e-253	2.5624	0.74	0.24	1.49e-249	SCH4 Specific Cells	TXNDC17
PHLDA21	7.56e-244	1.38886	0.406	0.062	7e-240	SCH4 Specific Cells	PHLDA2
PRR4	5.02e-242	3.7176	0.146	0.008	4.65e-238	SCH4 Specific Cells	PRR4
HP	1.8e-235	1.51388	0.146	0.009	1.67e-231	SCH4 Specific Cells	HP
CKB	4.9e-232	2.23507	0.564	0.129	4.53e-228	SCH4 Specific Cells	CKB
MIF1	1.88e-230	1.97887	0.955	0.578	1.74e-226	SCH4 Specific Cells	MIF
NME2	2.19e-229	1.95508	0.977	0.616	2.02e-225	SCH4 Specific Cells	NME2
CRNDE	7.8e-229	0.88882	0.252	0.026	7.22e-225	SCH4 Specific Cells	CRNDE
S100A10	2.04e-228	2.34558	0.959	0.512	1.89e-224	SCH4 Specific Cells	S100A10
RPL82	6.89e-226	1.98854	0.998	0.726	6.37e-222	SCH4 Specific Cells	RPL8
RPL7A2	7.45e-225	1.63805	0.998	0.726	6.89e-221	SCH4 Specific Cells	RPL7A
RAD51AP1	1.56e-218	1.59778	0.242	0.025	1.45e-214	SCH4 Specific Cells	RAD51AP1
CDC20	9.04e-218	0.879399	0.145	0.009	8.37e-214	SCH4 Specific Cells	CDC20
S100A11	1.17e-215	1.81072	0.998	0.712	1.09e-211	SCH4 Specific Cells	S100A11
GAPDH1	1.64e-213	2.18632	0.988	0.689	1.52e-209	SCH4 Specific Cells	GAPDH
TK1	2.86e-206	0.809855	0.176	0.014	2.65e-202	SCH4 Specific Cells	TK1
SOX9	1.1e-198	0.551281	0.139	0.009	1.02e-194	SCH4 Specific Cells	SOX9
ANXA2	2.03e-198	1.73296	0.943	0.581	1.88e-194	SCH4 Specific Cells	ANXA2
MYL12B1	1.4e-195	1.91649	0.926	0.599	1.3e-191	SCH4 Specific Cells	MYL12B
IGFBP6	4.99e-190	2.27933	0.512	0.118	4.62e-186	SCH4 Specific Cells	IGFBP6
MYL61	7.86e-185	1.43488	0.973	0.682	7.28e-181	SCH4 Specific Cells	MYL6
LY6E	3.32e-184	1.89944	0.754	0.302	3.07e-180	SCH4 Specific Cells	LY6E
PRDX11	5.41e-180	1.99075	0.912	0.549	5e-176	SCH4 Specific Cells	PRDX1
CCL28	2.71e-178	1.39134	0.23	0.027	2.51e-174	SCH4 Specific Cells	CCL28
RPL72	1.62e-177	1.65114	0.975	0.681	1.5e-173	SCH4 Specific Cells	RPL7
LGALS3	5.14e-174	2.17483	0.732	0.297	4.75e-170	SCH4 Specific Cells	LGALS3
RPLP02	2.93e-173	1.38894	0.984	0.673	2.72e-169	SCH4 Specific Cells	RPLP0
RARRES1	1.11e-171	3.2927	0.408	0.086	1.02e-167	SCH4 Specific Cells	RARRES1
COX6A11	3.14e-171	1.67944	0.881	0.541	2.91e-167	SCH4 Specific Cells	COX6A1
RPS52	5.55e-166	1.36939	0.988	0.67	5.13e-162	SCH4 Specific Cells	RPS5
HMGB3	7.75e-165	1.02155	0.244	0.032	7.18e-161	SCH4 Specific Cells	HMGB3
BIRC5	9.01e-165	0.717801	0.141	0.011	8.34e-161	SCH4 Specific Cells	BIRC5
MPZL2	9.55e-163	0.679326	0.205	0.023	8.84e-159	SCH4 Specific Cells	MPZL2
TINAGL1	1.02e-161	0.589847	0.162	0.015	9.46e-158	SCH4 Specific Cells	TINAGL1
NDUFA41	2.72e-161	1.62744	0.887	0.565	2.52e-157	SCH4 Specific Cells	NDUFA4
PKM	2.85e-161	1.86624	0.824	0.477	2.64e-157	SCH4 Specific Cells	PKM
SNHG292	3.5e-161	1.70057	0.873	0.56	3.24e-157	SCH4 Specific Cells	SNHG29
CHCHD22	8e-157	1.71687	0.893	0.584	7.41e-153	SCH4 Specific Cells	CHCHD2
COX6C	5.3e-155	1.66148	0.857	0.524	4.9e-151	SCH4 Specific Cells	COX6C
NDUFS51	1.31e-152	1.60087	0.83	0.492	1.21e-148	SCH4 Specific Cells	NDUFS5
PLP22	2.32e-150	1.83901	0.533	0.163	2.14e-146	SCH4 Specific Cells	PLP2
TAGLN22	5.97e-150	1.68005	0.816	0.449	5.53e-146	SCH4 Specific Cells	TAGLN2
RPS72	4.11e-148	1.21642	0.994	0.72	3.8e-144	SCH4 Specific Cells	RPS7
S100A9	6.37e-145	2.85662	0.465	0.124	5.9e-141	SCH4 Specific Cells	S100A9
RPS172	7.94e-144	1.50741	0.916	0.617	7.34e-140	SCH4 Specific Cells	RPS17
RPL182	2.89e-143	1.12983	0.998	0.718	2.68e-139	SCH4 Specific Cells	RPL18
CD59	9.22e-142	1.59341	0.736	0.351	8.53e-138	SCH4 Specific Cells	CD59
HOPX	2.83e-140	1.00969	0.229	0.032	2.62e-136	SCH4 Specific Cells	HOPX
ALDH1A3	4.07e-140	1.17169	0.246	0.037	3.77e-136	SCH4 Specific Cells	ALDH1A3
CSTB1	1.21e-139	1.86242	0.797	0.486	1.12e-135	SCH4 Specific Cells	CSTB
TUBA4A1	9.75e-139	1.16193	0.391	0.085	9.03e-135	SCH4 Specific Cells	TUBA4A
PPIA1	8.14e-135	1.44552	0.938	0.663	7.53e-131	SCH4 Specific Cells	PPIA
NACA2	7.26e-134	1.14166	0.988	0.714	6.72e-130	SCH4 Specific Cells	NACA
ANXA12	1.33e-133	1.54609	0.914	0.644	1.23e-129	SCH4 Specific Cells	ANXA1
RPS32	2.15e-132	1.15377	0.998	0.71	1.99e-128	SCH4 Specific Cells	RPS3
UQCRH2	3.49e-132	1.54619	0.824	0.534	3.23e-128	SCH4 Specific Cells	UQCRH
ACTG11	1.22e-131	1.30388	0.971	0.712	1.13e-127	SCH4 Specific Cells	ACTG1
TGM2	1.22e-129	0.896267	0.203	0.027	1.12e-125	SCH4 Specific Cells	TGM2
RPL242	4.42e-129	1.09945	0.99	0.706	4.09e-125	SCH4 Specific Cells	RPL24
HINT11	1.3e-128	1.4126	0.836	0.554	1.2e-124	SCH4 Specific Cells	HINT1
HSPB1	1.45e-128	1.44781	0.816	0.456	1.34e-124	SCH4 Specific Cells	HSPB1
PPP1R14B1	1.9e-128	1.71869	0.648	0.299	1.76e-124	SCH4 Specific Cells	PPP1R14B
GCHFR	2.44e-128	0.925055	0.287	0.053	2.26e-124	SCH4 Specific Cells	GCHFR
CP	2.68e-128	1.20038	0.279	0.049	2.48e-124	SCH4 Specific Cells	CP
NQO1	8.72e-126	0.963115	0.225	0.035	8.07e-122	SCH4 Specific Cells	NQO1
RPL192	3.5e-125	1.10106	1	0.738	3.24e-121	SCH4 Specific Cells	RPL19
PSMB11	6.23e-125	1.91223	0.799	0.506	5.77e-121	SCH4 Specific Cells	PSMB1
HEBP21	6.86e-125	1.46377	0.582	0.232	6.35e-121	SCH4 Specific Cells	HEBP2
RPS182	2.81e-123	1.0681	1	0.741	2.6e-119	SCH4 Specific Cells	RPS18
UBB2	7.71e-121	1.11121	0.922	0.59	7.14e-117	SCH4 Specific Cells	UBB
RPL272	3.96e-120	1.19346	0.957	0.656	3.67e-116	SCH4 Specific Cells	RPL27
RPL142	2.56e-119	1.00745	0.982	0.723	2.37e-115	SCH4 Specific Cells	RPL14
CSRP2	5.56e-118	0.830302	0.195	0.028	5.15e-114	SCH4 Specific Cells	CSRP2
CRIP11	7.8e-118	0.840346	0.525	0.159	7.21e-114	SCH4 Specific Cells	CRIP1
PAWR1	2.07e-117	0.662404	0.184	0.025	1.92e-113	SCH4 Specific Cells	PAWR
TSHZ2	3.66e-116	0.595975	0.199	0.028	3.39e-112	SCH4 Specific Cells	TSHZ2
NDUFC2	6.3e-116	1.4379	0.738	0.433	5.83e-112	SCH4 Specific Cells	NDUFC2
PALMD	1.35e-114	0.497485	0.162	0.02	1.25e-110	SCH4 Specific Cells	PALMD
CITED4	1.1e-112	1.1775	0.332	0.079	1.02e-108	SCH4 Specific Cells	CITED4
EEF1D2	4.81e-112	1.18162	0.91	0.655	4.46e-108	SCH4 Specific Cells	EEF1D
RPS162	1.96e-111	1.25069	0.994	0.703	1.82e-107	SCH4 Specific Cells	RPS16
RPL35A2	2.22e-111	0.969738	0.996	0.704	2.06e-107	SCH4 Specific Cells	RPL35A
SLC2A1	9.08e-111	0.85275	0.201	0.031	8.4e-107	SCH4 Specific Cells	SLC2A1
TOP2A	6.67e-110	0.852136	0.141	0.016	6.17e-106	SCH4 Specific Cells	TOP2A
PFN2	1.12e-109	0.991984	0.244	0.045	1.04e-105	SCH4 Specific Cells	PFN2
LYPD3	1.23e-109	0.636836	0.127	0.013	1.14e-105	SCH4 Specific Cells	LYPD3
MRPL51	2.31e-109	1.56038	0.656	0.334	2.13e-105	SCH4 Specific Cells	MRPL51
MRPS24	1.8e-108	1.55011	0.609	0.287	1.67e-104	SCH4 Specific Cells	MRPS24
RPL122	1.52e-107	1.0413	0.996	0.722	1.41e-103	SCH4 Specific Cells	RPL12
PRDX5	4.46e-107	1.47034	0.707	0.409	4.13e-103	SCH4 Specific Cells	PRDX5
CDK1	8.26e-107	1.12539	0.213	0.036	7.65e-103	SCH4 Specific Cells	CDK1
NUPR1	3.69e-106	1.41738	0.51	0.182	3.41e-102	SCH4 Specific Cells	NUPR1
PFN1	3.99e-106	1.33705	0.926	0.649	3.69e-102	SCH4 Specific Cells	PFN1
CYB5A	1.13e-105	1.35892	0.473	0.165	1.04e-101	SCH4 Specific Cells	CYB5A
RPS3A2	2.69e-105	1.1771	0.998	0.733	2.49e-101	SCH4 Specific Cells	RPS3A
PPIC	3.02e-105	0.604328	0.203	0.033	2.8e-101	SCH4 Specific Cells	PPIC
BEX3	4.18e-105	1.1802	0.441	0.132	3.87e-101	SCH4 Specific Cells	BEX3
RPL18A2	1.25e-104	0.931438	0.998	0.722	1.16e-100	SCH4 Specific Cells	RPL18A
DDR1	5.47e-104	0.779416	0.264	0.053	5.06e-100	SCH4 Specific Cells	DDR1
SSR42	1.01e-103	1.32031	0.785	0.537	9.39e-100	SCH4 Specific Cells	SSR4
RPS27A2	4.98e-103	0.917543	0.998	0.754	4.61e-99	SCH4 Specific Cells	RPS27A
FHL2	9.21e-102	0.629301	0.193	0.03	8.52e-98	SCH4 Specific Cells	FHL2
RPL23A2	9.93e-102	0.979439	0.984	0.69	9.19e-98	SCH4 Specific Cells	RPL23A
RPL10A2	2.79e-101	0.972716	0.979	0.693	2.58e-97	SCH4 Specific Cells	RPL10A
PPDPF1	4.77e-101	1.22333	0.699	0.362	4.42e-97	SCH4 Specific Cells	PPDPF
FST	1.32e-98	0.570551	0.105	0.01	1.22e-94	SCH4 Specific Cells	FST
RPL36AL2	1.82e-98	1.11516	0.893	0.643	1.69e-94	SCH4 Specific Cells	RPL36AL
SERF21	1.99e-98	0.920201	0.973	0.711	1.85e-94	SCH4 Specific Cells	SERF2
TPI11	4.74e-98	1.42191	0.844	0.573	4.39e-94	SCH4 Specific Cells	TPI1
TIMP11	1.32e-97	0.990066	0.709	0.369	1.22e-93	SCH4 Specific Cells	TIMP1
HSP90B12	2.78e-97	1.19287	0.807	0.548	2.58e-93	SCH4 Specific Cells	HSP90B1
RPL43	3.01e-96	1.15243	0.879	0.614	2.78e-92	SCH4 Specific Cells	RPL4
PSMD8	1.81e-95	1.53662	0.717	0.451	1.68e-91	SCH4 Specific Cells	PSMD8
RPL412	1.96e-95	0.860631	1	0.807	1.82e-91	SCH4 Specific Cells	RPL41
RPS262	2.28e-94	0.861591	0.986	0.674	2.11e-90	SCH4 Specific Cells	RPS26
COX6B11	2.73e-94	1.26397	0.818	0.574	2.52e-90	SCH4 Specific Cells	COX6B1
CLIC11	5.87e-94	1.14653	0.873	0.591	5.43e-90	SCH4 Specific Cells	CLIC1
PHGDH	1.87e-93	0.492462	0.137	0.017	1.73e-89	SCH4 Specific Cells	PHGDH
COX4I12	4.95e-93	1.00019	0.904	0.647	4.58e-89	SCH4 Specific Cells	COX4I1
SEC61G1	4.24e-92	1.43107	0.625	0.347	3.92e-88	SCH4 Specific Cells	SEC61G
PTPRF	6.74e-92	0.804765	0.264	0.057	6.23e-88	SCH4 Specific Cells	PTPRF
IGFBP2	1.76e-91	1.25528	0.406	0.125	1.63e-87	SCH4 Specific Cells	IGFBP2
RPL302	4.18e-91	0.857498	0.998	0.737	3.87e-87	SCH4 Specific Cells	RPL30
PSMB5	7.46e-91	1.45886	0.568	0.277	6.9e-87	SCH4 Specific Cells	PSMB5
PRDX2	1.93e-90	1.33511	0.582	0.282	1.79e-86	SCH4 Specific Cells	PRDX2
PDCD5	2.6e-90	1.78375	0.596	0.316	2.41e-86	SCH4 Specific Cells	PDCD5
ASPM	7.38e-90	0.689144	0.111	0.012	6.83e-86	SCH4 Specific Cells	ASPM
SEC61B2	8.54e-90	1.17969	0.748	0.506	7.9e-86	SCH4 Specific Cells	SEC61B
SELENOW	2.24e-89	1.29095	0.736	0.475	2.08e-85	SCH4 Specific Cells	SELENOW
RPS212	1.1e-88	0.913325	0.967	0.695	1.02e-84	SCH4 Specific Cells	RPS21
UBE2T	2.15e-88	0.665282	0.143	0.02	1.99e-84	SCH4 Specific Cells	UBE2T
SLC9A3R2	2.66e-87	0.648517	0.215	0.042	2.46e-83	SCH4 Specific Cells	SLC9A3R2
COX5A	1.09e-86	1.39369	0.689	0.442	1.01e-82	SCH4 Specific Cells	COX5A
MDH2	3.06e-86	1.47024	0.604	0.331	2.83e-82	SCH4 Specific Cells	MDH2
C1QBP	4.51e-85	1.51932	0.58	0.308	4.17e-81	SCH4 Specific Cells	C1QBP
SOX2	5.22e-85	0.938476	0.316	0.081	4.83e-81	SCH4 Specific Cells	SOX2
RPS292	5.24e-85	0.816336	0.986	0.717	4.85e-81	SCH4 Specific Cells	RPS29
ATP5F1D1	5.41e-84	1.16786	0.752	0.512	5.01e-80	SCH4 Specific Cells	ATP5F1D
HMGA1	2.3e-83	1.72806	0.502	0.23	2.13e-79	SCH4 Specific Cells	HMGA1
SLC25A5	4.44e-83	1.27049	0.75	0.5	4.11e-79	SCH4 Specific Cells	SLC25A5
ATP5MC3	7.59e-83	1.21429	0.705	0.465	7.02e-79	SCH4 Specific Cells	ATP5MC3
IGFBP7	1.16e-82	0.594945	0.58	0.246	1.08e-78	SCH4 Specific Cells	IGFBP7
RPL62	1.26e-82	0.82643	0.99	0.715	1.16e-78	SCH4 Specific Cells	RPL6
COX7A21	2.82e-82	1.12798	0.744	0.529	2.61e-78	SCH4 Specific Cells	COX7A2
DYNLL12	6.67e-82	1.05425	0.883	0.622	6.17e-78	SCH4 Specific Cells	DYNLL1
MTRNR2L8	7.31e-82	1.1	0.406	0.137	6.77e-78	SCH4 Specific Cells	MTRNR2L8
FOXC1	1.19e-81	0.582845	0.186	0.033	1.1e-77	SCH4 Specific Cells	FOXC1
A4GALT	3.4e-81	0.53048	0.119	0.015	3.15e-77	SCH4 Specific Cells	A4GALT
MAD2L1	7.29e-80	0.696214	0.137	0.02	6.75e-76	SCH4 Specific Cells	MAD2L1
CLU1	7.86e-80	2.46258	0.469	0.184	7.27e-76	SCH4 Specific Cells	CLU
AKR1C3	1.96e-79	0.886009	0.244	0.056	1.82e-75	SCH4 Specific Cells	AKR1C3
DSTN1	2.4e-79	1.17793	0.615	0.346	2.22e-75	SCH4 Specific Cells	DSTN
DYNLT1	4.25e-79	1.40582	0.604	0.339	3.93e-75	SCH4 Specific Cells	DYNLT1
SNRPD22	4.85e-79	1.31777	0.666	0.417	4.49e-75	SCH4 Specific Cells	SNRPD2
P4HB	9.79e-77	1.2722	0.637	0.387	9.06e-73	SCH4 Specific Cells	P4HB
MRPS12	1.16e-76	1.45166	0.432	0.177	1.07e-72	SCH4 Specific Cells	MRPS12
RPL362	3.82e-76	0.806299	0.975	0.692	3.54e-72	SCH4 Specific Cells	RPL36
TUBA1C	1.54e-75	1.91069	0.617	0.371	1.42e-71	SCH4 Specific Cells	TUBA1C
MYL12A2	6.87e-75	1.12229	0.793	0.579	6.36e-71	SCH4 Specific Cells	MYL12A
MT-CO12	1.2e-74	0.839565	0.998	0.826	1.11e-70	SCH4 Specific Cells	MT-CO1
PSMB31	3.88e-74	1.29329	0.654	0.423	3.59e-70	SCH4 Specific Cells	PSMB3
NNMT	2.79e-73	1.00452	0.281	0.075	2.58e-69	SCH4 Specific Cells	NNMT
NDUFA13	8.68e-72	0.96253	0.787	0.575	8.03e-68	SCH4 Specific Cells	NDUFA13
RPLP12	4.38e-71	0.745017	1	0.78	4.05e-67	SCH4 Specific Cells	RPLP1
HSBP1	9.31e-71	1.20406	0.621	0.382	8.62e-67	SCH4 Specific Cells	HSBP1
RPS122	1.13e-70	0.743121	1	0.747	1.05e-66	SCH4 Specific Cells	RPS12
LDHA	7.23e-70	1.20585	0.764	0.546	6.69e-66	SCH4 Specific Cells	LDHA
PCLAF	3.65e-69	0.588191	0.113	0.016	3.37e-65	SCH4 Specific Cells	PCLAF
LDHB2	4.54e-69	1.57129	0.652	0.433	4.2e-65	SCH4 Specific Cells	LDHB
ATP5MPL	1.12e-68	1.275	0.664	0.442	1.04e-64	SCH4 Specific Cells	ATP5MPL
HSP90AA11	1.21e-68	0.734319	0.998	0.806	1.12e-64	SCH4 Specific Cells	HSP90AA1
RACK12	1.55e-68	0.802853	0.959	0.704	1.44e-64	SCH4 Specific Cells	RACK1
IFITM3	9.36e-68	0.682824	0.803	0.542	8.66e-64	SCH4 Specific Cells	IFITM3
COX5B1	1.73e-67	1.14788	0.721	0.538	1.6e-63	SCH4 Specific Cells	COX5B
RPSA2	3.59e-67	0.759276	0.947	0.695	3.32e-63	SCH4 Specific Cells	RPSA
NME1	7.79e-67	1.18363	0.449	0.204	7.21e-63	SCH4 Specific Cells	NME1
BTF32	7.91e-67	0.944242	0.848	0.628	7.32e-63	SCH4 Specific Cells	BTF3
SCARA3	1.81e-66	0.315545	0.123	0.019	1.68e-62	SCH4 Specific Cells	SCARA3
LMNA1	2.18e-66	0.920376	0.693	0.391	2.02e-62	SCH4 Specific Cells	LMNA
EEF1G2	2.48e-65	0.789901	0.924	0.661	2.3e-61	SCH4 Specific Cells	EEF1G
TSTD12	2.96e-65	0.996804	0.43	0.181	2.74e-61	SCH4 Specific Cells	TSTD1
KRT101	4.06e-65	1.17887	0.582	0.353	3.76e-61	SCH4 Specific Cells	KRT10
MT-CO22	7.87e-65	0.792842	0.996	0.852	7.28e-61	SCH4 Specific Cells	MT-CO2
ATP5F1B	8.91e-65	1.28207	0.688	0.488	8.24e-61	SCH4 Specific Cells	ATP5F1B
CDH1	1.11e-64	0.711979	0.215	0.051	1.03e-60	SCH4 Specific Cells	CDH1
EIF12	1.6e-64	0.958122	0.986	0.778	1.48e-60	SCH4 Specific Cells	EIF1
RPS132	3.36e-64	0.715927	0.99	0.71	3.11e-60	SCH4 Specific Cells	RPS13
RAN1	4.4e-64	1.13799	0.715	0.518	4.07e-60	SCH4 Specific Cells	RAN
AK1	1.08e-63	0.828471	0.271	0.081	9.98e-60	SCH4 Specific Cells	AK1
CD631	1.24e-63	0.718028	0.916	0.684	1.14e-59	SCH4 Specific Cells	CD63
CKS1B	2.8e-63	1.07667	0.27	0.082	2.59e-59	SCH4 Specific Cells	CKS1B
ENO1	3.04e-63	1.1111	0.732	0.556	2.81e-59	SCH4 Specific Cells	ENO1
TPBG	4.02e-63	0.360435	0.111	0.016	3.72e-59	SCH4 Specific Cells	TPBG
TSPAN131	4.89e-63	0.736362	0.23	0.06	4.52e-59	SCH4 Specific Cells	TSPAN13
RPL152	4.91e-63	0.704404	0.99	0.726	4.54e-59	SCH4 Specific Cells	RPL15
PRDX4	6.86e-63	1.20025	0.482	0.24	6.35e-59	SCH4 Specific Cells	PRDX4
BCAM	7.57e-63	0.470096	0.141	0.025	7.01e-59	SCH4 Specific Cells	BCAM
RANBP1	7.95e-63	1.47965	0.525	0.3	7.36e-59	SCH4 Specific Cells	RANBP1
CXCL3	1.22e-62	0.589763	0.344	0.111	1.12e-58	SCH4 Specific Cells	CXCL3
RPL22L11	2.78e-62	1.3097	0.584	0.362	2.57e-58	SCH4 Specific Cells	RPL22L1
RPS152	6.64e-62	0.69907	0.994	0.737	6.15e-58	SCH4 Specific Cells	RPS15
YBX11	1e-61	0.984225	0.941	0.68	9.29e-58	SCH4 Specific Cells	YBX1
RPL372	1.05e-61	0.682404	1	0.731	9.67e-58	SCH4 Specific Cells	RPL37
H2AFZ1	2.84e-61	1.00082	0.82	0.557	2.63e-57	SCH4 Specific Cells	H2AFZ
ATP5PD	5.05e-61	1.15486	0.619	0.412	4.68e-57	SCH4 Specific Cells	ATP5PD
RPL352	5.61e-61	0.784558	0.961	0.71	5.19e-57	SCH4 Specific Cells	RPL35
RPS4X2	5.85e-61	0.687165	0.996	0.716	5.41e-57	SCH4 Specific Cells	RPS4X
NDUFB41	6.31e-61	1.15122	0.621	0.421	5.84e-57	SCH4 Specific Cells	NDUFB4
FSCN1	2.32e-60	1.38875	0.357	0.141	2.15e-56	SCH4 Specific Cells	FSCN1
PSMA7	2.62e-60	1.01714	0.799	0.617	2.42e-56	SCH4 Specific Cells	PSMA7
DANCR1	2.84e-60	1.30673	0.438	0.206	2.63e-56	SCH4 Specific Cells	DANCR
DAD11	4.83e-60	1.0461	0.65	0.446	4.47e-56	SCH4 Specific Cells	DAD1
CD151	2.39e-59	0.852059	0.506	0.245	2.21e-55	SCH4 Specific Cells	CD151
RPL292	2.6e-59	0.691478	0.996	0.707	2.4e-55	SCH4 Specific Cells	RPL29
JPT1	3e-59	1.3483	0.621	0.402	2.78e-55	SCH4 Specific Cells	JPT1
ANAPC11	3.02e-59	1.14304	0.576	0.362	2.8e-55	SCH4 Specific Cells	ANAPC11
COX8A1	4.37e-59	1.00922	0.707	0.516	4.04e-55	SCH4 Specific Cells	COX8A
EMP2	2.35e-58	0.803463	0.387	0.146	2.17e-54	SCH4 Specific Cells	EMP2
CTTN	2.68e-58	0.801772	0.301	0.098	2.48e-54	SCH4 Specific Cells	CTTN
PPIB1	3.24e-58	0.97072	0.742	0.557	3e-54	SCH4 Specific Cells	PPIB
PSMB6	4.93e-58	1.17615	0.621	0.421	4.56e-54	SCH4 Specific Cells	PSMB6
SUMO21	5.17e-58	1.01154	0.783	0.597	4.78e-54	SCH4 Specific Cells	SUMO2
SRP142	8.24e-58	0.79641	0.875	0.657	7.62e-54	SCH4 Specific Cells	SRP14
RAB13	1.76e-57	1.0717	0.414	0.187	1.63e-53	SCH4 Specific Cells	RAB13
CENPX	4.89e-57	1.07804	0.375	0.157	4.52e-53	SCH4 Specific Cells	CENPX
GUK12	6.07e-57	1.04161	0.686	0.501	5.62e-53	SCH4 Specific Cells	GUK1
RNF7	1.1e-56	1.24321	0.576	0.362	1.01e-52	SCH4 Specific Cells	RNF7
RPL36A2	1.41e-56	0.674513	0.957	0.692	1.3e-52	SCH4 Specific Cells	RPL36A
EIF3K2	1.71e-56	0.981745	0.783	0.611	1.58e-52	SCH4 Specific Cells	EIF3K
APRT1	1.82e-56	1.05053	0.641	0.445	1.69e-52	SCH4 Specific Cells	APRT
COX7B1	2.15e-56	0.941255	0.686	0.496	1.99e-52	SCH4 Specific Cells	COX7B
NOP10	2.31e-56	1.09639	0.596	0.39	2.14e-52	SCH4 Specific Cells	NOP10
NDUFB112	5.03e-55	1.01915	0.645	0.457	4.66e-51	SCH4 Specific Cells	NDUFB11
RPS15A2	5.71e-55	0.612806	0.996	0.709	5.28e-51	SCH4 Specific Cells	RPS15A
RPS62	6.7e-55	0.676219	0.992	0.725	6.2e-51	SCH4 Specific Cells	RPS6
EBPL	1.15e-54	0.961278	0.301	0.109	1.07e-50	SCH4 Specific Cells	EBPL
LARP6	1.45e-54	0.487937	0.107	0.017	1.34e-50	SCH4 Specific Cells	LARP6
CENPF	3.89e-54	0.874485	0.17	0.039	3.6e-50	SCH4 Specific Cells	CENPF
LXN1	7.51e-54	0.674039	0.207	0.055	6.95e-50	SCH4 Specific Cells	LXN
CENPW	7.95e-54	0.987181	0.262	0.086	7.36e-50	SCH4 Specific Cells	CENPW
SRSF92	8.24e-54	1.24448	0.584	0.395	7.62e-50	SCH4 Specific Cells	SRSF9
RPL52	1.7e-53	0.668725	0.971	0.741	1.58e-49	SCH4 Specific Cells	RPL5
TOMM20	2.04e-53	1.20787	0.66	0.501	1.89e-49	SCH4 Specific Cells	TOMM20
RPS82	5.62e-53	0.625573	1	0.73	5.2e-49	SCH4 Specific Cells	RPS8
CAVIN3	1.15e-52	0.759903	0.301	0.101	1.07e-48	SCH4 Specific Cells	CAVIN3
OST42	1.16e-52	0.942663	0.678	0.51	1.08e-48	SCH4 Specific Cells	OST4
PFDN52	1.2e-52	0.715276	0.883	0.665	1.11e-48	SCH4 Specific Cells	PFDN5
KCNK1	1.28e-52	0.66509	0.195	0.05	1.19e-48	SCH4 Specific Cells	KCNK1
RPL132	2.36e-52	0.617006	0.998	0.784	2.19e-48	SCH4 Specific Cells	RPL13
EGFR	3.4e-52	0.412152	0.199	0.05	3.15e-48	SCH4 Specific Cells	EGFR
HOXB2	5.28e-52	0.428808	0.135	0.027	4.88e-48	SCH4 Specific Cells	HOXB2
EEF1A12	9.39e-52	0.630904	1	0.82	8.69e-48	SCH4 Specific Cells	EEF1A1
DUSP23	1.85e-51	1.57351	0.43	0.23	1.71e-47	SCH4 Specific Cells	DUSP23
EIF4EBP1	2.06e-51	1.21493	0.42	0.209	1.9e-47	SCH4 Specific Cells	EIF4EBP1
SNRPG2	2.72e-51	1.10093	0.596	0.413	2.51e-47	SCH4 Specific Cells	SNRPG
SNU132	5.14e-51	1.15938	0.617	0.439	4.75e-47	SCH4 Specific Cells	SNU13
ZWINT	1.06e-50	0.534399	0.102	0.017	9.85e-47	SCH4 Specific Cells	ZWINT
TMSB10	4.22e-50	0.671053	0.998	0.783	3.91e-46	SCH4 Specific Cells	TMSB10
AP2S1	4.61e-50	1.15686	0.613	0.428	4.27e-46	SCH4 Specific Cells	AP2S1
MRPL14	7.14e-50	1.22299	0.451	0.246	6.61e-46	SCH4 Specific Cells	MRPL14
EDF12	8.82e-50	0.847278	0.713	0.558	8.16e-46	SCH4 Specific Cells	EDF1
CA2	1e-49	0.440612	0.123	0.024	9.26e-46	SCH4 Specific Cells	CA2
GDF15	1.35e-49	0.583424	0.15	0.033	1.25e-45	SCH4 Specific Cells	GDF15
RPL310	1.87e-49	0.616483	0.992	0.733	1.73e-45	SCH4 Specific Cells	RPL3
ACTN1	2.27e-49	0.87016	0.287	0.103	2.1e-45	SCH4 Specific Cells	ACTN1
TSPAN6	2.6e-49	0.497052	0.154	0.035	2.4e-45	SCH4 Specific Cells	TSPAN6
NOTCH3	3.24e-49	0.284385	0.102	0.017	3e-45	SCH4 Specific Cells	NOTCH3
RPL382	5.1e-49	0.720933	0.906	0.673	4.72e-45	SCH4 Specific Cells	RPL38
ELOB	7.87e-49	0.905734	0.699	0.544	7.29e-45	SCH4 Specific Cells	ELOB
NDUFS8	9e-49	1.04772	0.531	0.335	8.33e-45	SCH4 Specific Cells	NDUFS8
SF3B61	1.82e-48	1.1581	0.525	0.334	1.68e-44	SCH4 Specific Cells	SF3B6
ECM1	2.88e-48	0.710172	0.127	0.026	2.67e-44	SCH4 Specific Cells	ECM1
COMT	3.08e-48	1.0924	0.604	0.423	2.85e-44	SCH4 Specific Cells	COMT
CCNB1	3.56e-48	0.590508	0.117	0.022	3.29e-44	SCH4 Specific Cells	CCNB1
NEDD81	4.37e-48	1.08799	0.643	0.485	4.04e-44	SCH4 Specific Cells	NEDD8
DCTPP1	4.55e-48	0.961466	0.275	0.101	4.21e-44	SCH4 Specific Cells	DCTPP1
TNFRSF12A1	1.11e-47	1.07721	0.463	0.244	1.03e-43	SCH4 Specific Cells	TNFRSF12A
KDELR1	1.31e-47	1.05126	0.553	0.362	1.21e-43	SCH4 Specific Cells	KDELR1
POLR2I	1.63e-47	1.10613	0.422	0.215	1.51e-43	SCH4 Specific Cells	POLR2I
S100A8	3.19e-47	2.54642	0.232	0.074	2.95e-43	SCH4 Specific Cells	S100A8
NDUFB9	1.22e-46	1.2364	0.57	0.393	1.13e-42	SCH4 Specific Cells	NDUFB9
SLC25A61	1.58e-46	0.762523	0.773	0.586	1.46e-42	SCH4 Specific Cells	SLC25A6
F3	1.74e-46	0.537027	0.219	0.064	1.61e-42	SCH4 Specific Cells	F3
RPL322	2.79e-46	0.594933	0.996	0.746	2.58e-42	SCH4 Specific Cells	RPL32
RPL222	5.14e-46	0.624899	0.928	0.701	4.75e-42	SCH4 Specific Cells	RPL22
CXCL2	1.7e-45	0.585202	0.377	0.152	1.57e-41	SCH4 Specific Cells	CXCL2
YBX3	1.96e-45	0.928903	0.686	0.505	1.82e-41	SCH4 Specific Cells	YBX3
GOLM1	2.02e-45	0.487363	0.168	0.043	1.87e-41	SCH4 Specific Cells	GOLM1
TUBB	2.28e-45	1.20146	0.629	0.457	2.11e-41	SCH4 Specific Cells	TUBB
ITGA2	3.46e-45	0.751514	0.193	0.055	3.2e-41	SCH4 Specific Cells	ITGA2
EZR1	4.36e-45	1.04839	0.66	0.457	4.03e-41	SCH4 Specific Cells	EZR
KDELR2	4.7e-45	1.11031	0.523	0.338	4.35e-41	SCH4 Specific Cells	KDELR2
STOML21	4.8e-45	1.01346	0.379	0.184	4.45e-41	SCH4 Specific Cells	STOML2
EIF61	6.85e-45	1.09533	0.473	0.28	6.34e-41	SCH4 Specific Cells	EIF6
UQCRQ	7.21e-45	0.972347	0.582	0.413	6.67e-41	SCH4 Specific Cells	UQCRQ
RPL262	7.87e-45	0.59442	0.994	0.744	7.28e-41	SCH4 Specific Cells	RPL26
RAB5IF	1.17e-44	1.07694	0.48	0.288	1.09e-40	SCH4 Specific Cells	RAB5IF
HIST1H1C	2.43e-44	0.776106	0.221	0.07	2.25e-40	SCH4 Specific Cells	HIST1H1C
TMBIM6	2.82e-44	0.795359	0.805	0.694	2.61e-40	SCH4 Specific Cells	TMBIM6
TUSC3	3.3e-44	0.52204	0.162	0.041	3.05e-40	SCH4 Specific Cells	TUSC3
SIVA12	3.81e-44	1.17193	0.533	0.358	3.53e-40	SCH4 Specific Cells	SIVA1
POLR2K1	2.15e-43	1.07913	0.428	0.234	1.99e-39	SCH4 Specific Cells	POLR2K
SSBP11	2.18e-43	1.12735	0.625	0.493	2.02e-39	SCH4 Specific Cells	SSBP1
PDIA6	4.56e-43	0.997945	0.531	0.344	4.22e-39	SCH4 Specific Cells	PDIA6
TRMT1121	6.79e-43	1.03306	0.57	0.398	6.28e-39	SCH4 Specific Cells	TRMT112
RPL392	6.9e-43	0.578671	0.99	0.73	6.39e-39	SCH4 Specific Cells	RPL39
NDUFV2	9.66e-43	1.09114	0.58	0.431	8.94e-39	SCH4 Specific Cells	NDUFV2
BSG	9.76e-43	1.00846	0.537	0.355	9.03e-39	SCH4 Specific Cells	BSG
RPA31	1.48e-42	1.06259	0.416	0.215	1.37e-38	SCH4 Specific Cells	RPA3
MZT2B1	2.13e-42	0.886296	0.625	0.464	1.97e-38	SCH4 Specific Cells	MZT2B
PODXL	3.03e-42	0.296803	0.109	0.021	2.8e-38	SCH4 Specific Cells	PODXL
SLC25A31	5.55e-42	0.771977	0.758	0.59	5.14e-38	SCH4 Specific Cells	SLC25A3
ITGA3	5.61e-42	0.622114	0.17	0.046	5.2e-38	SCH4 Specific Cells	ITGA3
RPS252	6.57e-42	0.528339	0.971	0.703	6.08e-38	SCH4 Specific Cells	RPS25
ANXA3	7.01e-42	0.641615	0.215	0.068	6.49e-38	SCH4 Specific Cells	ANXA3
RPS142	1.14e-41	0.533288	0.996	0.74	1.06e-37	SCH4 Specific Cells	RPS14
UBL52	2e-41	0.887675	0.662	0.535	1.85e-37	SCH4 Specific Cells	UBL5
TUBB3	2.62e-41	0.529271	0.141	0.034	2.43e-37	SCH4 Specific Cells	TUBB3
PSMA22	2.99e-41	1.14736	0.547	0.389	2.76e-37	SCH4 Specific Cells	PSMA2
TOMM5	7.13e-41	1.04479	0.455	0.272	6.6e-37	SCH4 Specific Cells	TOMM5
[truncated: 15,330 more rows]

## Sheet: Supp Data 2
Supplementary Data 2. Gene signatures for cell types identified in studies of murine peripheral nerves
cluster	gene	meta	class	study	comb
SC	MBP	Schwann	Schwann	Gerber	Gerber_SC
SC	CDH19	Schwann	Schwann	Gerber	Gerber_SC
SC	PRNP	Schwann	Schwann	Gerber	Gerber_SC
SC	ANK3	Schwann	Schwann	Gerber	Gerber_SC
SC	GPM6B	Schwann	Schwann	Gerber	Gerber_SC
SC	PLP1	Schwann	Schwann	Gerber	Gerber_SC
SC	CADM4	Schwann	Schwann	Gerber	Gerber_SC
SC	CADM1	Schwann	Schwann	Gerber	Gerber_SC
SC	ART3	Schwann	Schwann	Gerber	Gerber_SC
SC	KCNA1	Schwann	Schwann	Gerber	Gerber_SC
SC	MAL	Schwann	Schwann	Gerber	Gerber_SC
SC	CRYAB	Schwann	Schwann	Gerber	Gerber_SC
SC	SOSTDC1	Schwann	Schwann	Gerber	Gerber_SC
SC	GATM	Schwann	Schwann	Gerber	Gerber_SC
SC	SCN7A	Schwann	Schwann	Gerber	Gerber_SC
SC	PMP22	Schwann	Schwann	Gerber	Gerber_SC
SC	FXYD1	Schwann	Schwann	Gerber	Gerber_SC
SC	DBI	Schwann	Schwann	Gerber	Gerber_SC
SC	SEMA3B	Schwann	Schwann	Gerber	Gerber_SC
SC	ASPA	Schwann	Schwann	Gerber	Gerber_SC
SC	CNP	Schwann	Schwann	Gerber	Gerber_SC
SC	KCNA2	Schwann	Schwann	Gerber	Gerber_SC
SC	CD9	Schwann	Schwann	Gerber	Gerber_SC
SC	STMN1	Schwann	Schwann	Gerber	Gerber_SC
SC	CLDN19	Schwann	Schwann	Gerber	Gerber_SC
SC	NCMAP	Schwann	Schwann	Gerber	Gerber_SC
SC	AATK	Schwann	Schwann	Gerber	Gerber_SC
SC	PLLP	Schwann	Schwann	Gerber	Gerber_SC
SC	MPZ	Schwann	Schwann	Gerber	Gerber_SC
EpC	FBLN1	Epineurial	Stroma	Gerber	Gerber_EpC
EpC	ASPN	Epineurial	Stroma	Gerber	Gerber_EpC
EpC	SFRP4	Epineurial	Stroma	Gerber	Gerber_EpC
EpC	LOXL1	Epineurial	Stroma	Gerber	Gerber_EpC
EpC	PI16	Epineurial	Stroma	Gerber	Gerber_EpC
EpC	SFRP2	Epineurial	Stroma	Gerber	Gerber_EpC
EpC	INMT	Epineurial	Stroma	Gerber	Gerber_EpC
EpC	TNXB	Epineurial	Stroma	Gerber	Gerber_EpC
EpC	GAS1	Epineurial	Stroma	Gerber	Gerber_EpC
EpC	CILP	Epineurial	Stroma	Gerber	Gerber_EpC
EpC	FSTL1	Epineurial	Stroma	Gerber	Gerber_EpC
EpC	CLEC3B	Epineurial	Stroma	Gerber	Gerber_EpC
EpC	CD248	Epineurial	Stroma	Gerber	Gerber_EpC
EpC	SERPINF1	Epineurial	Stroma	Gerber	Gerber_EpC
EpC	IGF1	Epineurial	Stroma	Gerber	Gerber_EpC
EpC	C3	Epineurial	Stroma	Gerber	Gerber_EpC
EpC	HTRA3	Epineurial	Stroma	Gerber	Gerber_EpC
EpC	PLAC8	Epineurial	Stroma	Gerber	Gerber_EpC
EpC	GSN	Epineurial	Stroma	Gerber	Gerber_EpC
EpC	MFAP4	Epineurial	Stroma	Gerber	Gerber_EpC
EpC	FBN1	Epineurial	Stroma	Gerber	Gerber_EpC
EpC	CCDC80	Epineurial	Stroma	Gerber	Gerber_EpC
EpC	CXCL13	Epineurial	Stroma	Gerber	Gerber_EpC
EpC	DPT	Epineurial	Stroma	Gerber	Gerber_EpC
EpC	DPEP1	Epineurial	Stroma	Gerber	Gerber_EpC
EpC	MYOC	Epineurial	Stroma	Gerber	Gerber_EpC
EpC	GPX3	Epineurial	Stroma	Gerber	Gerber_EpC
EpC	COL14A1	Epineurial	Stroma	Gerber	Gerber_EpC
EpC	PCOLCE2	Epineurial	Stroma	Gerber	Gerber_EpC
EnC	ITM2A	Endoneurial	Stroma	Gerber	Gerber_EnC
EnC	COL15A1	Endoneurial	Stroma	Gerber	Gerber_EnC
EnC	CCL11	Endoneurial	Stroma	Gerber	Gerber_EnC
EnC	CPXM1	Endoneurial	Stroma	Gerber	Gerber_EnC
EnC	DCN	Endoneurial	Stroma	Gerber	Gerber_EnC
EnC	MATN2	Endoneurial	Stroma	Gerber	Gerber_EnC
EnC	GPC3	Endoneurial	Stroma	Gerber	Gerber_EnC
EnC	IL33	Endoneurial	Stroma	Gerber	Gerber_EnC
EnC	LUM	Endoneurial	Stroma	Gerber	Gerber_EnC
EnC	MMP2	Endoneurial	Stroma	Gerber	Gerber_EnC
EnC	ANGPTL7	Endoneurial	Stroma	Gerber	Gerber_EnC
EnC	RASGRP2	Endoneurial	Stroma	Gerber	Gerber_EnC
EnC	CST6	Endoneurial	Stroma	Gerber	Gerber_EnC
EnC	ENPP2	Endoneurial	Stroma	Gerber	Gerber_EnC
EnC	CP	Endoneurial	Stroma	Gerber	Gerber_EnC
EnC	G0S2	Endoneurial	Stroma	Gerber	Gerber_EnC
EnC	SPP1	Endoneurial	Stroma	Gerber	Gerber_EnC
EnC	ABI3BP	Endoneurial	Stroma	Gerber	Gerber_EnC
EnC	APOD	Endoneurial	Stroma	Gerber	Gerber_EnC
EnC	VWA1	Endoneurial	Stroma	Gerber	Gerber_EnC
EnC	ABCA6	Endoneurial	Stroma	Gerber	Gerber_EnC
EnC	COL1A1	Endoneurial	Stroma	Gerber	Gerber_EnC
EnC	TF	Endoneurial	Stroma	Gerber	Gerber_EnC
EnC	COL1A2	Endoneurial	Stroma	Gerber	Gerber_EnC
EnC	SMOC2	Endoneurial	Stroma	Gerber	Gerber_EnC
EnC	CRISPLD2	Endoneurial	Stroma	Gerber	Gerber_EnC
EnC	OSR2	Endoneurial	Stroma	Gerber	Gerber_EnC
EnC	VIT	Endoneurial	Stroma	Gerber	Gerber_EnC
PnC	KLF5	Perineurial	Stroma	Gerber	Gerber_PnC
PnC	GAS6	Perineurial	Stroma	Gerber	Gerber_PnC
PnC	CHCHD10	Perineurial	Stroma	Gerber	Gerber_PnC
PnC	SFRP5	Perineurial	Stroma	Gerber	Gerber_PnC
PnC	IGFBP6	Perineurial	Stroma	Gerber	Gerber_PnC
PnC	NDRG1	Perineurial	Stroma	Gerber	Gerber_PnC
PnC	FZD2	Perineurial	Stroma	Gerber	Gerber_PnC
PnC	WFDC1	Perineurial	Stroma	Gerber	Gerber_PnC
PnC	FXYD6	Perineurial	Stroma	Gerber	Gerber_PnC
PnC	PERP	Perineurial	Stroma	Gerber	Gerber_PnC
PnC	LYPD2	Perineurial	Stroma	Gerber	Gerber_PnC
PnC	THBS4	Perineurial	Stroma	Gerber	Gerber_PnC
PnC	WNT6	Perineurial	Stroma	Gerber	Gerber_PnC
PnC	C2	Perineurial	Stroma	Gerber	Gerber_PnC
PnC	PTCH1	Perineurial	Stroma	Gerber	Gerber_PnC
PnC	NR2F2	Perineurial	Stroma	Gerber	Gerber_PnC
PnC	MSLN	Perineurial	Stroma	Gerber	Gerber_PnC
PnC	NBL1	Perineurial	Stroma	Gerber	Gerber_PnC
PnC	NTNG1	Perineurial	Stroma	Gerber	Gerber_PnC
PnC	ITGA6	Perineurial	Stroma	Gerber	Gerber_PnC
PnC	SLC16A1	Perineurial	Stroma	Gerber	Gerber_PnC
PnC	SMOC2	Perineurial	Stroma	Gerber	Gerber_PnC
PnC	KRT19	Perineurial	Stroma	Gerber	Gerber_PnC
PnC	KCNJ13	Perineurial	Stroma	Gerber	Gerber_PnC
PnC	ITGB4	Perineurial	Stroma	Gerber	Gerber_PnC
PnC	CLDN1	Perineurial	Stroma	Gerber	Gerber_PnC
IC	MRC1	Myeloid	Immune	Gerber	Gerber_IC
IC	CCL23	Myeloid	Immune	Gerber	Gerber_IC
IC	ALOX5AP	Myeloid	Immune	Gerber	Gerber_IC
IC	CCL23	Myeloid	Immune	Gerber	Gerber_IC
IC	HLA-DMA	Myeloid	Immune	Gerber	Gerber_IC
IC	CTSC	Myeloid	Immune	Gerber	Gerber_IC
IC	HLA-DQB2	Myeloid	Immune	Gerber	Gerber_IC
IC	CORO1A	Myeloid	Immune	Gerber	Gerber_IC
IC	F13A1	Myeloid	Immune	Gerber	Gerber_IC
IC	RETNLB	Myeloid	Immune	Gerber	Gerber_IC
IC	CTSS	Myeloid	Immune	Gerber	Gerber_IC
IC	CSF1R	Myeloid	Immune	Gerber	Gerber_IC
IC	FOLR3	Myeloid	Immune	Gerber	Gerber_IC
IC	C1QB	Myeloid	Immune	Gerber	Gerber_IC
IC	FCER1G	Myeloid	Immune	Gerber	Gerber_IC
IC	CD14	Myeloid	Immune	Gerber	Gerber_IC
IC	APOE	Myeloid	Immune	Gerber	Gerber_IC
IC	C1QA	Myeloid	Immune	Gerber	Gerber_IC
IC	C1QC	Myeloid	Immune	Gerber	Gerber_IC
IC	CLEC10A	Myeloid	Immune	Gerber	Gerber_IC
IC	CD74	Myeloid	Immune	Gerber	Gerber_IC
IC	CD52	Myeloid	Immune	Gerber	Gerber_IC
IC	TYROBP	Myeloid	Immune	Gerber	Gerber_IC
EC1	GPCPD1	Endothelial	Stroma	Gerber	Gerber_EC1
EC1	FLT1	Endothelial	Stroma	Gerber	Gerber_EC1
EC1	LCN2	Endothelial	Stroma	Gerber	Gerber_EC1
EC1	TSPAN13	Endothelial	Stroma	Gerber	Gerber_EC1
EC1	EMCN	Endothelial	Stroma	Gerber	Gerber_EC1
EC1	PLTP	Endothelial	Stroma	Gerber	Gerber_EC1
EC1	TM4SF1	Endothelial	Stroma	Gerber	Gerber_EC1
EC1	ABCB1	Endothelial	Stroma	Gerber	Gerber_EC1
EC1	MAL	Endothelial	Stroma	Gerber	Gerber_EC1
EC1	PROM1	Endothelial	Stroma	Gerber	Gerber_EC1
EC1	PTN	Endothelial	Stroma	Gerber	Gerber_EC1
EC1	EGFL7	Endothelial	Stroma	Gerber	Gerber_EC1
EC1	CA4	Endothelial	Stroma	Gerber	Gerber_EC1
EC1	ESAM	Endothelial	Stroma	Gerber	Gerber_EC1
EC1	PGLYRP1	Endothelial	Stroma	Gerber	Gerber_EC1
EC1	SORBS2	Endothelial	Stroma	Gerber	Gerber_EC1
EC1	SOX17	Endothelial	Stroma	Gerber	Gerber_EC1
EC1	SGMS1	Endothelial	Stroma	Gerber	Gerber_EC1
EC1	NET1	Endothelial	Stroma	Gerber	Gerber_EC1
EC1	CLDN5	Endothelial	Stroma	Gerber	Gerber_EC1
EC1	SLC2A1	Endothelial	Stroma	Gerber	Gerber_EC1
EC1	SLC9A3R2	Endothelial	Stroma	Gerber	Gerber_EC1
EC1	SLC3A2	Endothelial	Stroma	Gerber	Gerber_EC1
EC1	CXCL12	Endothelial	Stroma	Gerber	Gerber_EC1
EC1	PCP4L1	Endothelial	Stroma	Gerber	Gerber_EC1
EC1	SPOCK2	Endothelial	Stroma	Gerber	Gerber_EC1
EC1	TINAGL1	Endothelial	Stroma	Gerber	Gerber_EC1
EC1	SLCO1A2	Endothelial	Stroma	Gerber	Gerber_EC1
EC2	FLT1	Endothelial	Stroma	Gerber	Gerber_EC2
EC2	C1QTNF9	Endothelial	Stroma	Gerber	Gerber_EC2
EC2	EHD4	Endothelial	Stroma	Gerber	Gerber_EC2
EC2	EMCN	Endothelial	Stroma	Gerber	Gerber_EC2
EC2	TSPAN13	Endothelial	Stroma	Gerber	Gerber_EC2
EC2	CD36	Endothelial	Stroma	Gerber	Gerber_EC2
EC2	MMRN1	Endothelial	Stroma	Gerber	Gerber_EC2
EC2	EGFL7	Endothelial	Stroma	Gerber	Gerber_EC2
EC2	RBP7	Endothelial	Stroma	Gerber	Gerber_EC2
EC2	CCL21	Endothelial	Stroma	Gerber	Gerber_EC2
EC2	RGCC	Endothelial	Stroma	Gerber	Gerber_EC2
EC2	AQP1	Endothelial	Stroma	Gerber	Gerber_EC2
EC2	CD200	Endothelial	Stroma	Gerber	Gerber_EC2
EC2	GPIHBP1	Endothelial	Stroma	Gerber	Gerber_EC2
EC2	ADGRF5	Endothelial	Stroma	Gerber	Gerber_EC2
EC2	PLVAP	Endothelial	Stroma	Gerber	Gerber_EC2
EC2	MMRN2	Endothelial	Stroma	Gerber	Gerber_EC2
EC2	KDR	Endothelial	Stroma	Gerber	Gerber_EC2
EC2	FABP5	Endothelial	Stroma	Gerber	Gerber_EC2
EC2	PECAM1	Endothelial	Stroma	Gerber	Gerber_EC2
EC2	TIMP4	Endothelial	Stroma	Gerber	Gerber_EC2
EC2	CDH5	Endothelial	Stroma	Gerber	Gerber_EC2
EC2	MGLL	Endothelial	Stroma	Gerber	Gerber_EC2
EC2	PTPRB	Endothelial	Stroma	Gerber	Gerber_EC2
EC2	CAVIN2	Endothelial	Stroma	Gerber	Gerber_EC2
EC2	SCARB1	Endothelial	Stroma	Gerber	Gerber_EC2
EC2	FABP4	Endothelial	Stroma	Gerber	Gerber_EC2
EC2	LRG1	Endothelial	Stroma	Gerber	Gerber_EC2
EC2	CD300LG	Endothelial	Stroma	Gerber	Gerber_EC2
Per/EC*	FLT1	Endothelial	Stroma	Gerber	Gerber_Per/EC*
Per/EC*	TIMP3	Endothelial	Stroma	Gerber	Gerber_Per/EC*
Per/EC*	RFLNB	Endothelial	Stroma	Gerber	Gerber_Per/EC*
Per/EC*	CD36	Endothelial	Stroma	Gerber	Gerber_Per/EC*
Per/EC*	RGCC	Endothelial	Stroma	Gerber	Gerber_Per/EC*
Per/EC*	GPIHBP1	Endothelial	Stroma	Gerber	Gerber_Per/EC*
Per/EC*	PLVAP	Endothelial	Stroma	Gerber	Gerber_Per/EC*
Per/EC*	IGFBP7	Endothelial	Stroma	Gerber	Gerber_Per/EC*
Per/EC*	RBP7	Endothelial	Stroma	Gerber	Gerber_Per/EC*
Per/EC*	AQP1	Endothelial	Stroma	Gerber	Gerber_Per/EC*
Per/EC*	KDR	Endothelial	Stroma	Gerber	Gerber_Per/EC*
Per/EC*	ADGRF5	Endothelial	Stroma	Gerber	Gerber_Per/EC*
Per/EC*	CD200	Endothelial	Stroma	Gerber	Gerber_Per/EC*
Per/EC*	EGFL7	Endothelial	Stroma	Gerber	Gerber_Per/EC*
Per/EC*	RGS5	Endothelial	Stroma	Gerber	Gerber_Per/EC*
Per/EC*	TINAGL1	Endothelial	Stroma	Gerber	Gerber_Per/EC*
Per/EC*	MGLL	Endothelial	Stroma	Gerber	Gerber_Per/EC*
Per/EC*	MYO1B	Endothelial	Stroma	Gerber	Gerber_Per/EC*
Per/EC*	PTPRB	Endothelial	Stroma	Gerber	Gerber_Per/EC*
Per/EC*	MEF2C	Endothelial	Stroma	Gerber	Gerber_Per/EC*
Per/EC*	PDGFRB	Endothelial	Stroma	Gerber	Gerber_Per/EC*
Per/EC*	KCNJ8	Endothelial	Stroma	Gerber	Gerber_Per/EC*
Per/EC*	NOTCH3	Endothelial	Stroma	Gerber	Gerber_Per/EC*
Per/EC*	TIMP4	Endothelial	Stroma	Gerber	Gerber_Per/EC*
Per/EC*	FABP4	Endothelial	Stroma	Gerber	Gerber_Per/EC*
Per/EC*	HIGD1B	Endothelial	Stroma	Gerber	Gerber_Per/EC*
Per/EC*	PECAM1	Endothelial	Stroma	Gerber	Gerber_Per/EC*
Per/EC*	CYP4B1	Endothelial	Stroma	Gerber	Gerber_Per/EC*
Per/EC*	CD300LG	Endothelial	Stroma	Gerber	Gerber_Per/EC*
Per/VSMC	MYL9	Pericyte/VSMC	Stroma	Gerber	Gerber_Per/VSMC
Per/VSMC	PALLD	Pericyte/VSMC	Stroma	Gerber	Gerber_Per/VSMC
Per/VSMC	TPM2	Pericyte/VSMC	Stroma	Gerber	Gerber_Per/VSMC
Per/VSMC	NRIP2	Pericyte/VSMC	Stroma	Gerber	Gerber_Per/VSMC
Per/VSMC	FLNA	Pericyte/VSMC	Stroma	Gerber	Gerber_Per/VSMC
Per/VSMC	PLN	Pericyte/VSMC	Stroma	Gerber	Gerber_Per/VSMC
Per/VSMC	RASL11A	Pericyte/VSMC	Stroma	Gerber	Gerber_Per/VSMC
Per/VSMC	SNCG	Pericyte/VSMC	Stroma	Gerber	Gerber_Per/VSMC
Per/VSMC	TPM1	Pericyte/VSMC	Stroma	Gerber	Gerber_Per/VSMC
Per/VSMC	MUSTN1	Pericyte/VSMC	Stroma	Gerber	Gerber_Per/VSMC
Per/VSMC	TAGLN	Pericyte/VSMC	Stroma	Gerber	Gerber_Per/VSMC
Per/VSMC	RGS4	Pericyte/VSMC	Stroma	Gerber	Gerber_Per/VSMC
Per/VSMC	RRAD	Pericyte/VSMC	Stroma	Gerber	Gerber_Per/VSMC
Per/VSMC	LMOD1	Pericyte/VSMC	Stroma	Gerber	Gerber_Per/VSMC
Per/VSMC	C11orf96	Pericyte/VSMC	Stroma	Gerber	Gerber_Per/VSMC
Per/VSMC	RGS5	Pericyte/VSMC	Stroma	Gerber	Gerber_Per/VSMC
Per/VSMC	HES1	Pericyte/VSMC	Stroma	Gerber	Gerber_Per/VSMC
Per/VSMC	MYH11	Pericyte/VSMC	Stroma	Gerber	Gerber_Per/VSMC
Per/VSMC	ACTA2	Pericyte/VSMC	Stroma	Gerber	Gerber_Per/VSMC
Per/VSMC	PPP1R14A	Pericyte/VSMC	Stroma	Gerber	Gerber_Per/VSMC
Per/VSMC	BTG2	Pericyte/VSMC	Stroma	Gerber	Gerber_Per/VSMC
Per/VSMC	NOTCH3	Pericyte/VSMC	Stroma	Gerber	Gerber_Per/VSMC
Per/VSMC	MYLK	Pericyte/VSMC	Stroma	Gerber	Gerber_Per/VSMC
Per/VSMC	NDUFA4L2	Pericyte/VSMC	Stroma	Gerber	Gerber_Per/VSMC
Per/VSMC	DES	Pericyte/VSMC	Stroma	Gerber	Gerber_Per/VSMC
Per/VSMC	HIGD1B	Pericyte/VSMC	Stroma	Gerber	Gerber_Per/VSMC
Per/VSMC	MFGE8	Pericyte/VSMC	Stroma	Gerber	Gerber_Per/VSMC
Per/VSMC	PTP4A3	Pericyte/VSMC	Stroma	Gerber	Gerber_Per/VSMC
Mac3	MRC1	Myeloid	Immune	Giger	Giger_Mac3
Mac3	SIRPG	Myeloid	Immune	Giger	Giger_Mac3
Mac3	LGMN	Myeloid	Immune	Giger	Giger_Mac3
Mac3	MSR1	Myeloid	Immune	Giger	Giger_Mac3
Mac3	LCP1	Myeloid	Immune	Giger	Giger_Mac3
Mac3	MAFB	Myeloid	Immune	Giger	Giger_Mac3
Mac3	CCL23	Myeloid	Immune	Giger	Giger_Mac3
Mac3	F13A1	Myeloid	Immune	Giger	Giger_Mac3
Mac3	DAB2	Myeloid	Immune	Giger	Giger_Mac3
Mac3	CD38	Myeloid	Immune	Giger	Giger_Mac3
Mac3	MAF	Myeloid	Immune	Giger	Giger_Mac3
Mac3	AIF1	Myeloid	Immune	Giger	Giger_Mac3
Mac3	STAB1	Myeloid	Immune	Giger	Giger_Mac3
Mac3	MS4A7	Myeloid	Immune	Giger	Giger_Mac3
Mac3	SELENOP	Myeloid	Immune	Giger	Giger_Mac3
Mac3	C6orf62	Myeloid	Immune	Giger	Giger_Mac3
Mac3	CTSC	Myeloid	Immune	Giger	Giger_Mac3
Mac3	CX3CR1	Myeloid	Immune	Giger	Giger_Mac3
Mac3	C1QB	Myeloid	Immune	Giger	Giger_Mac3
Mac3	CHIA	Myeloid	Immune	Giger	Giger_Mac3
Mac3	MS4A6A	Myeloid	Immune	Giger	Giger_Mac3
Mac3	C1QA	Myeloid	Immune	Giger	Giger_Mac3
Mac3	FCRL2	Myeloid	Immune	Giger	Giger_Mac3
Mac3	APOE	Myeloid	Immune	Giger	Giger_Mac3
Mac3	MS4A6A	Myeloid	Immune	Giger	Giger_Mac3
Mac3	CCR2	Myeloid	Immune	Giger	Giger_Mac3
Mac3	C1QC	Myeloid	Immune	Giger	Giger_Mac3
Mac3	LY86	Myeloid	Immune	Giger	Giger_Mac3
Mac3	CCR1	Myeloid	Immune	Giger	Giger_Mac3
PC1	COL4A1	Pericyte/VSMC	Stroma	Giger	Giger_PC1
PC1	TPM2	Pericyte/VSMC	Stroma	Giger	Giger_PC1
PC1	COL4A2	Pericyte/VSMC	Stroma	Giger	Giger_PC1
PC1	MYL9	Pericyte/VSMC	Stroma	Giger	Giger_PC1
PC1	TPM1	Pericyte/VSMC	Stroma	Giger	Giger_PC1
PC1	CALD1	Pericyte/VSMC	Stroma	Giger	Giger_PC1
PC1	MPRIP	Pericyte/VSMC	Stroma	Giger	Giger_PC1
PC1	ITGA1	Pericyte/VSMC	Stroma	Giger	Giger_PC1
PC1	TAGLN	Pericyte/VSMC	Stroma	Giger	Giger_PC1
PC1	IGFBP7	Pericyte/VSMC	Stroma	Giger	Giger_PC1
PC1	GUCY1A1	Pericyte/VSMC	Stroma	Giger	Giger_PC1
PC1	EPAS1	Pericyte/VSMC	Stroma	Giger	Giger_PC1
PC1	EBF1	Pericyte/VSMC	Stroma	Giger	Giger_PC1
PC1	C11orf96	Pericyte/VSMC	Stroma	Giger	Giger_PC1
PC1	MYH11	Pericyte/VSMC	Stroma	Giger	Giger_PC1
PC1	FABP4	Pericyte/VSMC	Stroma	Giger	Giger_PC1
PC1	MCAM	Pericyte/VSMC	Stroma	Giger	Giger_PC1
PC1	DES	Pericyte/VSMC	Stroma	Giger	Giger_PC1
PC1	HIGD1B	Pericyte/VSMC	Stroma	Giger	Giger_PC1
PC1	NDUFA4L2	Pericyte/VSMC	Stroma	Giger	Giger_PC1
PC1	PTP4A3	Pericyte/VSMC	Stroma	Giger	Giger_PC1
PC1	NOTCH3	Pericyte/VSMC	Stroma	Giger	Giger_PC1
PC1	FILIP1L	Pericyte/VSMC	Stroma	Giger	Giger_PC1
PC1	MYLK	Pericyte/VSMC	Stroma	Giger	Giger_PC1
PC1	PDGFRB	Pericyte/VSMC	Stroma	Giger	Giger_PC1
PC1	ACTA2	Pericyte/VSMC	Stroma	Giger	Giger_PC1
PC1	MFGE8	Pericyte/VSMC	Stroma	Giger	Giger_PC1
PC1	ABCC9	Pericyte/VSMC	Stroma	Giger	Giger_PC1
PC1	COL6A3	Pericyte/VSMC	Stroma	Giger	Giger_PC1
PC1	RGS5	Pericyte/VSMC	Stroma	Giger	Giger_PC1
EC1	SOX18	Endothelial	Stroma	Giger	Giger_EC1
EC1	FLT1	Endothelial	Stroma	Giger	Giger_EC1
EC1	CLU	Endothelial	Stroma	Giger	Giger_EC1
EC1	EMCN	Endothelial	Stroma	Giger	Giger_EC1
EC1	ENG	Endothelial	Stroma	Giger	Giger_EC1
EC1	CD200	Endothelial	Stroma	Giger	Giger_EC1
EC1	AQP1	Endothelial	Stroma	Giger	Giger_EC1
EC1	EPAS1	Endothelial	Stroma	Giger	Giger_EC1
EC1	EGFL7	Endothelial	Stroma	Giger	Giger_EC1
EC1	MMRN2	Endothelial	Stroma	Giger	Giger_EC1
EC1	IGFBP7	Endothelial	Stroma	Giger	Giger_EC1
EC1	ECSCR	Endothelial	Stroma	Giger	Giger_EC1
EC1	CLDN5	Endothelial	Stroma	Giger	Giger_EC1
EC1	ESAM	Endothelial	Stroma	Giger	Giger_EC1
EC1	PODXL	Endothelial	Stroma	Giger	Giger_EC1
EC1	PLVAP	Endothelial	Stroma	Giger	Giger_EC1
EC1	ID3	Endothelial	Stroma	Giger	Giger_EC1
EC1	PECAM1	Endothelial	Stroma	Giger	Giger_EC1
EC1	RASIP1	Endothelial	Stroma	Giger	Giger_EC1
EC1	PTPRB	Endothelial	Stroma	Giger	Giger_EC1
EC1	CDH5	Endothelial	Stroma	Giger	Giger_EC1
EC1	RAMP2	Endothelial	Stroma	Giger	Giger_EC1
EC1	CAVIN2	Endothelial	Stroma	Giger	Giger_EC1
EC1	C1orf115	Endothelial	Stroma	Giger	Giger_EC1
EC1	LRG1	Endothelial	Stroma	Giger	Giger_EC1
EC1	FABP4	Endothelial	Stroma	Giger	Giger_EC1
EC1	VWF	Endothelial	Stroma	Giger	Giger_EC1
dMes	POSTN	Fibroblast	Stroma	Giger	Giger_dMes
dMes	SFRP4	Fibroblast	Stroma	Giger	Giger_dMes
dMes	MFAP5	Fibroblast	Stroma	Giger	Giger_dMes
dMes	IGFBP6	Fibroblast	Stroma	Giger	Giger_dMes
dMes	GAS1	Fibroblast	Stroma	Giger	Giger_dMes
dMes	IGFBP4	Fibroblast	Stroma	Giger	Giger_dMes
dMes	BGN	Fibroblast	Stroma	Giger	Giger_dMes
dMes	GDF10	Fibroblast	Stroma	Giger	Giger_dMes
dMes	OGN	Fibroblast	Stroma	Giger	Giger_dMes
dMes	LOXL2	Fibroblast	Stroma	Giger	Giger_dMes
dMes	CXCL14	Fibroblast	Stroma	Giger	Giger_dMes
dMes	CILP	Fibroblast	Stroma	Giger	Giger_dMes
dMes	SFRP1	Fibroblast	Stroma	Giger	Giger_dMes
dMes	SERPINF1	Fibroblast	Stroma	Giger	Giger_dMes
dMes	C3	Fibroblast	Stroma	Giger	Giger_dMes
dMes	IGF1	Fibroblast	Stroma	Giger	Giger_dMes
dMes	FSTL1	Fibroblast	Stroma	Giger	Giger_dMes
dMes	SERPING1	Fibroblast	Stroma	Giger	Giger_dMes
dMes	GSN	Fibroblast	Stroma	Giger	Giger_dMes
dMes	COL3A1	Fibroblast	Stroma	Giger	Giger_dMes
dMes	COL5A2	Fibroblast	Stroma	Giger	Giger_dMes
dMes	COL14A1	Fibroblast	Stroma	Giger	Giger_dMes
dMes	COL1A2	Fibroblast	Stroma	Giger	Giger_dMes
dMes	PRRX1	Fibroblast	Stroma	Giger	Giger_dMes
dMes	COL1A1	Fibroblast	Stroma	Giger	Giger_dMes
dMes	CCDC80	Fibroblast	Stroma	Giger	Giger_dMes
dMes	LOX	Fibroblast	Stroma	Giger	Giger_dMes
dMes	FBN1	Fibroblast	Stroma	Giger	Giger_dMes
Mac4	CSTB	Myeloid	Immune	Giger	Giger_Mac4
Mac4	SYNGR1	Myeloid	Immune	Giger	Giger_Mac4
Mac4	MSR1	Myeloid	Immune	Giger	Giger_Mac4
Mac4	HMOX1	Myeloid	Immune	Giger	Giger_Mac4
Mac4	THBS1	Myeloid	Immune	Giger	Giger_Mac4
Mac4	PLIN2	Myeloid	Immune	Giger	Giger_Mac4
Mac4	CCL7	Myeloid	Immune	Giger	Giger_Mac4
Mac4	TREM2	Myeloid	Immune	Giger	Giger_Mac4
Mac4	LGMN	Myeloid	Immune	Giger	Giger_Mac4
Mac4	CTSZ	Myeloid	Immune	Giger	Giger_Mac4
Mac4	C3AR1	Myeloid	Immune	Giger	Giger_Mac4
Mac4	GPNMB	Myeloid	Immune	Giger	Giger_Mac4
Mac4	CTSD	Myeloid	Immune	Giger	Giger_Mac4
Mac4	MPEG1	Myeloid	Immune	Giger	Giger_Mac4
Mac4	BASP1	Myeloid	Immune	Giger	Giger_Mac4
Mac4	ARG1	Myeloid	Immune	Giger	Giger_Mac4
Mac4	HEXB	Myeloid	Immune	Giger	Giger_Mac4
Mac4	STAB1	Myeloid	Immune	Giger	Giger_Mac4
Mac4	COTL1	Myeloid	Immune	Giger	Giger_Mac4
Mac4	MS4A7	Myeloid	Immune	Giger	Giger_Mac4
Mac4	FTL	Myeloid	Immune	Giger	Giger_Mac4
Mac4	FABP5	Myeloid	Immune	Giger	Giger_Mac4
Mac4	SPP1	Myeloid	Immune	Giger	Giger_Mac4
Mac4	FCRL2	Myeloid	Immune	Giger	Giger_Mac4
Mac4	APOE	Myeloid	Immune	Giger	Giger_Mac4
Mac4	CTSB	Myeloid	Immune	Giger	Giger_Mac4
Mac4	C1QB	Myeloid	Immune	Giger	Giger_Mac4
Mac4	GRN	Myeloid	Immune	Giger	Giger_Mac4
PC2	DSTN	Pericyte/VSMC	Stroma	Giger	Giger_PC2
PC2	TPM2	Pericyte/VSMC	Stroma	Giger	Giger_PC2
PC2	MYL9	Pericyte/VSMC	Stroma	Giger	Giger_PC2
PC2	AOC3	Pericyte/VSMC	Stroma	Giger	Giger_PC2
PC2	FLNA	Pericyte/VSMC	Stroma	Giger	Giger_PC2
PC2	SNCG	Pericyte/VSMC	Stroma	Giger	Giger_PC2
PC2	EPAS1	Pericyte/VSMC	Stroma	Giger	Giger_PC2
PC2	SPARCL1	Pericyte/VSMC	Stroma	Giger	Giger_PC2
PC2	CALD1	Pericyte/VSMC	Stroma	Giger	Giger_PC2
PC2	CRIP1	Pericyte/VSMC	Stroma	Giger	Giger_PC2
PC2	MAP3K20	Pericyte/VSMC	Stroma	Giger	Giger_PC2
PC2	TPM1	Pericyte/VSMC	Stroma	Giger	Giger_PC2
PC2	TAGLN	Pericyte/VSMC	Stroma	Giger	Giger_PC2
PC2	ACTN1	Pericyte/VSMC	Stroma	Giger	Giger_PC2
PC2	MUSTN1	Pericyte/VSMC	Stroma	Giger	Giger_PC2
PC2	SORBS2	Pericyte/VSMC	Stroma	Giger	Giger_PC2
PC2	MYH11	Pericyte/VSMC	Stroma	Giger	Giger_PC2
PC2	PPP1R14A	Pericyte/VSMC	Stroma	Giger	Giger_PC2
PC2	ACTA2	Pericyte/VSMC	Stroma	Giger	Giger_PC2
PC2	FILIP1L	Pericyte/VSMC	Stroma	Giger	Giger_PC2
PC2	NOTCH3	Pericyte/VSMC	Stroma	Giger	Giger_PC2
PC2	CSRP1	Pericyte/VSMC	Stroma	Giger	Giger_PC2
PC2	PDE3A	Pericyte/VSMC	Stroma	Giger	Giger_PC2
PC2	DES	Pericyte/VSMC	Stroma	Giger	Giger_PC2
PC2	MYLK	Pericyte/VSMC	Stroma	Giger	Giger_PC2
PC2	MFGE8	Pericyte/VSMC	Stroma	Giger	Giger_PC2
PC2	PTP4A3	Pericyte/VSMC	Stroma	Giger	Giger_PC2
PC2	CRISPLD2	Pericyte/VSMC	Stroma	Giger	Giger_PC2
PC2	LMOD1	Pericyte/VSMC	Stroma	Giger	Giger_PC2
Mac1	CYBB	Myeloid	Immune	Giger	Giger_Mac1
Mac1	EDNRB	Myeloid	Immune	Giger	Giger_Mac1
Mac1	HOPX	Myeloid	Immune	Giger	Giger_Mac1
Mac1	LPL	Myeloid	Immune	Giger	Giger_Mac1
Mac1	C3AR1	Myeloid	Immune	Giger	Giger_Mac1
Mac1	CCL23	Myeloid	Immune	Giger	Giger_Mac1
Mac1	HMOX1	Myeloid	Immune	Giger	Giger_Mac1
Mac1	PLTP	Myeloid	Immune	Giger	Giger_Mac1
Mac1	CCL23	Myeloid	Immune	Giger	Giger_Mac1
Mac1	CD36	Myeloid	Immune	Giger	Giger_Mac1
Mac1	SDC3	Myeloid	Immune	Giger	Giger_Mac1
Mac1	ARG1	Myeloid	Immune	Giger	Giger_Mac1
Mac1	SELENOP	Myeloid	Immune	Giger	Giger_Mac1
Mac1	CEBPB	Myeloid	Immune	Giger	Giger_Mac1
Mac1	PTAFR	Myeloid	Immune	Giger	Giger_Mac1
Mac1	ITGAM	Myeloid	Immune	Giger	Giger_Mac1
Mac1	F13A1	Myeloid	Immune	Giger	Giger_Mac1
Mac1	FN1	Myeloid	Immune	Giger	Giger_Mac1
Mac1	C1QC	Myeloid	Immune	Giger	Giger_Mac1
Mac1	GRN	Myeloid	Immune	Giger	Giger_Mac1
Mac1	APOE	Myeloid	Immune	Giger	Giger_Mac1
Mac1	C1QA	Myeloid	Immune	Giger	Giger_Mac1
Mac1	CTSS	Myeloid	Immune	Giger	Giger_Mac1
Mac1	TPPP3	Myeloid	Immune	Giger	Giger_Mac1
Mac1	NCF1	Myeloid	Immune	Giger	Giger_Mac1
Mac1	FCGR2A	Myeloid	Immune	Giger	Giger_Mac1
Mac1	CCL24	Myeloid	Immune	Giger	Giger_Mac1
Mac2	CYBB	Myeloid	Immune	Giger	Giger_Mac2
Mac2	MRC1	Myeloid	Immune	Giger	Giger_Mac2
Mac2	CCL23	Myeloid	Immune	Giger	Giger_Mac2
Mac2	CCL23	Myeloid	Immune	Giger	Giger_Mac2
Mac2	AIF1	Myeloid	Immune	Giger	Giger_Mac2
Mac2	GM2A	Myeloid	Immune	Giger	Giger_Mac2
Mac2	HLA-DMB	Myeloid	Immune	Giger	Giger_Mac2
Mac2	CTSC	Myeloid	Immune	Giger	Giger_Mac2
Mac2	HLA-DMA	Myeloid	Immune	Giger	Giger_Mac2
Mac2	HLA-DQB2	Myeloid	Immune	Giger	Giger_Mac2
Mac2	CSF1R	Myeloid	Immune	Giger	Giger_Mac2
Mac2	LY86	Myeloid	Immune	Giger	Giger_Mac2
Mac2	CD74	Myeloid	Immune	Giger	Giger_Mac2
Mac2	CTSS	Myeloid	Immune	Giger	Giger_Mac2
Mac2	FCER1G	Myeloid	Immune	Giger	Giger_Mac2
Mac2	CX3CR1	Myeloid	Immune	Giger	Giger_Mac2
Mac2	FCGR2A	Myeloid	Immune	Giger	Giger_Mac2
Mac2	CD52	Myeloid	Immune	Giger	Giger_Mac2
Mac2	C1QA	Myeloid	Immune	Giger	Giger_Mac2
Mac2	MS4A6A	Myeloid	Immune	Giger	Giger_Mac2
Mac2	APOE	Myeloid	Immune	Giger	Giger_Mac2
Mac2	C1QB	Myeloid	Immune	Giger	Giger_Mac2
Mac2	C1QC	Myeloid	Immune	Giger	Giger_Mac2
Mac2	PLBD1	Myeloid	Immune	Giger	Giger_Mac2
Mac2	CCR2	Myeloid	Immune	Giger	Giger_Mac2
Mac2	RETNLB	Myeloid	Immune	Giger	Giger_Mac2
pMes	LBP	Perineurial	Stroma	Giger	Giger_pMes
pMes	CXADR	Perineurial	Stroma	Giger	Giger_pMes
pMes	IGFBP6	Perineurial	Stroma	Giger	Giger_pMes
pMes	BICC1	Perineurial	Stroma	Giger	Giger_pMes
pMes	SFRP5	Perineurial	Stroma	Giger	Giger_pMes
pMes	STRA6	Perineurial	Stroma	Giger	Giger_pMes
pMes	FXYD6	Perineurial	Stroma	Giger	Giger_pMes
pMes	COL8A1	Perineurial	Stroma	Giger	Giger_pMes
pMes	FZD2	Perineurial	Stroma	Giger	Giger_pMes
pMes	ALDH1A3	Perineurial	Stroma	Giger	Giger_pMes
pMes	ANGPTL7	Perineurial	Stroma	Giger	Giger_pMes
pMes	MPZL2	Perineurial	Stroma	Giger	Giger_pMes
pMes	RBP1	Perineurial	Stroma	Giger	Giger_pMes
pMes	PTCH1	Perineurial	Stroma	Giger	Giger_pMes
pMes	SERPING1	Perineurial	Stroma	Giger	Giger_pMes
pMes	GPC3	Perineurial	Stroma	Giger	Giger_pMes
pMes	THBS4	Perineurial	Stroma	Giger	Giger_pMes
pMes	EPYC	Perineurial	Stroma	Giger	Giger_pMes
pMes	EFEMP1	Perineurial	Stroma	Giger	Giger_pMes
pMes	DCN	Perineurial	Stroma	Giger	Giger_pMes
pMes	MGP	Perineurial	Stroma	Giger	Giger_pMes
pMes	CLDN1	Perineurial	Stroma	Giger	Giger_pMes
pMes	NBL1	Perineurial	Stroma	Giger	Giger_pMes
pMes	PLK2	Perineurial	Stroma	Giger	Giger_pMes
pMes	SMOC2	Perineurial	Stroma	Giger	Giger_pMes
pMes	CGNL1	Perineurial	Stroma	Giger	Giger_pMes
pMes	ILDR2	Perineurial	Stroma	Giger	Giger_pMes
pMes	APOD	Perineurial	Stroma	Giger	Giger_pMes
pMes	ATP1A2	Perineurial	Stroma	Giger	Giger_pMes
eMes	CCL11	Epineurial	Stroma	Giger	Giger_eMes
eMes	CCL1	Epineurial	Stroma	Giger	Giger_eMes
eMes	ISLR	Epineurial	Stroma	Giger	Giger_eMes
eMes	TIMP1	Epineurial	Stroma	Giger	Giger_eMes
eMes	COL15A1	Epineurial	Stroma	Giger	Giger_eMes
eMes	IL33	Epineurial	Stroma	Giger	Giger_eMes
eMes	FBN2	Epineurial	Stroma	Giger	Giger_eMes
eMes	COL8A1	Epineurial	Stroma	Giger	Giger_eMes
eMes	VCAN	Epineurial	Stroma	Giger	Giger_eMes
eMes	PTCH1	Epineurial	Stroma	Giger	Giger_eMes
eMes	CP	Epineurial	Stroma	Giger	Giger_eMes
eMes	CRISPLD1	Epineurial	Stroma	Giger	Giger_eMes
eMes	TM4SF1	Epineurial	Stroma	Giger	Giger_eMes
eMes	GPC3	Epineurial	Stroma	Giger	Giger_eMes
eMes	SOX9	Epineurial	Stroma	Giger	Giger_eMes
eMes	IGFBP5	Epineurial	Stroma	Giger	Giger_eMes
eMes	THBS4	Epineurial	Stroma	Giger	Giger_eMes
eMes	CTHRC1	Epineurial	Stroma	Giger	Giger_eMes
eMes	DCN	Epineurial	Stroma	Giger	Giger_eMes
eMes	AEBP1	Epineurial	Stroma	Giger	Giger_eMes
eMes	LUM	Epineurial	Stroma	Giger	Giger_eMes
eMes	APOD	Epineurial	Stroma	Giger	Giger_eMes
eMes	MGP	Epineurial	Stroma	Giger	Giger_eMes
eMes	THY1	Epineurial	Stroma	Giger	Giger_eMes
eMes	SPP1	Epineurial	Stroma	Giger	Giger_eMes
eMes	TF	Epineurial	Stroma	Giger	Giger_eMes
eMes	SERPINE2	Epineurial	Stroma	Giger	Giger_eMes
SC1	CDH19	Schwann	Schwann	Giger	Giger_SC1
SC1	ITIH5	Schwann	Schwann	Giger	Giger_SC1
SC1	PLP1	Schwann	Schwann	Giger	Giger_SC1
SC1	TNC	Schwann	Schwann	Giger	Giger_SC1
SC1	ARPC1A	Schwann	Schwann	Giger	Giger_SC1
SC1	ITGB8	Schwann	Schwann	Giger	Giger_SC1
SC1	GPM6B	Schwann	Schwann	Giger	Giger_SC1
SC1	ANK3	Schwann	Schwann	Giger	Giger_SC1
SC1	CHL1	Schwann	Schwann	Giger	Giger_SC1
SC1	TEAD1	Schwann	Schwann	Giger	Giger_SC1
SC1	TENM3	Schwann	Schwann	Giger	Giger_SC1
SC1	TUBB2B	Schwann	Schwann	Giger	Giger_SC1
SC1	SOSTDC1	Schwann	Schwann	Giger	Giger_SC1
SC1	SERINC5	Schwann	Schwann	Giger	Giger_SC1
SC1	CADM4	Schwann	Schwann	Giger	Giger_SC1
SC1	NCAM1	Schwann	Schwann	Giger	Giger_SC1
SC1	MATN2	Schwann	Schwann	Giger	Giger_SC1
SC1	PTN	Schwann	Schwann	Giger	Giger_SC1
SC1	FBLN2	Schwann	Schwann	Giger	Giger_SC1
SC1	VWA1	Schwann	Schwann	Giger	Giger_SC1
SC1	LGI4	Schwann	Schwann	Giger	Giger_SC1
SC1	METRN	Schwann	Schwann	Giger	Giger_SC1
SC1	THBS2	Schwann	Schwann	Giger	Giger_SC1
SC1	PMP22	Schwann	Schwann	Giger	Giger_SC1
SC1	FXYD1	Schwann	Schwann	Giger	Giger_SC1
SC1	CRLF1	Schwann	Schwann	Giger	Giger_SC1
SC1	SCN7A	Schwann	Schwann	Giger	Giger_SC1
SC1	DBI	Schwann	Schwann	Giger	Giger_SC1
SC1	AATK	Schwann	Schwann	Giger	Giger_SC1
SC1	MPZ	Schwann	Schwann	Giger	Giger_SC1
EC2	FLT1	Endothelial	Stroma	Giger	Giger_EC2
EC2	TSPAN7	Endothelial	Stroma	Giger	Giger_EC2
EC2	CLU	Endothelial	Stroma	Giger	Giger_EC2
EC2	ADGRF5	Endothelial	Stroma	Giger	Giger_EC2
EC2	PODXL	Endothelial	Stroma	Giger	Giger_EC2
EC2	IGFBP7	Endothelial	Stroma	Giger	Giger_EC2
EC2	ESAM	Endothelial	Stroma	Giger	Giger_EC2
EC2	EGFL7	Endothelial	Stroma	Giger	Giger_EC2
EC2	EPAS1	Endothelial	Stroma	Giger	Giger_EC2
EC2	MMRN2	Endothelial	Stroma	Giger	Giger_EC2
EC2	ENG	Endothelial	Stroma	Giger	Giger_EC2
EC2	AQP1	Endothelial	Stroma	Giger	Giger_EC2
EC2	CLDN5	Endothelial	Stroma	Giger	Giger_EC2
EC2	PLVAP	Endothelial	Stroma	Giger	Giger_EC2
EC2	ECSCR	Endothelial	Stroma	Giger	Giger_EC2
EC2	ENTPD1	Endothelial	Stroma	Giger	Giger_EC2
EC2	ECE1	Endothelial	Stroma	Giger	Giger_EC2
EC2	ELN	Endothelial	Stroma	Giger	Giger_EC2
EC2	FABP4	Endothelial	Stroma	Giger	Giger_EC2
EC2	LRG1	Endothelial	Stroma	Giger	Giger_EC2
EC2	RASIP1	Endothelial	Stroma	Giger	Giger_EC2
EC2	VWF	Endothelial	Stroma	Giger	Giger_EC2
EC2	PTPRB	Endothelial	Stroma	Giger	Giger_EC2
EC2	CDH5	Endothelial	Stroma	Giger	Giger_EC2
EC2	RAMP2	Endothelial	Stroma	Giger	Giger_EC2
EC2	SLCO2A1	Endothelial	Stroma	Giger	Giger_EC2
EC2	APLNR	Endothelial	Stroma	Giger	Giger_EC2
EC2	CAVIN2	Endothelial	Stroma	Giger	Giger_EC2
EC2	PECAM1	Endothelial	Stroma	Giger	Giger_EC2
SC2	SYT4	Schwann	Schwann	Giger	Giger_SC2
SC2	LGALS1	Schwann	Schwann	Giger	Giger_SC2
SC2	MBP	Schwann	Schwann	Giger	Giger_SC2
SC2	ESD	Schwann	Schwann	Giger	Giger_SC2
SC2	FKBP1A	Schwann	Schwann	Giger	Giger_SC2
SC2	HSP90AA1	Schwann	Schwann	Giger	Giger_SC2
SC2	PLP1	Schwann	Schwann	Giger	Giger_SC2
SC2	UBE2C	Schwann	Schwann	Giger	Giger_SC2
SC2	ARPC1A	Schwann	Schwann	Giger	Giger_SC2
SC2	GJB1	Schwann	Schwann	Giger	Giger_SC2
SC2	LGALS3	Schwann	Schwann	Giger	Giger_SC2
SC2	CRYAB	Schwann	Schwann	Giger	Giger_SC2
SC2	CYB5R3	Schwann	Schwann	Giger	Giger_SC2
SC2	FAM102A	Schwann	Schwann	Giger	Giger_SC2
SC2	GFRA1	Schwann	Schwann	Giger	Giger_SC2
SC2	MAP1B	Schwann	Schwann	Giger	Giger_SC2
SC2	TTC9	Schwann	Schwann	Giger	Giger_SC2
SC2	TUBB2B	Schwann	Schwann	Giger	Giger_SC2
SC2	ZEB1	Schwann	Schwann	Giger	Giger_SC2
SC2	VAMP5	Schwann	Schwann	Giger	Giger_SC2
SC2	PRDX1	Schwann	Schwann	Giger	Giger_SC2
SC2	STMN1	Schwann	Schwann	Giger	Giger_SC2
SC2	SH3PXD2A	Schwann	Schwann	Giger	Giger_SC2
SC2	TUBA1A	Schwann	Schwann	Giger	Giger_SC2
SC2	LMNA	Schwann	Schwann	Giger	Giger_SC2
SC2	HMGA2	Schwann	Schwann	Giger	Giger_SC2
SC2	NES	Schwann	Schwann	Giger	Giger_SC2
SC2	S100A16	Schwann	Schwann	Giger	Giger_SC2
SC2	MT1G	Schwann	Schwann	Giger	Giger_SC2
SC3	SYT4	Schwann	Schwann	Giger	Giger_SC3
SC3	PLP1	Schwann	Schwann	Giger	Giger_SC3
SC3	ITGB8	Schwann	Schwann	Giger	Giger_SC3
SC3	GJB1	Schwann	Schwann	Giger	Giger_SC3
SC3	TIMP3	Schwann	Schwann	Giger	Giger_SC3
SC3	FAM102A	Schwann	Schwann	Giger	Giger_SC3
SC3	LGALS3	Schwann	Schwann	Giger	Giger_SC3
SC3	GLDN	Schwann	Schwann	Giger	Giger_SC3
SC3	CLCF1	Schwann	Schwann	Giger	Giger_SC3
SC3	SERINC5	Schwann	Schwann	Giger	Giger_SC3
SC3	GFRA1	Schwann	Schwann	Giger	Giger_SC3
SC3	TUBB2B	Schwann	Schwann	Giger	Giger_SC3
SC3	NGFR	Schwann	Schwann	Giger	Giger_SC3
SC3	CRYAB	Schwann	Schwann	Giger	Giger_SC3
SC3	TUBB2A	Schwann	Schwann	Giger	Giger_SC3
SC3	PMP22	Schwann	Schwann	Giger	Giger_SC3
SC3	CD63	Schwann	Schwann	Giger	Giger_SC3
SC3	PRDX1	Schwann	Schwann	Giger	Giger_SC3
SC3	DAG1	Schwann	Schwann	Giger	Giger_SC3
SC3	GADD45B	Schwann	Schwann	Giger	Giger_SC3
SC3	HMGA2	Schwann	Schwann	Giger	Giger_SC3
SC3	POU3F1	Schwann	Schwann	Giger	Giger_SC3
SC3	SEMA3B	Schwann	Schwann	Giger	Giger_SC3
SC3	NRCAM	Schwann	Schwann	Giger	Giger_SC3
SC3	MT1G	Schwann	Schwann	Giger	Giger_SC3
SC3	MPZ	Schwann	Schwann	Giger	Giger_SC3
SC3	ITGA7	Schwann	Schwann	Giger	Giger_SC3
SC3	CRLF1	Schwann	Schwann	Giger	Giger_SC3
GC	CD24	Myeloid	Immune	Giger	Giger_GC
GC	MMP9	Myeloid	Immune	Giger	Giger_GC
GC	CCL4	Myeloid	Immune	Giger	Giger_GC
GC	CLEC4D	Myeloid	Immune	Giger	Giger_GC
GC	SLPI	Myeloid	Immune	Giger	Giger_GC
GC	CCL3	Myeloid	Immune	Giger	Giger_GC
GC	PIM1	Myeloid	Immune	Giger	Giger_GC
GC	CXCR2	Myeloid	Immune	Giger	Giger_GC
GC	SORL1	Myeloid	Immune	Giger	Giger_GC
GC	CD300LF	Myeloid	Immune	Giger	Giger_GC
GC	SRGN	Myeloid	Immune	Giger	Giger_GC
GC	IL1B	Myeloid	Immune	Giger	Giger_GC
GC	RETNLB	Myeloid	Immune	Giger	Giger_GC
GC	MXD1	Myeloid	Immune	Giger	Giger_GC
GC	SLFN12	Myeloid	Immune	Giger	Giger_GC
GC	SELL	Myeloid	Immune	Giger	Giger_GC
GC	CSF3R	Myeloid	Immune	Giger	Giger_GC
GC	GSR	Myeloid	Immune	Giger	Giger_GC
GC	IL1R2	Myeloid	Immune	Giger	Giger_GC
GC	MSRB1	Myeloid	Immune	Giger	Giger_GC
GC	S100A8	Myeloid	Immune	Giger	Giger_GC
GC	BTG2	Myeloid	Immune	Giger	Giger_GC
GC	TYROBP	Myeloid	Immune	Giger	Giger_GC
GC	CD52	Myeloid	Immune	Giger	Giger_GC
GC	PTGS2	Myeloid	Immune	Giger	Giger_GC
MoDC	FLT3	Myeloid	Immune	Giger	Giger_MoDC
MoDC	KLRD1	Myeloid	Immune	Giger	Giger_MoDC
MoDC	ITGB7	Myeloid	Immune	Giger	Giger_MoDC
MoDC	GM2A	Myeloid	Immune	Giger	Giger_MoDC
MoDC	TMEM176A	Myeloid	Immune	Giger	Giger_MoDC
MoDC	LSP1	Myeloid	Immune	Giger	Giger_MoDC
MoDC	CBFA2T3	Myeloid	Immune	Giger	Giger_MoDC
MoDC	KRT80	Myeloid	Immune	Giger	Giger_MoDC
MoDC	HLA-DMB	Myeloid	Immune	Giger	Giger_MoDC
MoDC	BCL11A	Myeloid	Immune	Giger	Giger_MoDC
MoDC	HLA-DMA	Myeloid	Immune	Giger	Giger_MoDC
MoDC	HLA-DQB2	Myeloid	Immune	Giger	Giger_MoDC
MoDC	CORO1A	Myeloid	Immune	Giger	Giger_MoDC
MoDC	PLBD1	Myeloid	Immune	Giger	Giger_MoDC
MoDC	SYNGR2	Myeloid	Immune	Giger	Giger_MoDC
MoDC	NAPSA	Myeloid	Immune	Giger	Giger_MoDC
MoDC	CD52	Myeloid	Immune	Giger	Giger_MoDC
MoDC	CD209	Myeloid	Immune	Giger	Giger_MoDC
MoDC	CLEC10A	Myeloid	Immune	Giger	Giger_MoDC
MoDC	SLAMF9	Myeloid	Immune	Giger	Giger_MoDC
MoDC	CIITA	Myeloid	Immune	Giger	Giger_MoDC
MoDC	CD7	Myeloid	Immune	Giger	Giger_MoDC
MoDC	HLA-DOA	Myeloid	Immune	Giger	Giger_MoDC
MoDC	DPP4	Myeloid	Immune	Giger	Giger_MoDC
MoDC	PTPRC	Myeloid	Immune	Giger	Giger_MoDC
MoDC	CD74	Myeloid	Immune	Giger	Giger_MoDC
Mac5	SMC2	Myeloid	Immune	Giger	Giger_Mac5
Mac5	UBE2C	Myeloid	Immune	Giger	Giger_Mac5
Mac5	TPX2	Myeloid	Immune	Giger	Giger_Mac5
Mac5	RACGAP1	Myeloid	Immune	Giger	Giger_Mac5
Mac5	MKI67	Myeloid	Immune	Giger	Giger_Mac5
Mac5	PCLAF	Myeloid	Immune	Giger	Giger_Mac5
Mac5	NUSAP1	Myeloid	Immune	Giger	Giger_Mac5
Mac5	TUBB	Myeloid	Immune	Giger	Giger_Mac5
Mac5	CDCA8	Myeloid	Immune	Giger	Giger_Mac5
Mac5	CCNA2	Myeloid	Immune	Giger	Giger_Mac5
Mac5	CENPA	Myeloid	Immune	Giger	Giger_Mac5
Mac5	RRM1	Myeloid	Immune	Giger	Giger_Mac5
Mac5	LMNB1	Myeloid	Immune	Giger	Giger_Mac5
Mac5	TOP2A	Myeloid	Immune	Giger	Giger_Mac5
Mac5	HMGB2	Myeloid	Immune	Giger	Giger_Mac5
Mac5	KIF11	Myeloid	Immune	Giger	Giger_Mac5
Mac5	TUBA1B	Myeloid	Immune	Giger	Giger_Mac5
Mac5	STMN1	Myeloid	Immune	Giger	Giger_Mac5
Mac5	SMC4	Myeloid	Immune	Giger	Giger_Mac5
Mac5	NUCKS1	Myeloid	Immune	Giger	Giger_Mac5
Mac5	C1QC	Myeloid	Immune	Giger	Giger_Mac5
Mac5	RRM2	Myeloid	Immune	Giger	Giger_Mac5
Mac5	CDCA3	Myeloid	Immune	Giger	Giger_Mac5
Mac5	C1QB	Myeloid	Immune	Giger	Giger_Mac5
Mac5	CENPE	Myeloid	Immune	Giger	Giger_Mac5
Mac5	BIRC5	Myeloid	Immune	Giger	Giger_Mac5
Mac5	CENPF	Myeloid	Immune	Giger	Giger_Mac5
cDC	CST3	Myeloid	Immune	Giger	Giger_cDC
cDC	RNASE6	Myeloid	Immune	Giger	Giger_cDC
cDC	FLT3	Myeloid	Immune	Giger	Giger_cDC
cDC	NAGA	Myeloid	Immune	Giger	Giger_cDC
cDC	FNBP1	Myeloid	Immune	Giger	Giger_cDC
cDC	ITGB7	Myeloid	Immune	Giger	Giger_cDC
cDC	CD24	Myeloid	Immune	Giger	Giger_cDC
cDC	CLEC9A	Myeloid	Immune	Giger	Giger_cDC
cDC	LSP1	Myeloid	Immune	Giger	Giger_cDC
cDC	IRF8	Myeloid	Immune	Giger	Giger_cDC
cDC	GM2A	Myeloid	Immune	Giger	Giger_cDC
cDC	PSMB8	Myeloid	Immune	Giger	Giger_cDC
cDC	HLA-DMB	Myeloid	Immune	Giger	Giger_cDC
cDC	CKB	Myeloid	Immune	Giger	Giger_cDC
cDC	NAAA	Myeloid	Immune	Giger	Giger_cDC
cDC	HLA-DMA	Myeloid	Immune	Giger	Giger_cDC
cDC	HLA-DQB2	Myeloid	Immune	Giger	Giger_cDC
cDC	PSMB9	Myeloid	Immune	Giger	Giger_cDC
cDC	DPP4	Myeloid	Immune	Giger	Giger_cDC
cDC	PLBD1	Myeloid	Immune	Giger	Giger_cDC
cDC	ID2	Myeloid	Immune	Giger	Giger_cDC
cDC	TLR3	Myeloid	Immune	Giger	Giger_cDC
cDC	CD52	Myeloid	Immune	Giger	Giger_cDC
cDC	PPT1	Myeloid	Immune	Giger	Giger_cDC
cDC	CD74	Myeloid	Immune	Giger	Giger_cDC
cDC	WDFY4	Myeloid	Immune	Giger	Giger_cDC
cDC	MNDA	Myeloid	Immune	Giger	Giger_cDC
Mo	CYBB	Myeloid	Immune	Giger	Giger_Mo
Mo	SIRPG	Myeloid	Immune	Giger	Giger_Mo
Mo	SMPDL3A	Myeloid	Immune	Giger	Giger_Mo
Mo	SAMHD1	Myeloid	Immune	Giger	Giger_Mo
Mo	THBS1	Myeloid	Immune	Giger	Giger_Mo
Mo	ALOX5AP	Myeloid	Immune	Giger	Giger_Mo
Mo	CCL23	Myeloid	Immune	Giger	Giger_Mo
Mo	MPEG1	Myeloid	Immune	Giger	Giger_Mo
Mo	VSIR	Myeloid	Immune	Giger	Giger_Mo
Mo	CEBPB	Myeloid	Immune	Giger	Giger_Mo
Mo	SRGN	Myeloid	Immune	Giger	Giger_Mo
Mo	LILRB4	Myeloid	Immune	Giger	Giger_Mo
Mo	PLAC8	Myeloid	Immune	Giger	Giger_Mo
Mo	CORO1A	Myeloid	Immune	Giger	Giger_Mo
Mo	VCAN	Myeloid	Immune	Giger	Giger_Mo
Mo	LST1	Myeloid	Immune	Giger	Giger_Mo
Mo	IFITM1	Myeloid	Immune	Giger	Giger_Mo
Mo	ITGAL	Myeloid	Immune	Giger	Giger_Mo
Mo	CCR2	Myeloid	Immune	Giger	Giger_Mo
Mo	GSR	Myeloid	Immune	Giger	Giger_Mo
Mo	NCF2	Myeloid	Immune	Giger	Giger_Mo
Mo	HPR	Myeloid	Immune	Giger	Giger_Mo
Mo	CD52	Myeloid	Immune	Giger	Giger_Mo
Mo	TYROBP	Myeloid	Immune	Giger	Giger_Mo
Mo	CHIA	Myeloid	Immune	Giger	Giger_Mo
Mo	MS4A6A	Myeloid	Immune	Giger	Giger_Mo
Mo	MSRB1	Myeloid	Immune	Giger	Giger_Mo
Mo	TPD52	Myeloid	Immune	Giger	Giger_Mo
Fb	PI16	Fibroblast	Stroma	Giger	Giger_Fb
Fb	IGFBP4	Fibroblast	Stroma	Giger	Giger_Fb
Fb	OGN	Fibroblast	Stroma	Giger	Giger_Fb
Fb	TNXB	Fibroblast	Stroma	Giger	Giger_Fb
Fb	SFRP2	Fibroblast	Stroma	Giger	Giger_Fb
Fb	C4A	Fibroblast	Stroma	Giger	Giger_Fb
Fb	C1R	Fibroblast	Stroma	Giger	Giger_Fb
Fb	SERPING1	Fibroblast	Stroma	Giger	Giger_Fb
Fb	PLPP3	Fibroblast	Stroma	Giger	Giger_Fb
Fb	FNDC1	Fibroblast	Stroma	Giger	Giger_Fb
Fb	C3	Fibroblast	Stroma	Giger	Giger_Fb
Fb	HTRA3	Fibroblast	Stroma	Giger	Giger_Fb
Fb	CLEC3B	Fibroblast	Stroma	Giger	Giger_Fb
Fb	IGF1	Fibroblast	Stroma	Giger	Giger_Fb
Fb	DCN	Fibroblast	Stroma	Giger	Giger_Fb
Fb	SMPD3	Fibroblast	Stroma	Giger	Giger_Fb
Fb	SCARA5	Fibroblast	Stroma	Giger	Giger_Fb
Fb	GSN	Fibroblast	Stroma	Giger	Giger_Fb
Fb	PRG4	Fibroblast	Stroma	Giger	Giger_Fb
Fb	CCDC80	Fibroblast	Stroma	Giger	Giger_Fb
Fb	NID1	Fibroblast	Stroma	Giger	Giger_Fb
Fb	GPX3	Fibroblast	Stroma	Giger	Giger_Fb
Fb	DPT	Fibroblast	Stroma	Giger	Giger_Fb
Fb	COL14A1	Fibroblast	Stroma	Giger	Giger_Fb
Fb	DDR2	Fibroblast	Stroma	Giger	Giger_Fb
Fb	FBN1	Fibroblast	Stroma	Giger	Giger_Fb
Fb	CXCL13	Fibroblast	Stroma	Giger	Giger_Fb
Fb	C1S	Fibroblast	Stroma	Giger	Giger_Fb
T/NK	KLRB1	Lymphoid	Immune	Giger	Giger_T/NK
T/NK	BCL2	Lymphoid	Immune	Giger	Giger_T/NK
T/NK	KLRC4-KLRK1	Lymphoid	Immune	Giger	Giger_T/NK
T/NK	IL2RB	Lymphoid	Immune	Giger	Giger_T/NK
T/NK	KLRK1	Lymphoid	Immune	Giger	Giger_T/NK
T/NK	KLRD1	Lymphoid	Immune	Giger	Giger_T/NK
T/NK	HLA-E	Lymphoid	Immune	Giger	Giger_T/NK
T/NK	PTPRCAP	Lymphoid	Immune	Giger	Giger_T/NK
T/NK	GZMA	Lymphoid	Immune	Giger	Giger_T/NK
T/NK	HLA-E	Lymphoid	Immune	Giger	Giger_T/NK
T/NK	MS4A4A	Lymphoid	Immune	Giger	Giger_T/NK
T/NK	GZMB	Lymphoid	Immune	Giger	Giger_T/NK
T/NK	UGCG	Lymphoid	Immune	Giger	Giger_T/NK
T/NK	GIMAP1-GIMAP5	Lymphoid	Immune	Giger	Giger_T/NK
T/NK	TRBC1	Lymphoid	Immune	Giger	Giger_T/NK
T/NK	HLA-E	Lymphoid	Immune	Giger	Giger_T/NK
T/NK	GIMAP4	Lymphoid	Immune	Giger	Giger_T/NK
T/NK	TRBC1	Lymphoid	Immune	Giger	Giger_T/NK
T/NK	TXK	Lymphoid	Immune	Giger	Giger_T/NK
T/NK	ITGAL	Lymphoid	Immune	Giger	Giger_T/NK
T/NK	KLRC1	Lymphoid	Immune	Giger	Giger_T/NK
T/NK	PTPRC	Lymphoid	Immune	Giger	Giger_T/NK
T/NK	IL18R1	Lymphoid	Immune	Giger	Giger_T/NK
T/NK	HCST	Lymphoid	Immune	Giger	Giger_T/NK
T/NK	NKG7	Lymphoid	Immune	Giger	Giger_T/NK
T/NK	PRF1	Lymphoid	Immune	Giger	Giger_T/NK
EC3	FLT1	Endothelial	Stroma	Giger	Giger_EC3
EC3	CYYR1	Endothelial	Stroma	Giger	Giger_EC3
EC3	TSPAN13	Endothelial	Stroma	Giger	Giger_EC3
EC3	CD36	Endothelial	Stroma	Giger	Giger_EC3
EC3	EMCN	Endothelial	Stroma	Giger	Giger_EC3
EC3	CAV1	Endothelial	Stroma	Giger	Giger_EC3
EC3	AQP1	Endothelial	Stroma	Giger	Giger_EC3
EC3	IGFBP7	Endothelial	Stroma	Giger	Giger_EC3
EC3	EGFL7	Endothelial	Stroma	Giger	Giger_EC3
EC3	ADGRF5	Endothelial	Stroma	Giger	Giger_EC3
EC3	SPARCL1	Endothelial	Stroma	Giger	Giger_EC3
EC3	GPIHBP1	Endothelial	Stroma	Giger	Giger_EC3
EC3	ESAM	Endothelial	Stroma	Giger	Giger_EC3
EC3	KDR	Endothelial	Stroma	Giger	Giger_EC3
EC3	CD200	Endothelial	Stroma	Giger	Giger_EC3
EC3	ADGRL4	Endothelial	Stroma	Giger	Giger_EC3
EC3	PODXL	Endothelial	Stroma	Giger	Giger_EC3
EC3	PLPP3	Endothelial	Stroma	Giger	Giger_EC3
EC3	PLVAP	Endothelial	Stroma	Giger	Giger_EC3
EC3	SCARB1	Endothelial	Stroma	Giger	Giger_EC3
EC3	MGLL	Endothelial	Stroma	Giger	Giger_EC3
EC3	CDH5	Endothelial	Stroma	Giger	Giger_EC3
EC3	PTPRB	Endothelial	Stroma	Giger	Giger_EC3
EC3	CAVIN2	Endothelial	Stroma	Giger	Giger_EC3
EC3	FABP4	Endothelial	Stroma	Giger	Giger_EC3
EC3	CXCL12	Endothelial	Stroma	Giger	Giger_EC3
EC3	PECAM1	Endothelial	Stroma	Giger	Giger_EC3
EC3	CD300LG	Endothelial	Stroma	Giger	Giger_EC3
EC3	APLNR	Endothelial	Stroma	Giger	Giger_EC3
CL	UCMA	Fibroblast	Stroma	Giger	Giger_CL
CL	CNMD	Fibroblast	Stroma	Giger	Giger_CL
CL	GADD45G	Fibroblast	Stroma	Giger	Giger_CL
CL	COL27A1	Fibroblast	Stroma	Giger	Giger_CL
CL	FXYD2	Fibroblast	Stroma	Giger	Giger_CL
CL	HAPLN1	Fibroblast	Stroma	Giger	Giger_CL
CL	SOX9	Fibroblast	Stroma	Giger	Giger_CL
CL	EPYC	Fibroblast	Stroma	Giger	Giger_CL
CL	COMP	Fibroblast	Stroma	Giger	Giger_CL
CL	MATN3	Fibroblast	Stroma	Giger	Giger_CL
CL	FOSB	Fibroblast	Stroma	Giger	Giger_CL
CL	MIA-RAB4B	Fibroblast	Stroma	Giger	Giger_CL
CL	SCRG1	Fibroblast	Stroma	Giger	Giger_CL
CL	PPA1	Fibroblast	Stroma	Giger	Giger_CL
CL	COL9A1	Fibroblast	Stroma	Giger	Giger_CL
CL	C1QTNF3-AMACR	Fibroblast	Stroma	Giger	Giger_CL
CL	PRELP	Fibroblast	Stroma	Giger	Giger_CL
CL	JUN	Fibroblast	Stroma	Giger	Giger_CL
CL	COL11A2	Fibroblast	Stroma	Giger	Giger_CL
CL	ACAN	Fibroblast	Stroma	Giger	Giger_CL
CL	COL11A1	Fibroblast	Stroma	Giger	Giger_CL
CL	COL9A2	Fibroblast	Stroma	Giger	Giger_CL
CL	MGP	Fibroblast	Stroma	Giger	Giger_CL
CL	EGR1	Fibroblast	Stroma	Giger	Giger_CL
CL	FMOD	Fibroblast	Stroma	Giger	Giger_CL
CL	PCOLCE2	Fibroblast	Stroma	Giger	Giger_CL
CL	COL2A1	Fibroblast	Stroma	Giger	Giger_CL
fibro	PI16	Fibroblast	Stroma	Wolbert	Wolbert_fibro
fibro	IGFBP4	Fibroblast	Stroma	Wolbert	Wolbert_fibro
fibro	MFAP5	Fibroblast	Stroma	Wolbert	Wolbert_fibro
fibro	SFRP4	Fibroblast	Stroma	Wolbert	Wolbert_fibro
fibro	BGN	Fibroblast	Stroma	Wolbert	Wolbert_fibro
fibro	OGN	Fibroblast	Stroma	Wolbert	Wolbert_fibro
fibro	ANXA1	Fibroblast	Stroma	Wolbert	Wolbert_fibro
fibro	SFRP2	Fibroblast	Stroma	Wolbert	Wolbert_fibro
fibro	IGFBP6	Fibroblast	Stroma	Wolbert	Wolbert_fibro
fibro	PLPP3	Fibroblast	Stroma	Wolbert	Wolbert_fibro
fibro	SMPD3	Fibroblast	Stroma	Wolbert	Wolbert_fibro
fibro	SERPING1	Fibroblast	Stroma	Wolbert	Wolbert_fibro
fibro	PCOLCE	Fibroblast	Stroma	Wolbert	Wolbert_fibro
fibro	GSN	Fibroblast	Stroma	Wolbert	Wolbert_fibro
fibro	FSTL1	Fibroblast	Stroma	Wolbert	Wolbert_fibro
fibro	C3	Fibroblast	Stroma	Wolbert	Wolbert_fibro
fibro	IGFBP5	Fibroblast	Stroma	Wolbert	Wolbert_fibro
fibro	SERPINF1	Fibroblast	Stroma	Wolbert	Wolbert_fibro
fibro	CLEC3B	Fibroblast	Stroma	Wolbert	Wolbert_fibro
fibro	DPT	Fibroblast	Stroma	Wolbert	Wolbert_fibro
fibro	IL11RA	Fibroblast	Stroma	Wolbert	Wolbert_fibro
fibro	GSTM1	Fibroblast	Stroma	Wolbert	Wolbert_fibro
fibro	TIMP2	Fibroblast	Stroma	Wolbert	Wolbert_fibro
fibro	S100A6	Fibroblast	Stroma	Wolbert	Wolbert_fibro
fibro	PCOLCE2	Fibroblast	Stroma	Wolbert	Wolbert_fibro
fibro	FN1	Fibroblast	Stroma	Wolbert	Wolbert_fibro
fibro	COL3A1	Fibroblast	Stroma	Wolbert	Wolbert_fibro
fibro	GPX3	Fibroblast	Stroma	Wolbert	Wolbert_fibro
nmSC	ITM2A	Schwann	Schwann	Wolbert	Wolbert_nmSC
nmSC	COL15A1	Schwann	Schwann	Wolbert	Wolbert_nmSC
nmSC	CCL7	Schwann	Schwann	Wolbert	Wolbert_nmSC
nmSC	CCL11	Schwann	Schwann	Wolbert	Wolbert_nmSC
nmSC	DCN	Schwann	Schwann	Wolbert	Wolbert_nmSC
nmSC	SERPINH1	Schwann	Schwann	Wolbert	Wolbert_nmSC
nmSC	CP	Schwann	Schwann	Wolbert	Wolbert_nmSC
nmSC	ANGPTL7	Schwann	Schwann	Wolbert	Wolbert_nmSC
nmSC	ENPP2	Schwann	Schwann	Wolbert	Wolbert_nmSC
nmSC	GSN	Schwann	Schwann	Wolbert	Wolbert_nmSC
nmSC	MMP2	Schwann	Schwann	Wolbert	Wolbert_nmSC
nmSC	CD81	Schwann	Schwann	Wolbert	Wolbert_nmSC
nmSC	GPC3	Schwann	Schwann	Wolbert	Wolbert_nmSC
nmSC	IL33	Schwann	Schwann	Wolbert	Wolbert_nmSC
nmSC	LUM	Schwann	Schwann	Wolbert	Wolbert_nmSC
nmSC	MYOC	Schwann	Schwann	Wolbert	Wolbert_nmSC
nmSC	TF	Schwann	Schwann	Wolbert	Wolbert_nmSC
nmSC	APOD	Schwann	Schwann	Wolbert	Wolbert_nmSC
nmSC	SMOC2	Schwann	Schwann	Wolbert	Wolbert_nmSC
nmSC	NUPR1	Schwann	Schwann	Wolbert	Wolbert_nmSC
nmSC	CTSB	Schwann	Schwann	Wolbert	Wolbert_nmSC
nmSC	VIT	Schwann	Schwann	Wolbert	Wolbert_nmSC
nmSC	CD63	Schwann	Schwann	Wolbert	Wolbert_nmSC
nmSC	COL1A1	Schwann	Schwann	Wolbert	Wolbert_nmSC
nmSC	COL1A2	Schwann	Schwann	Wolbert	Wolbert_nmSC
nmSC	COL3A1	Schwann	Schwann	Wolbert	Wolbert_nmSC
nmSC	CRISPLD2	Schwann	Schwann	Wolbert	Wolbert_nmSC
nmSC	ECM1	Schwann	Schwann	Wolbert	Wolbert_nmSC
nmSC	VWA1	Schwann	Schwann	Wolbert	Wolbert_nmSC
EC1	TMSB4Y	Schwann	Stroma	Wolbert	Wolbert_EC1
EC1	TSC22D1	Endothelial	Stroma	Wolbert	Wolbert_EC1
EC1	CST3	Schwann	Stroma	Wolbert	Wolbert_EC1
EC1	TSPAN13	Endothelial	Stroma	Wolbert	Wolbert_EC1
EC1	PLTP	Schwann	Stroma	Wolbert	Wolbert_EC1
EC1	CLU	Endothelial	Stroma	Wolbert	Wolbert_EC1
EC1	TM4SF1	Schwann	Stroma	Wolbert	Wolbert_EC1
EC1	CD200	Endothelial	Stroma	Wolbert	Wolbert_EC1
EC1	HLA-E	Schwann	Stroma	Wolbert	Wolbert_EC1
EC1	LY6E	Endothelial	Stroma	Wolbert	Wolbert_EC1
EC1	CLDN5	Schwann	Stroma	Wolbert	Wolbert_EC1
EC1	EGFL7	Endothelial	Stroma	Wolbert	Wolbert_EC1
EC1	ESAM	Schwann	Stroma	Wolbert	Wolbert_EC1
EC1	HSPB1	Endothelial	Stroma	Wolbert	Wolbert_EC1
EC1	PTN	Schwann	Stroma	Wolbert	Wolbert_EC1
EC1	CA4	Endothelial	Stroma	Wolbert	Wolbert_EC1
EC1	SOX17	Schwann	Stroma	Wolbert	Wolbert_EC1
EC1	CRIP2	Endothelial	Stroma	Wolbert	Wolbert_EC1
EC1	BSG	Schwann	Stroma	Wolbert	Wolbert_EC1
EC1	SLC3A2	Endothelial	Stroma	Wolbert	Wolbert_EC1
EC1	SLCO1A2	Schwann	Stroma	Wolbert	Wolbert_EC1
EC1	GLUL	Endothelial	Stroma	Wolbert	Wolbert_EC1
EC1	B2M	Schwann	Stroma	Wolbert	Wolbert_EC1
EC1	PCP4L1	Endothelial	Stroma	Wolbert	Wolbert_EC1
EC1	SLC9A3R2	Schwann	Stroma	Wolbert	Wolbert_EC1
EC1	CALM1	Endothelial	Stroma	Wolbert	Wolbert_EC1
EC1	CXCL12	Schwann	Stroma	Wolbert	Wolbert_EC1
EC1	TMSB4Y	Endothelial	Stroma	Wolbert	Wolbert_EC1
EC1	TSC22D1	Schwann	Stroma	Wolbert	Wolbert_EC1
EC1	CST3	Endothelial	Stroma	Wolbert	Wolbert_EC1
EC1	TSPAN13	Schwann	Stroma	Wolbert	Wolbert_EC1
EC1	PLTP	Endothelial	Stroma	Wolbert	Wolbert_EC1
EC1	CLU	Schwann	Stroma	Wolbert	Wolbert_EC1
EC1	TM4SF1	Endothelial	Stroma	Wolbert	Wolbert_EC1
EC1	CD200	Schwann	Stroma	Wolbert	Wolbert_EC1
EC1	HLA-E	Endothelial	Stroma	Wolbert	Wolbert_EC1
EC1	LY6E	Schwann	Stroma	Wolbert	Wolbert_EC1
EC1	CLDN5	Endothelial	Stroma	Wolbert	Wolbert_EC1
EC1	EGFL7	Schwann	Stroma	Wolbert	Wolbert_EC1
EC1	ESAM	Endothelial	Stroma	Wolbert	Wolbert_EC1
EC1	HSPB1	Schwann	Stroma	Wolbert	Wolbert_EC1
EC1	PTN	Endothelial	Stroma	Wolbert	Wolbert_EC1
EC1	CA4	Schwann	Stroma	Wolbert	Wolbert_EC1
EC1	SOX17	Endothelial	Stroma	Wolbert	Wolbert_EC1
EC1	CRIP2	Schwann	Stroma	Wolbert	Wolbert_EC1
EC1	BSG	Endothelial	Stroma	Wolbert	Wolbert_EC1
EC1	SLC3A2	Schwann	Stroma	Wolbert	Wolbert_EC1
EC1	SLCO1A2	Endothelial	Stroma	Wolbert	Wolbert_EC1
EC1	GLUL	Schwann	Stroma	Wolbert	Wolbert_EC1
EC1	B2M	Endothelial	Stroma	Wolbert	Wolbert_EC1
EC1	PCP4L1	Schwann	Stroma	Wolbert	Wolbert_EC1
EC1	SLC9A3R2	Endothelial	Stroma	Wolbert	Wolbert_EC1
EC1	CALM1	Schwann	Stroma	Wolbert	Wolbert_EC1
EC1	CXCL12	Endothelial	Stroma	Wolbert	Wolbert_EC1
mySC	FOS	Schwann	Schwann	Wolbert	Wolbert_mySC
mySC	MBP	Schwann	Schwann	Wolbert	Wolbert_mySC
mySC	PLP1	Schwann	Schwann	Wolbert	Wolbert_mySC
mySC	GPM6B	Schwann	Schwann	Wolbert	Wolbert_mySC
mySC	PRNP	Schwann	Schwann	Wolbert	Wolbert_mySC
mySC	H3-5	Schwann	Schwann	Wolbert	Wolbert_mySC
mySC	ART3	Schwann	Schwann	Wolbert	Wolbert_mySC
mySC	GATM	Schwann	Schwann	Wolbert	Wolbert_mySC
mySC	CRYAB	Schwann	Schwann	Wolbert	Wolbert_mySC
mySC	CEBPD	Schwann	Schwann	Wolbert	Wolbert_mySC
mySC	CADM1	Schwann	Schwann	Wolbert	Wolbert_mySC
mySC	ARPC1B	Schwann	Schwann	Wolbert	Wolbert_mySC
mySC	SOSTDC1	Schwann	Schwann	Wolbert	Wolbert_mySC
mySC	ASPA	Schwann	Schwann	Wolbert	Wolbert_mySC
mySC	CD9	Schwann	Schwann	Wolbert	Wolbert_mySC
mySC	APOE	Schwann	Schwann	Wolbert	Wolbert_mySC
mySC	JUN	Schwann	Schwann	Wolbert	Wolbert_mySC
mySC	MT1G	Schwann	Schwann	Wolbert	Wolbert_mySC
mySC	MPZ	Schwann	Schwann	Wolbert	Wolbert_mySC
mySC	SCN7A	Schwann	Schwann	Wolbert	Wolbert_mySC
mySC	CD59	Schwann	Schwann	Wolbert	Wolbert_mySC
mySC	SOCS3	Schwann	Schwann	Wolbert	Wolbert_mySC
mySC	PMP22	Schwann	Schwann	Wolbert	Wolbert_mySC
mySC	JUNB	Schwann	Schwann	Wolbert	Wolbert_mySC
mySC	GAS7	Schwann	Schwann	Wolbert	Wolbert_mySC
mySC	ATF3	Schwann	Schwann	Wolbert	Wolbert_mySC
mySC	FXYD1	Schwann	Schwann	Wolbert	Wolbert_mySC
mySC	CNP	Schwann	Schwann	Wolbert	Wolbert_mySC
mySC	DBI	Schwann	Schwann	Wolbert	Wolbert_mySC
TC	TMSB4Y	Lymphoid	Immune	Wolbert	Wolbert_TC
TC	RPS29	Lymphoid	Immune	Wolbert	Wolbert_TC
TC	RPS24	Lymphoid	Immune	Wolbert	Wolbert_TC
TC	RAC2	Lymphoid	Immune	Wolbert	Wolbert_TC
TC	RPL39	Lymphoid	Immune	Wolbert	Wolbert_TC
TC	RPS7	Lymphoid	Immune	Wolbert	Wolbert_TC
TC	BTG1	Lymphoid	Immune	Wolbert	Wolbert_TC
TC	RPL18A	Lymphoid	Immune	Wolbert	Wolbert_TC
TC	RPLP1	Lymphoid	Immune	Wolbert	Wolbert_TC
TC	RPS19	Lymphoid	Immune	Wolbert	Wolbert_TC
TC	RPL37A	Lymphoid	Immune	Wolbert	Wolbert_TC
TC	TRBC1	Lymphoid	Immune	Wolbert	Wolbert_TC
TC	RPS16	Lymphoid	Immune	Wolbert	Wolbert_TC
TC	RPS11	Lymphoid	Immune	Wolbert	Wolbert_TC
TC	RPS6	Lymphoid	Immune	Wolbert	Wolbert_TC
TC	UBA52	Lymphoid	Immune	Wolbert	Wolbert_TC
TC	RPL19	Lymphoid	Immune	Wolbert	Wolbert_TC
TC	RPS13	Lymphoid	Immune	Wolbert	Wolbert_TC
TC	RPS28	Lymphoid	Immune	Wolbert	Wolbert_TC
TC	RPS27	Lymphoid	Immune	Wolbert	Wolbert_TC
TC	NKG7	Lymphoid	Immune	Wolbert	Wolbert_TC
TC	CD52	Lymphoid	Immune	Wolbert	Wolbert_TC
TC	RPL32	Lymphoid	Immune	Wolbert	Wolbert_TC
vSMC	TSC22D1	Pericyte/VSMC	Stroma	Wolbert	Wolbert_vSMC
vSMC	DSTN	Pericyte/VSMC	Stroma	Wolbert	Wolbert_vSMC
vSMC	NRIP2	Pericyte/VSMC	Stroma	Wolbert	Wolbert_vSMC
vSMC	MYL9	Pericyte/VSMC	Stroma	Wolbert	Wolbert_vSMC
vSMC	GADD45G	Pericyte/VSMC	Stroma	Wolbert	Wolbert_vSMC
vSMC	TPM2	Pericyte/VSMC	Stroma	Wolbert	Wolbert_vSMC
vSMC	RASL11A	Pericyte/VSMC	Stroma	Wolbert	Wolbert_vSMC
vSMC	TPM1	Pericyte/VSMC	Stroma	Wolbert	Wolbert_vSMC
vSMC	RASD1	Pericyte/VSMC	Stroma	Wolbert	Wolbert_vSMC
vSMC	ACTB	Pericyte/VSMC	Stroma	Wolbert	Wolbert_vSMC
vSMC	COX8A	Pericyte/VSMC	Stroma	Wolbert	Wolbert_vSMC
vSMC	MUSTN1	Pericyte/VSMC	Stroma	Wolbert	Wolbert_vSMC
vSMC	TAGLN	Pericyte/VSMC	Stroma	Wolbert	Wolbert_vSMC
vSMC	SNCG	Pericyte/VSMC	Stroma	Wolbert	Wolbert_vSMC
vSMC	SPARCL1	Pericyte/VSMC	Stroma	Wolbert	Wolbert_vSMC
vSMC	CRIP1	Pericyte/VSMC	Stroma	Wolbert	Wolbert_vSMC
vSMC	CALD1	Pericyte/VSMC	Stroma	Wolbert	Wolbert_vSMC
vSMC	PPP1R15A	Pericyte/VSMC	Stroma	Wolbert	Wolbert_vSMC
vSMC	MFGE8	Pericyte/VSMC	Stroma	Wolbert	Wolbert_vSMC
vSMC	PTP4A3	Pericyte/VSMC	Stroma	Wolbert	Wolbert_vSMC
vSMC	MYLK	Pericyte/VSMC	Stroma	Wolbert	Wolbert_vSMC
vSMC	NDUFA4L2	Pericyte/VSMC	Stroma	Wolbert	Wolbert_vSMC
vSMC	CSRP1	Pericyte/VSMC	Stroma	Wolbert	Wolbert_vSMC
vSMC	MYL6	Pericyte/VSMC	Stroma	Wolbert	Wolbert_vSMC
vSMC	PCP4L1	Pericyte/VSMC	Stroma	Wolbert	Wolbert_vSMC
vSMC	ACTA2	Pericyte/VSMC	Stroma	Wolbert	Wolbert_vSMC
vSMC	CALM2	Pericyte/VSMC	Stroma	Wolbert	Wolbert_vSMC
vSMC	PPP1R14A	Pericyte/VSMC	Stroma	Wolbert	Wolbert_vSMC
vSMC	MYH11	Pericyte/VSMC	Stroma	Wolbert	Wolbert_vSMC
vSMC	RRAD	Pericyte/VSMC	Stroma	Wolbert	Wolbert_vSMC
PC	TMSB4Y	Pericyte/VSMC	Stroma	Wolbert	Wolbert_PC
PC	LGALS1	Pericyte/VSMC	Stroma	Wolbert	Wolbert_PC
PC	GADD45G	Pericyte/VSMC	Stroma	Wolbert	Wolbert_PC
PC	GNG11	Pericyte/VSMC	Stroma	Wolbert	Wolbert_PC
PC	MYL9	Pericyte/VSMC	Stroma	Wolbert	Wolbert_PC
PC	TIMP3	Pericyte/VSMC	Stroma	Wolbert	Wolbert_PC
PC	IGFBP7	Pericyte/VSMC	Stroma	Wolbert	Wolbert_PC
PC	TPM1	Pericyte/VSMC	Stroma	Wolbert	Wolbert_PC
PC	CRYAB	Pericyte/VSMC	Stroma	Wolbert	Wolbert_PC
PC	VTN	Pericyte/VSMC	Stroma	Wolbert	Wolbert_PC
PC	CALD1	Pericyte/VSMC	Stroma	Wolbert	Wolbert_PC
PC	RASGRP2	Pericyte/VSMC	Stroma	Wolbert	Wolbert_PC
PC	HIGD1B	Pericyte/VSMC	Stroma	Wolbert	Wolbert_PC
PC	CYSTM1	Pericyte/VSMC	Stroma	Wolbert	Wolbert_PC
PC	KCNJ8	Pericyte/VSMC	Stroma	Wolbert	Wolbert_PC
PC	RGS5	Pericyte/VSMC	Stroma	Wolbert	Wolbert_PC
PC	DES	Pericyte/VSMC	Stroma	Wolbert	Wolbert_PC
PC	S100A11	Pericyte/VSMC	Stroma	Wolbert	Wolbert_PC
PC	NDUFA4L2	Pericyte/VSMC	Stroma	Wolbert	Wolbert_PC
PC	SDC1	Pericyte/VSMC	Stroma	Wolbert	Wolbert_PC
PC	MFGE8	Pericyte/VSMC	Stroma	Wolbert	Wolbert_PC
PC	STEAP4	Pericyte/VSMC	Stroma	Wolbert	Wolbert_PC
PC	PTP4A3	Pericyte/VSMC	Stroma	Wolbert	Wolbert_PC
PC	SERPINE2	Pericyte/VSMC	Stroma	Wolbert	Wolbert_PC
PC	PHLDA1	Pericyte/VSMC	Stroma	Wolbert	Wolbert_PC
PC	RRAD	Pericyte/VSMC	Stroma	Wolbert	Wolbert_PC
MP	TMSB4Y	Myeloid	Immune	Wolbert	Wolbert_MP
MP	CCL4	Myeloid	Immune	Wolbert	Wolbert_MP
MP	CCL23	Myeloid	Immune	Wolbert	Wolbert_MP
MP	CCL23	Myeloid	Immune	Wolbert	Wolbert_MP
MP	ACTB	Myeloid	Immune	Wolbert	Wolbert_MP
MP	HLA-DMB	Myeloid	Immune	Wolbert	Wolbert_MP
MP	LGALS3	Myeloid	Immune	Wolbert	Wolbert_MP
MP	FTL	Myeloid	Immune	Wolbert	Wolbert_MP
MP	HLA-DQB2	Myeloid	Immune	Wolbert	Wolbert_MP
MP	CRIP1	Myeloid	Immune	Wolbert	Wolbert_MP
MP	HLA-DMA	Myeloid	Immune	Wolbert	Wolbert_MP
MP	CD74	Myeloid	Immune	Wolbert	Wolbert_MP
MP	GPX1	Myeloid	Immune	Wolbert	Wolbert_MP
MP	C1QA	Myeloid	Immune	Wolbert	Wolbert_MP
MP	C1QC	Myeloid	Immune	Wolbert	Wolbert_MP
MP	C1QB	Myeloid	Immune	Wolbert	Wolbert_MP
MP	APOE	Myeloid	Immune	Wolbert	Wolbert_MP
MP	CTSS	Myeloid	Immune	Wolbert	Wolbert_MP
MP	CD52	Myeloid	Immune	Wolbert	Wolbert_MP
MP	RETNLB	Myeloid	Immune	Wolbert	Wolbert_MP
MP	FCER1G	Myeloid	Immune	Wolbert	Wolbert_MP
MP	TYROBP	Myeloid	Immune	Wolbert	Wolbert_MP
MP	SH3BGRL3	Myeloid	Immune	Wolbert	Wolbert_MP
BC	IGLC2	Lymphoid	Immune	Wolbert	Wolbert_BC
BC	IGLC2	Lymphoid	Immune	Wolbert	Wolbert_BC
BC	RPS29	Lymphoid	Immune	Wolbert	Wolbert_BC
BC	FAU	Lymphoid	Immune	Wolbert	Wolbert_BC
BC	RPL39	Lymphoid	Immune	Wolbert	Wolbert_BC
BC	RPS24	Lymphoid	Immune	Wolbert	Wolbert_BC
BC	BTG1	Lymphoid	Immune	Wolbert	Wolbert_BC
BC	RPL18A	Lymphoid	Immune	Wolbert	Wolbert_BC
BC	HLA-DMB	Lymphoid	Immune	Wolbert	Wolbert_BC
BC	RPS19	Lymphoid	Immune	Wolbert	Wolbert_BC
BC	HLA-DQB2	Lymphoid	Immune	Wolbert	Wolbert_BC
BC	RPS7	Lymphoid	Immune	Wolbert	Wolbert_BC
BC	IGHM	Lymphoid	Immune	Wolbert	Wolbert_BC
BC	LY6D	Lymphoid	Immune	Wolbert	Wolbert_BC
BC	CD79A	Lymphoid	Immune	Wolbert	Wolbert_BC
BC	RPL37A	Lymphoid	Immune	Wolbert	Wolbert_BC
BC	RPS16	Lymphoid	Immune	Wolbert	Wolbert_BC
BC	RPL32	Lymphoid	Immune	Wolbert	Wolbert_BC
BC	RPS28	Lymphoid	Immune	Wolbert	Wolbert_BC
BC	RPS20	Lymphoid	Immune	Wolbert	Wolbert_BC
BC	CD74	Lymphoid	Immune	Wolbert	Wolbert_BC
BC	CD52	Lymphoid	Immune	Wolbert	Wolbert_BC
BC	IGKC	Lymphoid	Immune	Wolbert	Wolbert_BC
BC	RPS13	Lymphoid	Immune	Wolbert	Wolbert_BC
BC	RPS27	Lymphoid	Immune	Wolbert	Wolbert_BC
BC	UBA52	Lymphoid	Immune	Wolbert	Wolbert_BC
MC	TMSB4Y	Myeloid	Immune	Wolbert	Wolbert_MC
MC	ALOX5AP	Myeloid	Immune	Wolbert	Wolbert_MC
MC	H3-5	Myeloid	Immune	Wolbert	Wolbert_MC
MC	CCL23	Myeloid	Immune	Wolbert	Wolbert_MC
MC	CYBA	Myeloid	Immune	Wolbert	Wolbert_MC
MC	SRGN	Myeloid	Immune	Wolbert	Wolbert_MC
MC	LGALS3	Myeloid	Immune	Wolbert	Wolbert_MC
MC	IFITM1	Myeloid	Immune	Wolbert	Wolbert_MC
MC	ACTB	Myeloid	Immune	Wolbert	Wolbert_MC
MC	SAT1	Myeloid	Immune	Wolbert	Wolbert_MC
MC	LST1	Myeloid	Immune	Wolbert	Wolbert_MC
MC	FTL	Myeloid	Immune	Wolbert	Wolbert_MC
MC	PLAC8	Myeloid	Immune	Wolbert	Wolbert_MC
MC	CORO1A	Myeloid	Immune	Wolbert	Wolbert_MC
MC	GNGT2	Myeloid	Immune	Wolbert	Wolbert_MC
MC	MS4A6A	Myeloid	Immune	Wolbert	Wolbert_MC
MC	CHIA	Myeloid	Immune	Wolbert	Wolbert_MC
MC	TYROBP	Myeloid	Immune	Wolbert	Wolbert_MC
MC	CD52	Myeloid	Immune	Wolbert	Wolbert_MC
MC	PSAP	Myeloid	Immune	Wolbert	Wolbert_MC
MC	B2M	Myeloid	Immune	Wolbert	Wolbert_MC
MC	MSRB1	Myeloid	Immune	Wolbert	Wolbert_MC
MC	CTSS	Myeloid	Immune	Wolbert	Wolbert_MC
MC	FCER1G	Myeloid	Immune	Wolbert	Wolbert_MC
MC	GPX1	Myeloid	Immune	Wolbert	Wolbert_MC
lymph	FTH1	Lymphatic	Stroma	Wolbert	Wolbert_lymph
lymph	PARD6G	Lymphatic	Stroma	Wolbert	Wolbert_lymph
lymph	FKBP1A	Lymphatic	Stroma	Wolbert	Wolbert_lymph
lymph	TIMP3	Lymphatic	Stroma	Wolbert	Wolbert_lymph
lymph	ARL4A	Lymphatic	Stroma	Wolbert	Wolbert_lymph
lymph	MMRN1	Lymphatic	Stroma	Wolbert	Wolbert_lymph
lymph	GNG11	Lymphatic	Stroma	Wolbert	Wolbert_lymph
lymph	GPIHBP1	Lymphatic	Stroma	Wolbert	Wolbert_lymph
lymph	FGL2	Lymphatic	Stroma	Wolbert	Wolbert_lymph
lymph	EGFL7	Lymphatic	Stroma	Wolbert	Wolbert_lymph
lymph	RELN	Lymphatic	Stroma	Wolbert	Wolbert_lymph
lymph	SELENOP	Lymphatic	Stroma	Wolbert	Wolbert_lymph
lymph	STMN2	Lymphatic	Stroma	Wolbert	Wolbert_lymph
lymph	CRIP2	Lymphatic	Stroma	Wolbert	Wolbert_lymph
lymph	FXYD6	Lymphatic	Stroma	Wolbert	Wolbert_lymph
lymph	LYVE1	Lymphatic	Stroma	Wolbert	Wolbert_lymph
lymph	ECSCR	Lymphatic	Stroma	Wolbert	Wolbert_lymph
lymph	RAB11A	Lymphatic	Stroma	Wolbert	Wolbert_lymph
lymph	CYB5R3	Lymphatic	Stroma	Wolbert	Wolbert_lymph
lymph	TPM4	Lymphatic	Stroma	Wolbert	Wolbert_lymph
lymph	CCL21	Lymphatic	Stroma	Wolbert	Wolbert_lymph
lymph	CLDN5	Lymphatic	Stroma	Wolbert	Wolbert_lymph
lymph	GNGT2	Lymphatic	Stroma	Wolbert	Wolbert_lymph
lymph	LTBP4	Lymphatic	Stroma	Wolbert	Wolbert_lymph
lymph	CD9	Lymphatic	Stroma	Wolbert	Wolbert_lymph
lymph	PPP1R2	Lymphatic	Stroma	Wolbert	Wolbert_lymph
lymph	THY1	Lymphatic	Stroma	Wolbert	Wolbert_lymph
lymph	SLC9A3R2	Lymphatic	Stroma	Wolbert	Wolbert_lymph
lymph	APLP2	Lymphatic	Stroma	Wolbert	Wolbert_lymph
lymph	CAVIN2	Lymphatic	Stroma	Wolbert	Wolbert_lymph
EC2	MT-ATP6	Endothelial	Stroma	Wolbert	Wolbert_EC2
EC2	MT-ND4	Endothelial	Stroma	Wolbert	Wolbert_EC2
EC2	MT-CYB	Endothelial	Stroma	Wolbert	Wolbert_EC2
EC2	KLF5	Endothelial	Stroma	Wolbert	Wolbert_EC2
EC2	GAS6	Endothelial	Stroma	Wolbert	Wolbert_EC2
EC2	AHNAK	Endothelial	Stroma	Wolbert	Wolbert_EC2
EC2	IGFBP6	Endothelial	Stroma	Wolbert	Wolbert_EC2
EC2	CHCHD10	Endothelial	Stroma	Wolbert	Wolbert_EC2
EC2	MFAP5	Endothelial	Stroma	Wolbert	Wolbert_EC2
EC2	ISLR	Endothelial	Stroma	Wolbert	Wolbert_EC2
EC2	UQCR10	Endothelial	Stroma	Wolbert	Wolbert_EC2
EC2	SFRP5	Endothelial	Stroma	Wolbert	Wolbert_EC2
EC2	FXYD6	Endothelial	Stroma	Wolbert	Wolbert_EC2
EC2	CAV1	Endothelial	Stroma	Wolbert	Wolbert_EC2
EC2	NDUFC1	Endothelial	Stroma	Wolbert	Wolbert_EC2
EC2	PTCH1	Endothelial	Stroma	Wolbert	Wolbert_EC2
EC2	WFDC1	Endothelial	Stroma	Wolbert	Wolbert_EC2
EC2	LYPD2	Endothelial	Stroma	Wolbert	Wolbert_EC2
EC2	NR2F2	Endothelial	Stroma	Wolbert	Wolbert_EC2
EC2	LMO4	Endothelial	Stroma	Wolbert	Wolbert_EC2
EC2	ITGB4	Endothelial	Stroma	Wolbert	Wolbert_EC2
EC2	NBL1	Endothelial	Stroma	Wolbert	Wolbert_EC2
EC2	CLDN1	Endothelial	Stroma	Wolbert	Wolbert_EC2
EC2	TPPP3	Endothelial	Stroma	Wolbert	Wolbert_EC2
EC2	ATOX1	Endothelial	Stroma	Wolbert	Wolbert_EC2
EC2	SLC2A1	Endothelial	Stroma	Wolbert	Wolbert_EC2
EC2	KRT19	Endothelial	Stroma	Wolbert	Wolbert_EC2
EC2	GSTM3	Endothelial	Stroma	Wolbert	Wolbert_EC2
EC2	NTNG1	Endothelial	Stroma	Wolbert	Wolbert_EC2
EC2	CD9	Endothelial	Stroma	Wolbert	Wolbert_EC2
Adipocytes	FLT1	Endothelial	Stroma	Yim	Yim_Adipocytes
Adipocytes	CYYR1	Endothelial	Stroma	Yim	Yim_Adipocytes
Adipocytes	DACH1	Endothelial	Stroma	Yim	Yim_Adipocytes
Adipocytes	PTPRM	Endothelial	Stroma	Yim	Yim_Adipocytes
Adipocytes	CD36	Endothelial	Stroma	Yim	Yim_Adipocytes
Adipocytes	KIAA1217	Endothelial	Stroma	Yim	Yim_Adipocytes
Adipocytes	EMCN	Endothelial	Stroma	Yim	Yim_Adipocytes
Adipocytes	PLVAP	Endothelial	Stroma	Yim	Yim_Adipocytes
Adipocytes	STOX2	Endothelial	Stroma	Yim	Yim_Adipocytes
Adipocytes	GTPBP3	Endothelial	Stroma	Yim	Yim_Adipocytes
Adipocytes	ENG	Endothelial	Stroma	Yim	Yim_Adipocytes
Adipocytes	ADGRL4	Endothelial	Stroma	Yim	Yim_Adipocytes
Adipocytes	AQP1	Endothelial	Stroma	Yim	Yim_Adipocytes
Adipocytes	EGFL7	Endothelial	Stroma	Yim	Yim_Adipocytes
Adipocytes	ADGRF5	Endothelial	Stroma	Yim	Yim_Adipocytes
Adipocytes	SHANK3	Endothelial	Stroma	Yim	Yim_Adipocytes
Adipocytes	CCDC85A	Endothelial	Stroma	Yim	Yim_Adipocytes
Adipocytes	FLI1	Endothelial	Stroma	Yim	Yim_Adipocytes
Adipocytes	FABP4	Endothelial	Stroma	Yim	Yim_Adipocytes
Adipocytes	ELN	Endothelial	Stroma	Yim	Yim_Adipocytes
Adipocytes	CDH13	Endothelial	Stroma	Yim	Yim_Adipocytes
Adipocytes	ABLIM1	Endothelial	Stroma	Yim	Yim_Adipocytes
Adipocytes	PTPRB	Endothelial	Stroma	Yim	Yim_Adipocytes
Adipocytes	SELP	Endothelial	Stroma	Yim	Yim_Adipocytes
Adipocytes	MECOM	Endothelial	Stroma	Yim	Yim_Adipocytes
Adipocytes	PKP4	Endothelial	Stroma	Yim	Yim_Adipocytes
Adipocytes	CXCL12	Endothelial	Stroma	Yim	Yim_Adipocytes
Adipocytes	MAGI1	Endothelial	Stroma	Yim	Yim_Adipocytes
Adipocytes	PECAM1	Endothelial	Stroma	Yim	Yim_Adipocytes
Endo-fibr	COL15A1	Endoneurial	Stroma	Yim	Yim_Endo-fibr
Endo-fibr	EBF2	Endoneurial	Stroma	Yim	Yim_Endo-fibr
Endo-fibr	BICC1	Endoneurial	Stroma	Yim	Yim_Endo-fibr
Endo-fibr	SORCS2	Endoneurial	Stroma	Yim	Yim_Endo-fibr
Endo-fibr	ANK2	Endoneurial	Stroma	Yim	Yim_Endo-fibr
Endo-fibr	SULF1	Endoneurial	Stroma	Yim	Yim_Endo-fibr
Endo-fibr	PDZRN3	Endoneurial	Stroma	Yim	Yim_Endo-fibr
Endo-fibr	TSHZ3	Endoneurial	Stroma	Yim	Yim_Endo-fibr
Endo-fibr	GPC3	Endoneurial	Stroma	Yim	Yim_Endo-fibr
Endo-fibr	TENM2	Endoneurial	Stroma	Yim	Yim_Endo-fibr
Endo-fibr	DCN	Endoneurial	Stroma	Yim	Yim_Endo-fibr
Endo-fibr	CP	Endoneurial	Stroma	Yim	Yim_Endo-fibr
Endo-fibr	ABCA6	Endoneurial	Stroma	Yim	Yim_Endo-fibr
Endo-fibr	VIT	Endoneurial	Stroma	Yim	Yim_Endo-fibr
Endo-fibr	SGIP1	Endoneurial	Stroma	Yim	Yim_Endo-fibr
Endo-fibr	SLC1A3	Endoneurial	Stroma	Yim	Yim_Endo-fibr
Endo-fibr	SMOC2	Endoneurial	Stroma	Yim	Yim_Endo-fibr
Endo-fibr	ARHGAP32	Endoneurial	Stroma	Yim	Yim_Endo-fibr
Endo-fibr	LAMA2	Endoneurial	Stroma	Yim	Yim_Endo-fibr
Endo-fibr	APOD	Endoneurial	Stroma	Yim	Yim_Endo-fibr
Endo-fibr	GRIN2B	Endoneurial	Stroma	Yim	Yim_Endo-fibr
Endo-fibr	CHRM3	Endoneurial	Stroma	Yim	Yim_Endo-fibr
Endo-fibr	UNC13C	Endoneurial	Stroma	Yim	Yim_Endo-fibr
Endo-fibr	ABI3BP	Endoneurial	Stroma	Yim	Yim_Endo-fibr
Endo-fibr	CRISPLD2	Endoneurial	Stroma	Yim	Yim_Endo-fibr
Endo-fibr	FOXP2	Endoneurial	Stroma	Yim	Yim_Endo-fibr
Endo-fibr	ROR1	Endoneurial	Stroma	Yim	Yim_Endo-fibr
Epi-fibr-c6	CCBE1	Epineurial	Stroma	Yim	Yim_Epi-fibr-c6
Epi-fibr-c6	GABRA3	Epineurial	Stroma	Yim	Yim_Epi-fibr-c6
Epi-fibr-c6	NRIP1	Epineurial	Stroma	Yim	Yim_Epi-fibr-c6
Epi-fibr-c6	SLTM	Epineurial	Stroma	Yim	Yim_Epi-fibr-c6
Epi-fibr-c6	NOX4	Epineurial	Stroma	Yim	Yim_Epi-fibr-c6
Epi-fibr-c6	DAPK1	Epineurial	Stroma	Yim	Yim_Epi-fibr-c6
Epi-fibr-c6	PRICKLE1	Epineurial	Stroma	Yim	Yim_Epi-fibr-c6
Epi-fibr-c6	ALDH1A1	Epineurial	Stroma	Yim	Yim_Epi-fibr-c6
Epi-fibr-c6	BMPER	Epineurial	Stroma	Yim	Yim_Epi-fibr-c6
Epi-fibr-c6	SFRP4	Epineurial	Stroma	Yim	Yim_Epi-fibr-c6
Epi-fibr-c6	SETBP1	Epineurial	Stroma	Yim	Yim_Epi-fibr-c6
Epi-fibr-c6	GRIA4	Epineurial	Stroma	Yim	Yim_Epi-fibr-c6
Epi-fibr-c6	DKK2	Epineurial	Stroma	Yim	Yim_Epi-fibr-c6
Epi-fibr-c6	TMEFF2	Epineurial	Stroma	Yim	Yim_Epi-fibr-c6
Epi-fibr-c6	SCARA5	Epineurial	Stroma	Yim	Yim_Epi-fibr-c6
Epi-fibr-c6	ADAMTSL1	Epineurial	Stroma	Yim	Yim_Epi-fibr-c6
Epi-fibr-c6	PRDM6	Epineurial	Stroma	Yim	Yim_Epi-fibr-c6
Epi-fibr-c6	ADAMTS12	Epineurial	Stroma	Yim	Yim_Epi-fibr-c6
Epi-fibr-c6	C7	Epineurial	Stroma	Yim	Yim_Epi-fibr-c6
Epi-fibr-c6	EPHA3	Epineurial	Stroma	Yim	Yim_Epi-fibr-c6
Epi-fibr-c6	CLEC3B	Epineurial	Stroma	Yim	Yim_Epi-fibr-c6
Epi-fibr-c6	ITGBL1	Epineurial	Stroma	Yim	Yim_Epi-fibr-c6
Epi-fibr-c6	CCDC80	Epineurial	Stroma	Yim	Yim_Epi-fibr-c6
Epi-fibr-c6	FMO2	Epineurial	Stroma	Yim	Yim_Epi-fibr-c6
Epi-fibr-c6	TSPAN11	Epineurial	Stroma	Yim	Yim_Epi-fibr-c6
Epi-fibr-c6	B3GALT1	Epineurial	Stroma	Yim	Yim_Epi-fibr-c6
Epi-fibr-c6	PRRX1	Epineurial	Stroma	Yim	Yim_Epi-fibr-c6
Epi-fibr-c6	SLIT3	Epineurial	Stroma	Yim	Yim_Epi-fibr-c6
Epi-fibr-c6	KCNT2	Epineurial	Stroma	Yim	Yim_Epi-fibr-c6
Epi-fibr-c9	NOVA1	Epineurial	Stroma	Yim	Yim_Epi-fibr-c9
Epi-fibr-c9	RTL4	Epineurial	Stroma	Yim	Yim_Epi-fibr-c9
Epi-fibr-c9	ARHGAP6	Epineurial	Stroma	Yim	Yim_Epi-fibr-c9
Epi-fibr-c9	CREB5	Epineurial	Stroma	Yim	Yim_Epi-fibr-c9
Epi-fibr-c9	MAN1A1	Epineurial	Stroma	Yim	Yim_Epi-fibr-c9
Epi-fibr-c9	DKK2	Epineurial	Stroma	Yim	Yim_Epi-fibr-c9
Epi-fibr-c9	NOX4	Epineurial	Stroma	Yim	Yim_Epi-fibr-c9
Epi-fibr-c9	SEMA3C	Epineurial	Stroma	Yim	Yim_Epi-fibr-c9
Epi-fibr-c9	PI16	Epineurial	Stroma	Yim	Yim_Epi-fibr-c9
Epi-fibr-c9	FGF10	Epineurial	Stroma	Yim	Yim_Epi-fibr-c9
Epi-fibr-c9	TMEFF2	Epineurial	Stroma	Yim	Yim_Epi-fibr-c9
Epi-fibr-c9	PLPP3	Epineurial	Stroma	Yim	Yim_Epi-fibr-c9
Epi-fibr-c9	CLEC3B	Epineurial	Stroma	Yim	Yim_Epi-fibr-c9
Epi-fibr-c9	VCAN	Epineurial	Stroma	Yim	Yim_Epi-fibr-c9
Epi-fibr-c9	FSTL1	Epineurial	Stroma	Yim	Yim_Epi-fibr-c9
Epi-fibr-c9	UGDH	Epineurial	Stroma	Yim	Yim_Epi-fibr-c9
Epi-fibr-c9	ADAMTSL1	Epineurial	Stroma	Yim	Yim_Epi-fibr-c9
Epi-fibr-c9	ACKR3	Epineurial	Stroma	Yim	Yim_Epi-fibr-c9
Epi-fibr-c9	SMPD3	Epineurial	Stroma	Yim	Yim_Epi-fibr-c9
Epi-fibr-c9	FNDC1	Epineurial	Stroma	Yim	Yim_Epi-fibr-c9
Epi-fibr-c9	ADGRD1	Epineurial	Stroma	Yim	Yim_Epi-fibr-c9
Epi-fibr-c9	GFPT2	Epineurial	Stroma	Yim	Yim_Epi-fibr-c9
Epi-fibr-c9	DDR2	Epineurial	Stroma	Yim	Yim_Epi-fibr-c9
Epi-fibr-c9	FBN1	Epineurial	Stroma	Yim	Yim_Epi-fibr-c9
Epi-fibr-c9	CCDC80	Epineurial	Stroma	Yim	Yim_Epi-fibr-c9
Epi-fibr-c9	TNFAIP6	Epineurial	Stroma	Yim	Yim_Epi-fibr-c9
Epi-fibr-c9	CDON	Epineurial	Stroma	Yim	Yim_Epi-fibr-c9
Epi-fibr-c9	DPP4	Epineurial	Stroma	Yim	Yim_Epi-fibr-c9
Epi-fibr-c9	OPCML	Epineurial	Stroma	Yim	Yim_Epi-fibr-c9
Epi-fibr-c9	EGFR	Epineurial	Stroma	Yim	Yim_Epi-fibr-c9
Immune-c13	MT-CO3	Myeloid	Immune	Yim	Yim_Immune-c13
Immune-c13	MT-CO2	Myeloid	Immune	Yim	Yim_Immune-c13
Immune-c13	MT-ND1	Myeloid	Immune	Yim	Yim_Immune-c13
Immune-c13	MT-ATP6	Myeloid	Immune	Yim	Yim_Immune-c13
Immune-c13	MT-CO1	Myeloid	Immune	Yim	Yim_Immune-c13
Immune-c13	TMSB4Y	Myeloid	Immune	Yim	Yim_Immune-c13
Immune-c13	GRAP2	Myeloid	Immune	Yim	Yim_Immune-c13
Immune-c13	FAU	Myeloid	Immune	Yim	Yim_Immune-c13
Immune-c13	TPT1	Myeloid	Immune	Yim	Yim_Immune-c13
Immune-c13	ARHGAP15	Myeloid	Immune	Yim	Yim_Immune-c13
Immune-c13	HLA-DQB2	Myeloid	Immune	Yim	Yim_Immune-c13
Immune-c13	SKAP1	Myeloid	Immune	Yim	Yim_Immune-c13
Immune-c13	EEF1A1	Myeloid	Immune	Yim	Yim_Immune-c13
Immune-c13	IGKC	Myeloid	Immune	Yim	Yim_Immune-c13
Immune-c13	SH3BGRL3	Myeloid	Immune	Yim	Yim_Immune-c13
Immune-c13	TLCD1	Myeloid	Immune	Yim	Yim_Immune-c13
Immune-c13	EEF1B2	Myeloid	Immune	Yim	Yim_Immune-c13
Immune-c13	RACK1	Myeloid	Immune	Yim	Yim_Immune-c13
Immune-c13	CD74	Myeloid	Immune	Yim	Yim_Immune-c13
Immune-c13	CD52	Myeloid	Immune	Yim	Yim_Immune-c13
Immune-c13	UBXN11	Myeloid	Immune	Yim	Yim_Immune-c13
Immune-c13	SART3	Myeloid	Immune	Yim	Yim_Immune-c13
Immune-c13	PTPRC	Myeloid	Immune	Yim	Yim_Immune-c13
Immune-c13	NACA	Myeloid	Immune	Yim	Yim_Immune-c13
Immune-c7	MRC1	Myeloid	Immune	Yim	Yim_Immune-c7
Immune-c7	RBM47	Myeloid	Immune	Yim	Yim_Immune-c7
Immune-c7	RUNX1	Myeloid	Immune	Yim	Yim_Immune-c7
Immune-c7	AOAH	Myeloid	Immune	Yim	Yim_Immune-c7
Immune-c7	BANK1	Myeloid	Immune	Yim	Yim_Immune-c7
Immune-c7	RNF150	Myeloid	Immune	Yim	Yim_Immune-c7
Immune-c7	SLC9A9	Myeloid	Immune	Yim	Yim_Immune-c7
Immune-c7	HLA-DQB2	Myeloid	Immune	Yim	Yim_Immune-c7
Immune-c7	ARHGAP15	Myeloid	Immune	Yim	Yim_Immune-c7
Immune-c7	F13A1	Myeloid	Immune	Yim	Yim_Immune-c7
Immune-c7	ALCAM	Myeloid	Immune	Yim	Yim_Immune-c7
Immune-c7	SLC8A1	Myeloid	Immune	Yim	Yim_Immune-c7
Immune-c7	DOCK8	Myeloid	Immune	Yim	Yim_Immune-c7
Immune-c7	DAB2	Myeloid	Immune	Yim	Yim_Immune-c7
Immune-c7	CTSC	Myeloid	Immune	Yim	Yim_Immune-c7
Immune-c7	IKZF1	Myeloid	Immune	Yim	Yim_Immune-c7
Immune-c7	MCTP1	Myeloid	Immune	Yim	Yim_Immune-c7
Immune-c7	RETNLB	Myeloid	Immune	Yim	Yim_Immune-c7
Immune-c7	CAMK1D	Myeloid	Immune	Yim	Yim_Immune-c7
Immune-c7	PID1	Myeloid	Immune	Yim	Yim_Immune-c7
Immune-c7	PSD3	Myeloid	Immune	Yim	Yim_Immune-c7
Immune-c7	RAET1E	Myeloid	Immune	Yim	Yim_Immune-c7
Immune-c7	RBPJ	Myeloid	Immune	Yim	Yim_Immune-c7
Immune-c7	CD163	Myeloid	Immune	Yim	Yim_Immune-c7
Immune-c7	CD74	Myeloid	Immune	Yim	Yim_Immune-c7
Immune-c7	MYO5A	Myeloid	Immune	Yim	Yim_Immune-c7
Immune-c7	PTPRJ	Myeloid	Immune	Yim	Yim_Immune-c7
Immune-c7	INPP5D	Myeloid	Immune	Yim	Yim_Immune-c7
Immune-c7	DOCK2	Myeloid	Immune	Yim	Yim_Immune-c7
Lymph-endo	KLHL4	Lymphatic	Stroma	Yim	Yim_Lymph-endo
Lymph-endo	MMRN1	Lymphatic	Stroma	Yim	Yim_Lymph-endo
Lymph-endo	PGM5	Lymphatic	Stroma	Yim	Yim_Lymph-endo
Lymph-endo	NXN	Lymphatic	Stroma	Yim	Yim_Lymph-endo
Lymph-endo	PARD6G	Lymphatic	Stroma	Yim	Yim_Lymph-endo
Lymph-endo	GALNT18	Lymphatic	Stroma	Yim	Yim_Lymph-endo
Lymph-endo	SEMA3A	Lymphatic	Stroma	Yim	Yim_Lymph-endo
Lymph-endo	STAB1	Lymphatic	Stroma	Yim	Yim_Lymph-endo
Lymph-endo	RELN	Lymphatic	Stroma	Yim	Yim_Lymph-endo
Lymph-endo	STT3B	Lymphatic	Stroma	Yim	Yim_Lymph-endo
Lymph-endo	FLT4	Lymphatic	Stroma	Yim	Yim_Lymph-endo
Lymph-endo	UGCG	Lymphatic	Stroma	Yim	Yim_Lymph-endo
Lymph-endo	FGL2	Lymphatic	Stroma	Yim	Yim_Lymph-endo
Lymph-endo	PRKAG2	Lymphatic	Stroma	Yim	Yim_Lymph-endo
Lymph-endo	CCL21	Lymphatic	Stroma	Yim	Yim_Lymph-endo
Lymph-endo	LYVE1	Lymphatic	Stroma	Yim	Yim_Lymph-endo
Lymph-endo	GLIS3	Lymphatic	Stroma	Yim	Yim_Lymph-endo
Lymph-endo	WDR17	Lymphatic	Stroma	Yim	Yim_Lymph-endo
Lymph-endo	CLDN5	Lymphatic	Stroma	Yim	Yim_Lymph-endo
Lymph-endo	PKHD1L1	Lymphatic	Stroma	Yim	Yim_Lymph-endo
Lymph-endo	WIPF3	Lymphatic	Stroma	Yim	Yim_Lymph-endo
Lymph-endo	CCDC146	Lymphatic	Stroma	Yim	Yim_Lymph-endo
Lymph-endo	SEMA3D	Lymphatic	Stroma	Yim	Yim_Lymph-endo
Lymph-endo	SEMA6A	Lymphatic	Stroma	Yim	Yim_Lymph-endo
Lymph-endo	SNCAIP	Lymphatic	Stroma	Yim	Yim_Lymph-endo
Lymph-endo	HMCN1	Lymphatic	Stroma	Yim	Yim_Lymph-endo
Lymph-endo	KIF26B	Lymphatic	Stroma	Yim	Yim_Lymph-endo
Lymph-endo	PROX1	Lymphatic	Stroma	Yim	Yim_Lymph-endo
Microvascular-endo	FLT1	Endothelial	Stroma	Yim	Yim_Microvascular-endo
Microvascular-endo	CYYR1	Endothelial	Stroma	Yim	Yim_Microvascular-endo
Microvascular-endo	GPCPD1	Endothelial	Stroma	Yim	Yim_Microvascular-endo
Microvascular-endo	PTPRM	Endothelial	Stroma	Yim	Yim_Microvascular-endo
Microvascular-endo	FAM13C	Endothelial	Stroma	Yim	Yim_Microvascular-endo
Microvascular-endo	CLDN5	Endothelial	Stroma	Yim	Yim_Microvascular-endo
Microvascular-endo	ADGRL4	Endothelial	Stroma	Yim	Yim_Microvascular-endo
Microvascular-endo	ST6GALNAC3	Endothelial	Stroma	Yim	Yim_Microvascular-endo
Microvascular-endo	SLC7A5	Endothelial	Stroma	Yim	Yim_Microvascular-endo
Microvascular-endo	SORBS2	Endothelial	Stroma	Yim	Yim_Microvascular-endo
Microvascular-endo	ABCB1	Endothelial	Stroma	Yim	Yim_Microvascular-endo
Microvascular-endo	LEF1	Endothelial	Stroma	Yim	Yim_Microvascular-endo
Microvascular-endo	PTN	Endothelial	Stroma	Yim	Yim_Microvascular-endo
Microvascular-endo	PROM1	Endothelial	Stroma	Yim	Yim_Microvascular-endo
Microvascular-endo	SGMS1	Endothelial	Stroma	Yim	Yim_Microvascular-endo
Microvascular-endo	CCDC85A	Endothelial	Stroma	Yim	Yim_Microvascular-endo
Microvascular-endo	SLCO1A2	Endothelial	Stroma	Yim	Yim_Microvascular-endo
Microvascular-endo	DOCK4	Endothelial	Stroma	Yim	Yim_Microvascular-endo
Microvascular-endo	RUNDC3B	Endothelial	Stroma	Yim	Yim_Microvascular-endo
Microvascular-endo	MECOM	Endothelial	Stroma	Yim	Yim_Microvascular-endo
Microvascular-endo	ACER2	Endothelial	Stroma	Yim	Yim_Microvascular-endo
Microvascular-endo	ARL15	Endothelial	Stroma	Yim	Yim_Microvascular-endo
Microvascular-endo	SAMD12	Endothelial	Stroma	Yim	Yim_Microvascular-endo
Microvascular-endo	TJP1	Endothelial	Stroma	Yim	Yim_Microvascular-endo
Microvascular-endo	ATP10A	Endothelial	Stroma	Yim	Yim_Microvascular-endo
Microvascular-endo	SPOCK2	Endothelial	Stroma	Yim	Yim_Microvascular-endo
Microvascular-endo	SLC2A1	Endothelial	Stroma	Yim	Yim_Microvascular-endo
Mye-SC	FUT8	Schwann	Schwann	Yim	Yim_Mye-SC
Mye-SC	MOB3B	Schwann	Schwann	Yim	Yim_Mye-SC
Mye-SC	DRP2	Schwann	Schwann	Yim	Yim_Mye-SC
Mye-SC	SEMA5A	Schwann	Schwann	Yim	Yim_Mye-SC
Mye-SC	SHC4	Schwann	Schwann	Yim	Yim_Mye-SC
Mye-SC	MLIP	Schwann	Schwann	Yim	Yim_Mye-SC
Mye-SC	SECISBP2L	Schwann	Schwann	Yim	Yim_Mye-SC
Mye-SC	PTPRT	Schwann	Schwann	Yim	Yim_Mye-SC
Mye-SC	KIAA1549L	Schwann	Schwann	Yim	Yim_Mye-SC
Mye-SC	HCN1	Schwann	Schwann	Yim	Yim_Mye-SC
Mye-SC	HSPA12A	Schwann	Schwann	Yim	Yim_Mye-SC
Mye-SC	PRX	Schwann	Schwann	Yim	Yim_Mye-SC
Mye-SC	AK5	Schwann	Schwann	Yim	Yim_Mye-SC
Mye-SC	QKI	Schwann	Schwann	Yim	Yim_Mye-SC
Mye-SC	VAT1L	Schwann	Schwann	Yim	Yim_Mye-SC
Mye-SC	BCAS1	Schwann	Schwann	Yim	Yim_Mye-SC
Mye-SC	GFRA1	Schwann	Schwann	Yim	Yim_Mye-SC
Mye-SC	MPZ	Schwann	Schwann	Yim	Yim_Mye-SC
Mye-SC	ANKFN1	Schwann	Schwann	Yim	Yim_Mye-SC
Mye-SC	PACRG	Schwann	Schwann	Yim	Yim_Mye-SC
Mye-SC	NR4A2	Schwann	Schwann	Yim	Yim_Mye-SC
Mye-SC	LRRTM3	Schwann	Schwann	Yim	Yim_Mye-SC
Mye-SC	FMN2	Schwann	Schwann	Yim	Yim_Mye-SC
Mye-SC	IL16	Schwann	Schwann	Yim	Yim_Mye-SC
Mye-SC	PMP22	Schwann	Schwann	Yim	Yim_Mye-SC
Mye-SC	CTNNA3	Schwann	Schwann	Yim	Yim_Mye-SC
Mye-SC	NFASC	Schwann	Schwann	Yim	Yim_Mye-SC
Mye-SC	SORCS1	Schwann	Schwann	Yim	Yim_Mye-SC
Nm-SCs	CDH19	Schwann	Schwann	Yim	Yim_Nm-SCs
Nm-SCs	CDH2	Schwann	Schwann	Yim	Yim_Nm-SCs
Nm-SCs	STARD13	Schwann	Schwann	Yim	Yim_Nm-SCs
Nm-SCs	LUZP2	Schwann	Schwann	Yim	Yim_Nm-SCs
Nm-SCs	GRID2	Schwann	Schwann	Yim	Yim_Nm-SCs
Nm-SCs	KCNA6	Schwann	Schwann	Yim	Yim_Nm-SCs
Nm-SCs	ANK3	Schwann	Schwann	Yim	Yim_Nm-SCs
Nm-SCs	EPB41L4B	Schwann	Schwann	Yim	Yim_Nm-SCs
Nm-SCs	NTRK3	Schwann	Schwann	Yim	Yim_Nm-SCs
Nm-SCs	RASGEF1C	Schwann	Schwann	Yim	Yim_Nm-SCs
Nm-SCs	SLC35F1	Schwann	Schwann	Yim	Yim_Nm-SCs
Nm-SCs	XKR4	Schwann	Schwann	Yim	Yim_Nm-SCs
Nm-SCs	MDGA2	Schwann	Schwann	Yim	Yim_Nm-SCs
Nm-SCs	CADM1	Schwann	Schwann	Yim	Yim_Nm-SCs
Nm-SCs	CHL1	Schwann	Schwann	Yim	Yim_Nm-SCs
Nm-SCs	FIGN	Schwann	Schwann	Yim	Yim_Nm-SCs
Nm-SCs	TENM3	Schwann	Schwann	Yim	Yim_Nm-SCs
Nm-SCs	ADAM23	Schwann	Schwann	Yim	Yim_Nm-SCs
Nm-SCs	NCAM1	Schwann	Schwann	Yim	Yim_Nm-SCs
Nm-SCs	KCNH8	Schwann	Schwann	Yim	Yim_Nm-SCs
Nm-SCs	CSMD1	Schwann	Schwann	Yim	Yim_Nm-SCs
Nm-SCs	ADGRL3	Schwann	Schwann	Yim	Yim_Nm-SCs
Nm-SCs	SCN7A	Schwann	Schwann	Yim	Yim_Nm-SCs
Nm-SCs	GRIK2	Schwann	Schwann	Yim	Yim_Nm-SCs
Nm-SCs	DBI	Schwann	Schwann	Yim	Yim_Nm-SCs
Nm-SCs	PPP2R2B	Schwann	Schwann	Yim	Yim_Nm-SCs
Nm-SCs	ABCA8	Schwann	Schwann	Yim	Yim_Nm-SCs
Nm-SCs	CADM2	Schwann	Schwann	Yim	Yim_Nm-SCs
Nm-SCs	SGCD	Schwann	Schwann	Yim	Yim_Nm-SCs
Pericytes	TNFRSF21	Pericyte/VSMC	Stroma	Yim	Yim_Pericytes
Pericytes	TRPC6	Pericyte/VSMC	Stroma	Yim	Yim_Pericytes
Pericytes	ADAMTS12	Pericyte/VSMC	Stroma	Yim	Yim_Pericytes
Pericytes	TRPC3	Pericyte/VSMC	Stroma	Yim	Yim_Pericytes
Pericytes	SOX5	Pericyte/VSMC	Stroma	Yim	Yim_Pericytes
Pericytes	RBPMS	Pericyte/VSMC	Stroma	Yim	Yim_Pericytes
Pericytes	PLCL1	Pericyte/VSMC	Stroma	Yim	Yim_Pericytes
Pericytes	GUCY1A1	Pericyte/VSMC	Stroma	Yim	Yim_Pericytes
Pericytes	PTPRK	Pericyte/VSMC	Stroma	Yim	Yim_Pericytes
Pericytes	PRKG1	Pericyte/VSMC	Stroma	Yim	Yim_Pericytes
Pericytes	CACNA1C	Pericyte/VSMC	Stroma	Yim	Yim_Pericytes
Pericytes	PDE8B	Pericyte/VSMC	Stroma	Yim	Yim_Pericytes
Pericytes	ABCC9	Pericyte/VSMC	Stroma	Yim	Yim_Pericytes
Pericytes	KCNQ5	Pericyte/VSMC	Stroma	Yim	Yim_Pericytes
Pericytes	CACNB2	Pericyte/VSMC	Stroma	Yim	Yim_Pericytes
Pericytes	LIN7A	Pericyte/VSMC	Stroma	Yim	Yim_Pericytes
Pericytes	RGS5	Pericyte/VSMC	Stroma	Yim	Yim_Pericytes
Pericytes	B3GALT1	Pericyte/VSMC	Stroma	Yim	Yim_Pericytes
Pericytes	MYO1B	Pericyte/VSMC	Stroma	Yim	Yim_Pericytes
Pericytes	ANGPT1	Pericyte/VSMC	Stroma	Yim	Yim_Pericytes
Pericytes	RCAN2	Pericyte/VSMC	Stroma	Yim	Yim_Pericytes
Pericytes	IL34	Pericyte/VSMC	Stroma	Yim	Yim_Pericytes
Pericytes	INPP4B	Pericyte/VSMC	Stroma	Yim	Yim_Pericytes
Pericytes	NOTCH3	Pericyte/VSMC	Stroma	Yim	Yim_Pericytes
Pericytes	ADAP2	Pericyte/VSMC	Stroma	Yim	Yim_Pericytes
Pericytes	PDE3A	Pericyte/VSMC	Stroma	Yim	Yim_Pericytes
Pericytes	STAC	Pericyte/VSMC	Stroma	Yim	Yim_Pericytes
Pericytes	ANO1	Pericyte/VSMC	Stroma	Yim	Yim_Pericytes
Pericytes	NTM	Pericyte/VSMC	Stroma	Yim	Yim_Pericytes
Perineurial	CCDC3	Perineurial	Stroma	Yim	Yim_Perineurial
Perineurial	KLF5	Perineurial	Stroma	Yim	Yim_Perineurial
Perineurial	ZBTB7C	Perineurial	Stroma	Yim	Yim_Perineurial
Perineurial	LMO7	Perineurial	Stroma	Yim	Yim_Perineurial
Perineurial	CNKSR2	Perineurial	Stroma	Yim	Yim_Perineurial
Perineurial	IGFBP6	Perineurial	Stroma	Yim	Yim_Perineurial
Perineurial	KIAA1217	Perineurial	Stroma	Yim	Yim_Perineurial
Perineurial	GPC6	Perineurial	Stroma	Yim	Yim_Perineurial
Perineurial	BMP6	Perineurial	Stroma	Yim	Yim_Perineurial
Perineurial	GNA14	Perineurial	Stroma	Yim	Yim_Perineurial
Perineurial	COBL	Perineurial	Stroma	Yim	Yim_Perineurial
Perineurial	SFRP5	Perineurial	Stroma	Yim	Yim_Perineurial
Perineurial	PTCH1	Perineurial	Stroma	Yim	Yim_Perineurial
Perineurial	CDH11	Perineurial	Stroma	Yim	Yim_Perineurial
Perineurial	TENM2	Perineurial	Stroma	Yim	Yim_Perineurial
Perineurial	ITGBL1	Perineurial	Stroma	Yim	Yim_Perineurial
Perineurial	BNC2	Perineurial	Stroma	Yim	Yim_Perineurial
Perineurial	NR2F2	Perineurial	Stroma	Yim	Yim_Perineurial
Perineurial	FLRT2	Perineurial	Stroma	Yim	Yim_Perineurial
Perineurial	SYNPR	Perineurial	Stroma	Yim	Yim_Perineurial
Perineurial	NEBL	Perineurial	Stroma	Yim	Yim_Perineurial
Perineurial	CLDN1	Perineurial	Stroma	Yim	Yim_Perineurial
Perineurial	OR5M3	Perineurial	Stroma	Yim	Yim_Perineurial
Perineurial	SEMA3D	Perineurial	Stroma	Yim	Yim_Perineurial
Perineurial	NTNG1	Perineurial	Stroma	Yim	Yim_Perineurial
Perineurial	BMP1	Perineurial	Stroma	Yim	Yim_Perineurial
Perineurial	NBL1	Perineurial	Stroma	Yim	Yim_Perineurial
Perineurial	GAB1	Perineurial	Stroma	Yim	Yim_Perineurial
Perineurial	ITGB4	Perineurial	Stroma	Yim	Yim_Perineurial
VSMCs	AKAP6	Pericyte/VSMC	Stroma	Yim	Yim_VSMCs
VSMCs	ITGA8	Pericyte/VSMC	Stroma	Yim	Yim_VSMCs
VSMCs	SYNPO2	Pericyte/VSMC	Stroma	Yim	Yim_VSMCs
VSMCs	FLNA	Pericyte/VSMC	Stroma	Yim	Yim_VSMCs
VSMCs	MYOM1	Pericyte/VSMC	Stroma	Yim	Yim_VSMCs
VSMCs	PPM1E	Pericyte/VSMC	Stroma	Yim	Yim_VSMCs
VSMCs	DGKB	Pericyte/VSMC	Stroma	Yim	Yim_VSMCs
VSMCs	PRKG1	Pericyte/VSMC	Stroma	Yim	Yim_VSMCs
VSMCs	GUCY1A1	Pericyte/VSMC	Stroma	Yim	Yim_VSMCs
VSMCs	TAGLN	Pericyte/VSMC	Stroma	Yim	Yim_VSMCs
VSMCs	DMD	Pericyte/VSMC	Stroma	Yim	Yim_VSMCs
VSMCs	KCNMA1	Pericyte/VSMC	Stroma	Yim	Yim_VSMCs
VSMCs	TPM1	Pericyte/VSMC	Stroma	Yim	Yim_VSMCs
VSMCs	SOX5	Pericyte/VSMC	Stroma	Yim	Yim_VSMCs
VSMCs	RBPMS	Pericyte/VSMC	Stroma	Yim	Yim_VSMCs
VSMCs	MAST4	Pericyte/VSMC	Stroma	Yim	Yim_VSMCs
VSMCs	MYH11	Pericyte/VSMC	Stroma	Yim	Yim_VSMCs
VSMCs	ACTA2	Pericyte/VSMC	Stroma	Yim	Yim_VSMCs
VSMCs	RCAN2	Pericyte/VSMC	Stroma	Yim	Yim_VSMCs
VSMCs	NOTCH3	Pericyte/VSMC	Stroma	Yim	Yim_VSMCs
VSMCs	SLC38A11	Pericyte/VSMC	Stroma	Yim	Yim_VSMCs
VSMCs	THSD4	Pericyte/VSMC	Stroma	Yim	Yim_VSMCs
VSMCs	PDE3A	Pericyte/VSMC	Stroma	Yim	Yim_VSMCs
VSMCs	MYLK	Pericyte/VSMC	Stroma	Yim	Yim_VSMCs
VSMCs	CACNA1C	Pericyte/VSMC	Stroma	Yim	Yim_VSMCs
VSMCs	KCNAB1	Pericyte/VSMC	Stroma	Yim	Yim_VSMCs
VSMCs	LMOD1	Pericyte/VSMC	Stroma	Yim	Yim_VSMCs
VSMCs	CACNB2	Pericyte/VSMC	Stroma	Yim	Yim_VSMCs
VSMCs	CAP2	Pericyte/VSMC	Stroma	Yim	Yim_VSMCs
VSMCs	MYOCD	Pericyte/VSMC	Stroma	Yim	Yim_VSMCs
Dividing Schwann Cells	KIF4A	Cycling	Schwann	Carr	Carr_Dividing Schwann Cells
Dividing Schwann Cells	INCENP	Cycling	Schwann	Carr	Carr_Dividing Schwann Cells
Dividing Schwann Cells	ESCO2	Cycling	Schwann	Carr	Carr_Dividing Schwann Cells
Dividing Schwann Cells	MKI67	Cycling	Schwann	Carr	Carr_Dividing Schwann Cells
Dividing Schwann Cells	MLIP	Cycling	Schwann	Carr	Carr_Dividing Schwann Cells
Dividing Schwann Cells	SMC2	Cycling	Schwann	Carr	Carr_Dividing Schwann Cells
Dividing Schwann Cells	UBE2C	Cycling	Schwann	Carr	Carr_Dividing Schwann Cells
Dividing Schwann Cells	CKAP2	Cycling	Schwann	Carr	Carr_Dividing Schwann Cells
Dividing Schwann Cells	SPDL1	Cycling	Schwann	Carr	Carr_Dividing Schwann Cells
Dividing Schwann Cells	PRC1	Cycling	Schwann	Carr	Carr_Dividing Schwann Cells
Dividing Schwann Cells	CDCA8	Cycling	Schwann	Carr	Carr_Dividing Schwann Cells
Dividing Schwann Cells	HMMR	Cycling	Schwann	Carr	Carr_Dividing Schwann Cells
Dividing Schwann Cells	SOSTDC1	Cycling	Schwann	Carr	Carr_Dividing Schwann Cells
Dividing Schwann Cells	NCAPH	Cycling	Schwann	Carr	Carr_Dividing Schwann Cells
Dividing Schwann Cells	DNAAF2	Cycling	Schwann	Carr	Carr_Dividing Schwann Cells
Dividing Schwann Cells	KIF23	Cycling	Schwann	Carr	Carr_Dividing Schwann Cells
Dividing Schwann Cells	RFC2	Cycling	Schwann	Carr	Carr_Dividing Schwann Cells
Dividing Schwann Cells	PLK1	Cycling	Schwann	Carr	Carr_Dividing Schwann Cells
Dividing Schwann Cells	EGFL8	Cycling	Schwann	Carr	Carr_Dividing Schwann Cells
Dividing Schwann Cells	CEP55	Cycling	Schwann	Carr	Carr_Dividing Schwann Cells
Dividing Schwann Cells	HMGB2	Cycling	Schwann	Carr	Carr_Dividing Schwann Cells
Dividing Schwann Cells	CBY1	Cycling	Schwann	Carr	Carr_Dividing Schwann Cells
Dividing Schwann Cells	ARHGAP11A	Cycling	Schwann	Carr	Carr_Dividing Schwann Cells
Dividing Schwann Cells	AURKB	Cycling	Schwann	Carr	Carr_Dividing Schwann Cells
Dividing Schwann Cells	TAF9	Cycling	Schwann	Carr	Carr_Dividing Schwann Cells
Dividing Schwann Cells	DBI	Cycling	Schwann	Carr	Carr_Dividing Schwann Cells
Dividing Schwann Cells	CENPF	Cycling	Schwann	Carr	Carr_Dividing Schwann Cells
Dividing Schwann Cells	ASPM	Cycling	Schwann	Carr	Carr_Dividing Schwann Cells
Dividing Schwann Cells	RUVBL2	Cycling	Schwann	Carr	Carr_Dividing Schwann Cells
Dividing Schwann Cells	CENPE	Cycling	Schwann	Carr	Carr_Dividing Schwann Cells
Schwann cells	SYT4	Schwann	Schwann	Carr	Carr_Schwann cells
Schwann cells	BTC	Schwann	Schwann	Carr	Carr_Schwann cells
Schwann cells	ARPC1A	Schwann	Schwann	Carr	Carr_Schwann cells
Schwann cells	PLP1	Schwann	Schwann	Carr	Carr_Schwann cells
Schwann cells	TMOD1	Schwann	Schwann	Carr	Carr_Schwann cells
Schwann cells	ITGB8	Schwann	Schwann	Carr	Carr_Schwann cells
Schwann cells	ANK3	Schwann	Schwann	Carr	Carr_Schwann cells
Schwann cells	SEMA3E	Schwann	Schwann	Carr	Carr_Schwann cells
Schwann cells	GLDN	Schwann	Schwann	Carr	Carr_Schwann cells
Schwann cells	GPC1	Schwann	Schwann	Carr	Carr_Schwann cells
Schwann cells	GFRA1	Schwann	Schwann	Carr	Carr_Schwann cells
Schwann cells	KCNA1	Schwann	Schwann	Carr	Carr_Schwann cells
Schwann cells	EPHA5	Schwann	Schwann	Carr	Carr_Schwann cells
Schwann cells	CADM1	Schwann	Schwann	Carr	Carr_Schwann cells
Schwann cells	TUBB2B	Schwann	Schwann	Carr	Carr_Schwann cells
Schwann cells	CRYAB	Schwann	Schwann	Carr	Carr_Schwann cells
Schwann cells	NGFR	Schwann	Schwann	Carr	Carr_Schwann cells
Schwann cells	GAP43	Schwann	Schwann	Carr	Carr_Schwann cells
Schwann cells	RARB	Schwann	Schwann	Carr	Carr_Schwann cells
Schwann cells	SEMA3B	Schwann	Schwann	Carr	Carr_Schwann cells
Schwann cells	NES	Schwann	Schwann	Carr	Carr_Schwann cells
Schwann cells	TUBA1A	Schwann	Schwann	Carr	Carr_Schwann cells
Schwann cells	LGI4	Schwann	Schwann	Carr	Carr_Schwann cells
Schwann cells	TTYH1	Schwann	Schwann	Carr	Carr_Schwann cells
Schwann cells	ASPA	Schwann	Schwann	Carr	Carr_Schwann cells
Schwann cells	DBI	Schwann	Schwann	Carr	Carr_Schwann cells
Schwann cells	LDHB	Schwann	Schwann	Carr	Carr_Schwann cells
Schwann cells	AATK	Schwann	Schwann	Carr	Carr_Schwann cells
Schwann cells	PEX5L	Schwann	Schwann	Carr	Carr_Schwann cells
NK cells	KLRB1	Lymphoid	Immune	Carr	Carr_NK cells
NK cells	KLRC4-KLRK1	Lymphoid	Immune	Carr	Carr_NK cells
NK cells	KLRB1	Lymphoid	Immune	Carr	Carr_NK cells
NK cells	KLRB1	Lymphoid	Immune	Carr	Carr_NK cells
NK cells	IL2RB	Lymphoid	Immune	Carr	Carr_NK cells
NK cells	KLRK1	Lymphoid	Immune	Carr	Carr_NK cells
NK cells	MS4A4A	Lymphoid	Immune	Carr	Carr_NK cells
NK cells	SPN	Lymphoid	Immune	Carr	Carr_NK cells
NK cells	CTSW	Lymphoid	Immune	Carr	Carr_NK cells
NK cells	SERPINB6	Lymphoid	Immune	Carr	Carr_NK cells
NK cells	EOMES	Lymphoid	Immune	Carr	Carr_NK cells
NK cells	NCR1	Lymphoid	Immune	Carr	Carr_NK cells
NK cells	IRF8	Lymphoid	Immune	Carr	Carr_NK cells
NK cells	GZMA	Lymphoid	Immune	Carr	Carr_NK cells
NK cells	GZMB	Lymphoid	Immune	Carr	Carr_NK cells
NK cells	S1PR5	Lymphoid	Immune	Carr	Carr_NK cells
NK cells	ATP1B1	Lymphoid	Immune	Carr	Carr_NK cells
NK cells	IL18RAP	Lymphoid	Immune	Carr	Carr_NK cells
NK cells	XCL2	Lymphoid	Immune	Carr	Carr_NK cells
NK cells	PRF1	Lymphoid	Immune	Carr	Carr_NK cells
NK cells	NKG7	Lymphoid	Immune	Carr	Carr_NK cells
Monocytes/Macrophages	DNAJC5	Myeloid	Immune	Carr	Carr_Monocytes/Macrophages
Monocytes/Macrophages	CFP	Myeloid	Immune	Carr	Carr_Monocytes/Macrophages
Monocytes/Macrophages	CLEC4D	Myeloid	Immune	Carr	Carr_Monocytes/Macrophages
Monocytes/Macrophages	CCL4	Myeloid	Immune	Carr	Carr_Monocytes/Macrophages
Monocytes/Macrophages	CCL23	Myeloid	Immune	Carr	Carr_Monocytes/Macrophages
Monocytes/Macrophages	CCL3	Myeloid	Immune	Carr	Carr_Monocytes/Macrophages
Monocytes/Macrophages	CLEC4E	Myeloid	Immune	Carr	Carr_Monocytes/Macrophages
Monocytes/Macrophages	TNFAIP2	Myeloid	Immune	Carr	Carr_Monocytes/Macrophages
Monocytes/Macrophages	TREM1	Myeloid	Immune	Carr	Carr_Monocytes/Macrophages
Monocytes/Macrophages	IL1B	Myeloid	Immune	Carr	Carr_Monocytes/Macrophages
Monocytes/Macrophages	IL4R	Myeloid	Immune	Carr	Carr_Monocytes/Macrophages
Monocytes/Macrophages	CEBPB	Myeloid	Immune	Carr	Carr_Monocytes/Macrophages
Monocytes/Macrophages	SRGN	Myeloid	Immune	Carr	Carr_Monocytes/Macrophages
Monocytes/Macrophages	CCRL2	Myeloid	Immune	Carr	Carr_Monocytes/Macrophages
Monocytes/Macrophages	CSF1R	Myeloid	Immune	Carr	Carr_Monocytes/Macrophages
Monocytes/Macrophages	TYROBP	Myeloid	Immune	Carr	Carr_Monocytes/Macrophages
Monocytes/Macrophages	NLRP3	Myeloid	Immune	Carr	Carr_Monocytes/Macrophages
Monocytes/Macrophages	APOE	Myeloid	Immune	Carr	Carr_Monocytes/Macrophages
Monocytes/Macrophages	IL1RN	Myeloid	Immune	Carr	Carr_Monocytes/Macrophages
Monocytes/Macrophages	FCER1G	Myeloid	Immune	Carr	Carr_Monocytes/Macrophages
Monocytes/Macrophages	CTSS	Myeloid	Immune	Carr	Carr_Monocytes/Macrophages
Monocytes/Macrophages	S100A8	Myeloid	Immune	Carr	Carr_Monocytes/Macrophages
Monocytes/Macrophages	IL1R2	Myeloid	Immune	Carr	Carr_Monocytes/Macrophages
Monocytes/Macrophages	CX3CR1	Myeloid	Immune	Carr	Carr_Monocytes/Macrophages
Monocytes/Macrophages	CD14	Myeloid	Immune	Carr	Carr_Monocytes/Macrophages
Mast cells	CST7	Myeloid	Immune	Carr	Carr_Mast cells
Mast cells	RAB27B	Myeloid	Immune	Carr	Carr_Mast cells
Mast cells	SLC18A2	Myeloid	Immune	Carr	Carr_Mast cells
Mast cells	SLC6A4	Myeloid	Immune	Carr	Carr_Mast cells
Mast cells	CYP11A1	Myeloid	Immune	Carr	Carr_Mast cells
Mast cells	OSBPL8	Myeloid	Immune	Carr	Carr_Mast cells
Mast cells	MRGPRX4	Myeloid	Immune	Carr	Carr_Mast cells
Mast cells	PLA2G7	Myeloid	Immune	Carr	Carr_Mast cells
Mast cells	MRGPRX4	Myeloid	Immune	Carr	Carr_Mast cells
Mast cells	LAT2	Myeloid	Immune	Carr	Carr_Mast cells
Mast cells	MRGPRX4	Myeloid	Immune	Carr	Carr_Mast cells
Mast cells	GCSAM	Myeloid	Immune	Carr	Carr_Mast cells
Mast cells	CMA1	Myeloid	Immune	Carr	Carr_Mast cells
Mast cells	NDST2	Myeloid	Immune	Carr	Carr_Mast cells
Mast cells	KCNE3	Myeloid	Immune	Carr	Carr_Mast cells
Mast cells	SERPINB1	Myeloid	Immune	Carr	Carr_Mast cells
Mast cells	CLEC12B	Myeloid	Immune	Carr	Carr_Mast cells
Mast cells	CPA3	Myeloid	Immune	Carr	Carr_Mast cells
Mast cells	MYB	Myeloid	Immune	Carr	Carr_Mast cells
Mast cells	TPSB2	Myeloid	Immune	Carr	Carr_Mast cells
Mast cells	GATA2	Myeloid	Immune	Carr	Carr_Mast cells
Mast cells	RGS18	Myeloid	Immune	Carr	Carr_Mast cells
Mast cells	CITED4	Myeloid	Immune	Carr	Carr_Mast cells
Mast cells	KIT	Myeloid	Immune	Carr	Carr_Mast cells
Mast cells	TPSB2	Myeloid	Immune	Carr	Carr_Mast cells
Mast cells	FCER1A	Myeloid	Immune	Carr	Carr_Mast cells
Mast cells	IL1RL1	Myeloid	Immune	Carr	Carr_Mast cells
Mast cells	RGS1	Myeloid	Immune	Carr	Carr_Mast cells
VSMC/Pericytes	MYL9	Pericyte/VSMC	Stroma	Carr	Carr_VSMC/Pericytes
VSMC/Pericytes	NPY1R	Pericyte/VSMC	Stroma	Carr	Carr_VSMC/Pericytes
VSMC/Pericytes	TPM2	Pericyte/VSMC	Stroma	Carr	Carr_VSMC/Pericytes
VSMC/Pericytes	SNCG	Pericyte/VSMC	Stroma	Carr	Carr_VSMC/Pericytes
VSMC/Pericytes	CALD1	Pericyte/VSMC	Stroma	Carr	Carr_VSMC/Pericytes
VSMC/Pericytes	MUSTN1	Pericyte/VSMC	Stroma	Carr	Carr_VSMC/Pericytes
VSMC/Pericytes	TPM1	Pericyte/VSMC	Stroma	Carr	Carr_VSMC/Pericytes
VSMC/Pericytes	SPARCL1	Pericyte/VSMC	Stroma	Carr	Carr_VSMC/Pericytes
VSMC/Pericytes	RBPMS	Pericyte/VSMC	Stroma	Carr	Carr_VSMC/Pericytes
VSMC/Pericytes	COLEC11	Pericyte/VSMC	Stroma	Carr	Carr_VSMC/Pericytes
VSMC/Pericytes	SERPINA1	Pericyte/VSMC	Stroma	Carr	Carr_VSMC/Pericytes
VSMC/Pericytes	KCNK3	Pericyte/VSMC	Stroma	Carr	Carr_VSMC/Pericytes
VSMC/Pericytes	HIGD1B	Pericyte/VSMC	Stroma	Carr	Carr_VSMC/Pericytes
VSMC/Pericytes	FILIP1L	Pericyte/VSMC	Stroma	Carr	Carr_VSMC/Pericytes
VSMC/Pericytes	C11orf96	Pericyte/VSMC	Stroma	Carr	Carr_VSMC/Pericytes
VSMC/Pericytes	CRISPLD2	Pericyte/VSMC	Stroma	Carr	Carr_VSMC/Pericytes
VSMC/Pericytes	LMOD1	Pericyte/VSMC	Stroma	Carr	Carr_VSMC/Pericytes
VSMC/Pericytes	RGS5	Pericyte/VSMC	Stroma	Carr	Carr_VSMC/Pericytes
VSMC/Pericytes	RGS4	Pericyte/VSMC	Stroma	Carr	Carr_VSMC/Pericytes
VSMC/Pericytes	NEXN	Pericyte/VSMC	Stroma	Carr	Carr_VSMC/Pericytes
VSMC/Pericytes	ACTA2	Pericyte/VSMC	Stroma	Carr	Carr_VSMC/Pericytes
VSMC/Pericytes	NOTCH3	Pericyte/VSMC	Stroma	Carr	Carr_VSMC/Pericytes
VSMC/Pericytes	SERPINE2	Pericyte/VSMC	Stroma	Carr	Carr_VSMC/Pericytes
VSMC/Pericytes	ACTG2	Pericyte/VSMC	Stroma	Carr	Carr_VSMC/Pericytes
VSMC/Pericytes	MYLK	Pericyte/VSMC	Stroma	Carr	Carr_VSMC/Pericytes
VSMC/Pericytes	TINAGL1	Pericyte/VSMC	Stroma	Carr	Carr_VSMC/Pericytes
VSMC/Pericytes	MYH11	Pericyte/VSMC	Stroma	Carr	Carr_VSMC/Pericytes
VSMC/Pericytes	DES	Pericyte/VSMC	Stroma	Carr	Carr_VSMC/Pericytes
T cells	IL2RA	Lymphoid	Immune	Carr	Carr_T cells
T cells	CHMP5	Lymphoid	Immune	Carr	Carr_T cells
T cells	PPP3CA	Lymphoid	Immune	Carr	Carr_T cells
T cells	ITGB7	Lymphoid	Immune	Carr	Carr_T cells
T cells	MS4A4A	Lymphoid	Immune	Carr	Carr_T cells
T cells	LPXN	Lymphoid	Immune	Carr	Carr_T cells
T cells	ICOS	Lymphoid	Immune	Carr	Carr_T cells
T cells	ITPR2	Lymphoid	Immune	Carr	Carr_T cells
T cells	TRBC1	Lymphoid	Immune	Carr	Carr_T cells
T cells	CD3G	Lymphoid	Immune	Carr	Carr_T cells
T cells	SLA	Lymphoid	Immune	Carr	Carr_T cells
T cells	IL17A	Lymphoid	Immune	Carr	Carr_T cells
T cells	ADCY7	Lymphoid	Immune	Carr	Carr_T cells
T cells	COPB2	Lymphoid	Immune	Carr	Carr_T cells
T cells	CTDSP1	Lymphoid	Immune	Carr	Carr_T cells
T cells	CD3E	Lymphoid	Immune	Carr	Carr_T cells
T cells	CCR2	Lymphoid	Immune	Carr	Carr_T cells
T cells	CXCR6	Lymphoid	Immune	Carr	Carr_T cells
T cells	MVP	Lymphoid	Immune	Carr	Carr_T cells
T cells	ITK	Lymphoid	Immune	Carr	Carr_T cells
T cells	LAT	Lymphoid	Immune	Carr	Carr_T cells
T cells	INPP4B	Lymphoid	Immune	Carr	Carr_T cells
T cells	AHCYL1	Lymphoid	Immune	Carr	Carr_T cells
T cells	RGS1	Lymphoid	Immune	Carr	Carr_T cells
T cells	TRPV2	Lymphoid	Immune	Carr	Carr_T cells
Endothelial	CLEC14A	Endothelial	Stroma	Carr	Carr_Endothelial
Endothelial	CD93	Endothelial	Stroma	Carr	Carr_Endothelial
Endothelial	FLT1	Endothelial	Stroma	Carr	Carr_Endothelial
Endothelial	CD36	Endothelial	Stroma	Carr	Carr_Endothelial
Endothelial	FAM13C	Endothelial	Stroma	Carr	Carr_Endothelial
Endothelial	PDLIM1	Endothelial	Stroma	Carr	Carr_Endothelial
Endothelial	ESAM	Endothelial	Stroma	Carr	Carr_Endothelial
Endothelial	AQP1	Endothelial	Stroma	Carr	Carr_Endothelial
Endothelial	TMEM252	Endothelial	Stroma	Carr	Carr_Endothelial
Endothelial	EGFL7	Endothelial	Stroma	Carr	Carr_Endothelial
Endothelial	PLVAP	Endothelial	Stroma	Carr	Carr_Endothelial
Endothelial	SELE	Endothelial	Stroma	Carr	Carr_Endothelial
Endothelial	RAMP2	Endothelial	Stroma	Carr	Carr_Endothelial
Endothelial	ACER2	Endothelial	Stroma	Carr	Carr_Endothelial
Endothelial	SCARB1	Endothelial	Stroma	Carr	Carr_Endothelial
Endothelial	PPFIBP1	Endothelial	Stroma	Carr	Carr_Endothelial
Endothelial	VWF	Endothelial	Stroma	Carr	Carr_Endothelial
Endothelial	CDH5	Endothelial	Stroma	Carr	Carr_Endothelial
Endothelial	FABP4	Endothelial	Stroma	Carr	Carr_Endothelial
Endothelial	SELP	Endothelial	Stroma	Carr	Carr_Endothelial
Endothelial	PTPRB	Endothelial	Stroma	Carr	Carr_Endothelial
Endothelial	APOLD1	Endothelial	Stroma	Carr	Carr_Endothelial
Endothelial	PECAM1	Endothelial	Stroma	Carr	Carr_Endothelial
Endothelial	C1orf115	Endothelial	Stroma	Carr	Carr_Endothelial
B cells	IGLC2	Lymphoid	Immune	Carr	Carr_B cells
B cells	TNFRSF13C	Lymphoid	Immune	Carr	Carr_B cells
B cells	UCHL3	Lymphoid	Immune	Carr	Carr_B cells
B cells	AICDA	Lymphoid	Immune	Carr	Carr_B cells
B cells	IL2RG	Lymphoid	Immune	Carr	Carr_B cells
B cells	CD83	Lymphoid	Immune	Carr	Carr_B cells
B cells	BANK1	Lymphoid	Immune	Carr	Carr_B cells
B cells	HLA-DMB	Lymphoid	Immune	Carr	Carr_B cells
B cells	CD19	Lymphoid	Immune	Carr	Carr_B cells
B cells	HLA-DOB	Lymphoid	Immune	Carr	Carr_B cells
B cells	CD79A	Lymphoid	Immune	Carr	Carr_B cells
B cells	CD72	Lymphoid	Immune	Carr	Carr_B cells
B cells	IGHM	Lymphoid	Immune	Carr	Carr_B cells
B cells	CD37	Lymphoid	Immune	Carr	Carr_B cells
B cells	LY6D	Lymphoid	Immune	Carr	Carr_B cells
B cells	PTPRCAP	Lymphoid	Immune	Carr	Carr_B cells
B cells	FCRLA	Lymphoid	Immune	Carr	Carr_B cells
B cells	CD69	Lymphoid	Immune	Carr	Carr_B cells
B cells	FCER2	Lymphoid	Immune	Carr	Carr_B cells
B cells	CR2	Lymphoid	Immune	Carr	Carr_B cells
B cells	GPR171	Lymphoid	Immune	Carr	Carr_B cells
B cells	IGKC	Lymphoid	Immune	Carr	Carr_B cells
B cells	CSK	Lymphoid	Immune	Carr	Carr_B cells
B cells	SMG6	Lymphoid	Immune	Carr	Carr_B cells
B cells	CD79B	Lymphoid	Immune	Carr	Carr_B cells
B cells	RALGPS2	Lymphoid	Immune	Carr	Carr_B cells
B cells	MS4A1	Lymphoid	Immune	Carr	Carr_B cells
B cells	SPIB	Lymphoid	Immune	Carr	Carr_B cells
Dividing Mesenchymal Cells	CENPC	Cycling	Stroma	Carr	Carr_Dividing Mesenchymal Cells
Dividing Mesenchymal Cells	ANLN	Cycling	Stroma	Carr	Carr_Dividing Mesenchymal Cells
Dividing Mesenchymal Cells	METTL14	Cycling	Stroma	Carr	Carr_Dividing Mesenchymal Cells
Dividing Mesenchymal Cells	TPX2	Cycling	Stroma	Carr	Carr_Dividing Mesenchymal Cells
Dividing Mesenchymal Cells	RPA3	Cycling	Stroma	Carr	Carr_Dividing Mesenchymal Cells
Dividing Mesenchymal Cells	INCENP	Cycling	Stroma	Carr	Carr_Dividing Mesenchymal Cells
Dividing Mesenchymal Cells	RRM1	Cycling	Stroma	Carr	Carr_Dividing Mesenchymal Cells
Dividing Mesenchymal Cells	CCNB1	Cycling	Stroma	Carr	Carr_Dividing Mesenchymal Cells
Dividing Mesenchymal Cells	HMGB2	Cycling	Stroma	Carr	Carr_Dividing Mesenchymal Cells
Dividing Mesenchymal Cells	TOP2A	Cycling	Stroma	Carr	Carr_Dividing Mesenchymal Cells
Dividing Mesenchymal Cells	KIF15	Cycling	Stroma	Carr	Carr_Dividing Mesenchymal Cells
Dividing Mesenchymal Cells	MCM4	Cycling	Stroma	Carr	Carr_Dividing Mesenchymal Cells
Dividing Mesenchymal Cells	CDCA8	Cycling	Stroma	Carr	Carr_Dividing Mesenchymal Cells
Dividing Mesenchymal Cells	PRC1	Cycling	Stroma	Carr	Carr_Dividing Mesenchymal Cells
Dividing Mesenchymal Cells	KIF20A	Cycling	Stroma	Carr	Carr_Dividing Mesenchymal Cells
Dividing Mesenchymal Cells	KLF14	Cycling	Stroma	Carr	Carr_Dividing Mesenchymal Cells
Dividing Mesenchymal Cells	SMC4	Cycling	Stroma	Carr	Carr_Dividing Mesenchymal Cells
Dividing Mesenchymal Cells	CKS1B	Cycling	Stroma	Carr	Carr_Dividing Mesenchymal Cells
Dividing Mesenchymal Cells	TIPIN	Cycling	Stroma	Carr	Carr_Dividing Mesenchymal Cells
Dividing Mesenchymal Cells	TSR1	Cycling	Stroma	Carr	Carr_Dividing Mesenchymal Cells
Dividing Mesenchymal Cells	F2RL1	Cycling	Stroma	Carr	Carr_Dividing Mesenchymal Cells
Dividing Mesenchymal Cells	TACC3	Cycling	Stroma	Carr	Carr_Dividing Mesenchymal Cells
Dividing Mesenchymal Cells	PRR11	Cycling	Stroma	Carr	Carr_Dividing Mesenchymal Cells
Dividing Mesenchymal Cells	CENPF	Cycling	Stroma	Carr	Carr_Dividing Mesenchymal Cells
Dividing Mesenchymal Cells	CDK1	Cycling	Stroma	Carr	Carr_Dividing Mesenchymal Cells
Epineurial Cells	GDF10	Epineurial	Stroma	Carr	Carr_Epineurial Cells
Epineurial Cells	PROCR	Epineurial	Stroma	Carr	Carr_Epineurial Cells
Epineurial Cells	SFRP4	Epineurial	Stroma	Carr	Carr_Epineurial Cells
Epineurial Cells	SFRP2	Epineurial	Stroma	Carr	Carr_Epineurial Cells
Epineurial Cells	SEMA3C	Epineurial	Stroma	Carr	Carr_Epineurial Cells
Epineurial Cells	PI16	Epineurial	Stroma	Carr	Carr_Epineurial Cells
Epineurial Cells	DKK2	Epineurial	Stroma	Carr	Carr_Epineurial Cells
Epineurial Cells	LPL	Epineurial	Stroma	Carr	Carr_Epineurial Cells
Epineurial Cells	CLEC3B	Epineurial	Stroma	Carr	Carr_Epineurial Cells
Epineurial Cells	COMP	Epineurial	Stroma	Carr	Carr_Epineurial Cells
Epineurial Cells	FST	Epineurial	Stroma	Carr	Carr_Epineurial Cells
Epineurial Cells	GSN	Epineurial	Stroma	Carr	Carr_Epineurial Cells
Epineurial Cells	IGFBP5	Epineurial	Stroma	Carr	Carr_Epineurial Cells
Epineurial Cells	TEK	Epineurial	Stroma	Carr	Carr_Epineurial Cells
Epineurial Cells	ACE	Epineurial	Stroma	Carr	Carr_Epineurial Cells
Epineurial Cells	CXCL13	Epineurial	Stroma	Carr	Carr_Epineurial Cells
Epineurial Cells	CSF1	Epineurial	Stroma	Carr	Carr_Epineurial Cells
Epineurial Cells	FBLN7	Epineurial	Stroma	Carr	Carr_Epineurial Cells
Epineurial Cells	ALAS1	Epineurial	Stroma	Carr	Carr_Epineurial Cells
Epineurial Cells	PCOLCE2	Epineurial	Stroma	Carr	Carr_Epineurial Cells
Epineurial Cells	DPEP1	Epineurial	Stroma	Carr	Carr_Epineurial Cells
Epineurial Cells	VIT	Epineurial	Stroma	Carr	Carr_Epineurial Cells
Epineurial Cells	ABLIM1	Epineurial	Stroma	Carr	Carr_Epineurial Cells
Epineurial Cells	GSTM1	Epineurial	Stroma	Carr	Carr_Epineurial Cells
Epineurial Cells	MYOC	Epineurial	Stroma	Carr	Carr_Epineurial Cells
Epineurial Cells	AXL	Epineurial	Stroma	Carr	Carr_Epineurial Cells
Epineurial Cells	FMO2	Epineurial	Stroma	Carr	Carr_Epineurial Cells
Epineurial Cells	AGFG1	Epineurial	Stroma	Carr	Carr_Epineurial Cells
Perineurial Cells	PHYH	Perineurial	Stroma	Carr	Carr_Perineurial Cells
Perineurial Cells	RELL1	Perineurial	Stroma	Carr	Carr_Perineurial Cells
Perineurial Cells	GAS6	Perineurial	Stroma	Carr	Carr_Perineurial Cells
Perineurial Cells	CLU	Perineurial	Stroma	Carr	Carr_Perineurial Cells
Perineurial Cells	SFRP5	Perineurial	Stroma	Carr	Carr_Perineurial Cells
Perineurial Cells	CHCHD10	Perineurial	Stroma	Carr	Carr_Perineurial Cells
Perineurial Cells	IGFBP6	Perineurial	Stroma	Carr	Carr_Perineurial Cells
Perineurial Cells	C2	Perineurial	Stroma	Carr	Carr_Perineurial Cells
Perineurial Cells	WFDC1	Perineurial	Stroma	Carr	Carr_Perineurial Cells
Perineurial Cells	NPNT	Perineurial	Stroma	Carr	Carr_Perineurial Cells
Perineurial Cells	SRGN	Perineurial	Stroma	Carr	Carr_Perineurial Cells
Perineurial Cells	FXYD6	Perineurial	Stroma	Carr	Carr_Perineurial Cells
Perineurial Cells	SERPINB6	Perineurial	Stroma	Carr	Carr_Perineurial Cells
Perineurial Cells	ATP1B3	Perineurial	Stroma	Carr	Carr_Perineurial Cells
Perineurial Cells	CRIM1	Perineurial	Stroma	Carr	Carr_Perineurial Cells
Perineurial Cells	CAV1	Perineurial	Stroma	Carr	Carr_Perineurial Cells
Perineurial Cells	NDRG1	Perineurial	Stroma	Carr	Carr_Perineurial Cells
Perineurial Cells	LYPD2	Perineurial	Stroma	Carr	Carr_Perineurial Cells
Perineurial Cells	NBL1	Perineurial	Stroma	Carr	Carr_Perineurial Cells
Perineurial Cells	ITGA6	Perineurial	Stroma	Carr	Carr_Perineurial Cells
Perineurial Cells	SMOC2	Perineurial	Stroma	Carr	Carr_Perineurial Cells
Perineurial Cells	MSLN	Perineurial	Stroma	Carr	Carr_Perineurial Cells
Perineurial Cells	SLC16A1	Perineurial	Stroma	Carr	Carr_Perineurial Cells
Perineurial Cells	NTNG1	Perineurial	Stroma	Carr	Carr_Perineurial Cells
Perineurial Cells	KRT19	Perineurial	Stroma	Carr	Carr_Perineurial Cells
Perineurial Cells	SLC2A1	Perineurial	Stroma	Carr	Carr_Perineurial Cells
Perineurial Cells	ITGB4	Perineurial	Stroma	Carr	Carr_Perineurial Cells
Perineurial Cells	NDUFB10	Perineurial	Stroma	Carr	Carr_Perineurial Cells
Endoneurial Cells	TGDS	Endoneurial	Stroma	Carr	Carr_Endoneurial Cells
Endoneurial Cells	GABRA3	Endoneurial	Stroma	Carr	Carr_Endoneurial Cells
Endoneurial Cells	CCL1	Endoneurial	Stroma	Carr	Carr_Endoneurial Cells
Endoneurial Cells	CCL11	Endoneurial	Stroma	Carr	Carr_Endoneurial Cells
Endoneurial Cells	CCL23	Endoneurial	Stroma	Carr	Carr_Endoneurial Cells
Endoneurial Cells	CCL7	Endoneurial	Stroma	Carr	Carr_Endoneurial Cells
Endoneurial Cells	EPYC	Endoneurial	Stroma	Carr	Carr_Endoneurial Cells
Endoneurial Cells	CHL1	Endoneurial	Stroma	Carr	Carr_Endoneurial Cells
Endoneurial Cells	GALNT11	Endoneurial	Stroma	Carr	Carr_Endoneurial Cells
Endoneurial Cells	COL28A1	Endoneurial	Stroma	Carr	Carr_Endoneurial Cells
Endoneurial Cells	EIF4E3	Endoneurial	Stroma	Carr	Carr_Endoneurial Cells
Endoneurial Cells	NFKBIA	Endoneurial	Stroma	Carr	Carr_Endoneurial Cells
Endoneurial Cells	SAT1	Endoneurial	Stroma	Carr	Carr_Endoneurial Cells
Endoneurial Cells	LUM	Endoneurial	Stroma	Carr	Carr_Endoneurial Cells
Endoneurial Cells	AGPAT4	Endoneurial	Stroma	Carr	Carr_Endoneurial Cells
Endoneurial Cells	FBXO11	Endoneurial	Stroma	Carr	Carr_Endoneurial Cells
Endoneurial Cells	FAM98C	Endoneurial	Stroma	Carr	Carr_Endoneurial Cells
Endoneurial Cells	MYLK	Endoneurial	Stroma	Carr	Carr_Endoneurial Cells
Endoneurial Cells	MYO1B	Endoneurial	Stroma	Carr	Carr_Endoneurial Cells
Endoneurial Cells	STAT5A	Endoneurial	Stroma	Carr	Carr_Endoneurial Cells
Endoneurial Cells	ANXA7	Endoneurial	Stroma	Carr	Carr_Endoneurial Cells
Endoneurial Cells	LDHB	Endoneurial	Stroma	Carr	Carr_Endoneurial Cells
Endoneurial Cells	RND3	Endoneurial	Stroma	Carr	Carr_Endoneurial Cells
Endoneurial Cells	IRAK3	Endoneurial	Stroma	Carr	Carr_Endoneurial Cells
Endoneurial Cells	ORAI1	Endoneurial	Stroma	Carr	Carr_Endoneurial Cells
Endoneurial Cells	CDC42SE2	Endoneurial	Stroma	Carr	Carr_Endoneurial Cells
Endoneurial Cells	ATXN1	Endoneurial	Stroma	Carr	Carr_Endoneurial Cells
Endoneurial Cells	APOD	Endoneurial	Stroma	Carr	Carr_Endoneurial Cells
Endoneurial Cells	WIF1	Endoneurial	Stroma	Carr	Carr_Endoneurial Cells
Endoneurial Cells	TF	Endoneurial	Stroma	Carr	Carr_Endoneurial Cells
Differentiating Mesenchymal Cells	POSTN	Fibroblast	Stroma	Carr	Carr_Differentiating Mesenchymal Cells
Differentiating Mesenchymal Cells	PSMA4	Fibroblast	Stroma	Carr	Carr_Differentiating Mesenchymal Cells
Differentiating Mesenchymal Cells	DLK1	Fibroblast	Stroma	Carr	Carr_Differentiating Mesenchymal Cells
Differentiating Mesenchymal Cells	MEDAG	Fibroblast	Stroma	Carr	Carr_Differentiating Mesenchymal Cells
Differentiating Mesenchymal Cells	IFNAR2	Fibroblast	Stroma	Carr	Carr_Differentiating Mesenchymal Cells
Differentiating Mesenchymal Cells	AGTR2	Fibroblast	Stroma	Carr	Carr_Differentiating Mesenchymal Cells
Differentiating Mesenchymal Cells	TNC	Fibroblast	Stroma	Carr	Carr_Differentiating Mesenchymal Cells
Differentiating Mesenchymal Cells	GRB10	Fibroblast	Stroma	Carr	Carr_Differentiating Mesenchymal Cells
Differentiating Mesenchymal Cells	GNAS	Fibroblast	Stroma	Carr	Carr_Differentiating Mesenchymal Cells
Differentiating Mesenchymal Cells	ZFHX4	Fibroblast	Stroma	Carr	Carr_Differentiating Mesenchymal Cells
Differentiating Mesenchymal Cells	MEST	Fibroblast	Stroma	Carr	Carr_Differentiating Mesenchymal Cells
Differentiating Mesenchymal Cells	MBTD1	Fibroblast	Stroma	Carr	Carr_Differentiating Mesenchymal Cells
Differentiating Mesenchymal Cells	NPDC1	Fibroblast	Stroma	Carr	Carr_Differentiating Mesenchymal Cells
Differentiating Mesenchymal Cells	QPRT	Fibroblast	Stroma	Carr	Carr_Differentiating Mesenchymal Cells
Differentiating Mesenchymal Cells	DPYSL3	Fibroblast	Stroma	Carr	Carr_Differentiating Mesenchymal Cells
Differentiating Mesenchymal Cells	AHI1	Fibroblast	Stroma	Carr	Carr_Differentiating Mesenchymal Cells
Differentiating Mesenchymal Cells	DTX3	Fibroblast	Stroma	Carr	Carr_Differentiating Mesenchymal Cells
Differentiating Mesenchymal Cells	PTN	Fibroblast	Stroma	Carr	Carr_Differentiating Mesenchymal Cells
Differentiating Mesenchymal Cells	ARFGEF1	Fibroblast	Stroma	Carr	Carr_Differentiating Mesenchymal Cells
Differentiating Mesenchymal Cells	CALD1	Fibroblast	Stroma	Carr	Carr_Differentiating Mesenchymal Cells
Differentiating Mesenchymal Cells	PPP1R2	Fibroblast	Stroma	Carr	Carr_Differentiating Mesenchymal Cells
Differentiating Mesenchymal Cells	ILDR2	Fibroblast	Stroma	Carr	Carr_Differentiating Mesenchymal Cells
Differentiating Mesenchymal Cells	TEN1-CDK3	Fibroblast	Stroma	Carr	Carr_Differentiating Mesenchymal Cells
Differentiating Mesenchymal Cells	EIF3H	Fibroblast	Stroma	Carr	Carr_Differentiating Mesenchymal Cells

## Sheet: Supp Data 3
Supplementary Data 3. Somatic variants detected using whole exome sequencing.
ID	Chr	Start	End	Ref	Alt	Func	Gene	ExonicFunc	AAChange	VAF	tumor_readcounts (ref, alt)	normal_readcounts (ref, alt)
SCH1	chr1	5877128	5877128	C	T	exonic	NPHP4	nonsynonymous SNV	NPHP4:NM_001291594:exon16:c.G1246A:p.G416R,NPHP4:NM_001291593:exon17:c.G1243A:p.G415R,NPHP4:NM_015102:exon20:c.G2782A:p.G928R	0.069	54,4	125,0
SCH1	chr1	109490019	109490019	G	A	exonic	ATXN7L2	nonsynonymous SNV	ATXN7L2:NM_001350174:exon8:c.G1223A:p.R408Q,ATXN7L2:NM_001350175:exon8:c.G1223A:p.R408Q,ATXN7L2:NM_153340:exon8:c.G1127A:p.R376Q,ATXN7L2:NM_001350177:exon9:c.G1049A:p.R350Q	0.035	137,5	135,0
SCH1	chr1	145826884	145826884	T	C	exonic	POLR3C	synonymous SNV	POLR3C:NM_001303456:exon4:c.T507C:p.F169F,POLR3C:NM_006468:exon4:c.T468C:p.F156F	0.039	244,10	65,0
SCH1	chr1	152307592	152307592	C	T	exonic	FLG	nonsynonymous SNV	FLG:NM_002016:exon3:c.G7294A:p.G2432R	0.425	23,17	269,1
SCH1	chr1	161192108	161192108	C	T	exonic	ADAMTS4	nonsynonymous SNV	ADAMTS4:NM_001320336:exon8:c.G2044A:p.G682S,ADAMTS4:NM_005099:exon8:c.G2044A:p.G682S	0.024	164,4	122,0
SCH1	chr1	182576374	182576374	-	TCC	exonic	RNASEL	nonframeshift insertion	RNASEL:NM_021133:exon6:c.1920_1921insGGA:p.V640_M641insG	0.047	82,4	56,0
SCH1	chr1	182576375	182576375	A	T	exonic	RNASEL	synonymous SNV	RNASEL:NM_021133:exon6:c.T1920A:p.V640V	0.047	82,4	56,0
SCH1	chr1	248855752	248855752	G	A	exonic	ZNF692	nonsynonymous SNV	ZNF692:NM_001193328:exon6:c.C719T:p.A240V,ZNF692:NM_001136036:exon7:c.C869T:p.A290V,ZNF692:NM_001350072:exon7:c.C851T:p.A284V,ZNF692:NM_001350073:exon7:c.C242T:p.A81V,ZNF692:NM_017865:exon7:c.C854T:p.A285V	0.023	172,4	140,0
SCH1	chr2	3479414	3479414	G	A	exonic	TRAPPC12	nonsynonymous SNV	TRAPPC12:NM_001321102:exon12:c.G2161A:p.G721S,TRAPPC12:NM_016030:exon12:c.G2161A:p.G721S	0.022	179,4	127,0
SCH1	chr2	53750883	53750883	G	A	exonic	ASB3;GPR75-ASB3	synonymous SNV	ASB3:NM_001201965:exon2:c.C36T:p.L12L,ASB3:NM_145863:exon2:c.C36T:p.L12L,GPR75-ASB3:NM_001164165:exon3:c.C369T:p.L123L,ASB3:NM_016115:exon3:c.C255T:p.L85L	0.02	243,5	100,0
SCH1	chr2	73849452	73849452	G	A	exonic	STAMBP	nonsynonymous SNV	STAMBP:NM_001353972:exon5:c.G427A:p.G143R,STAMBP:NM_001353968:exon6:c.G832A:p.G278R,STAMBP:NM_001353969:exon6:c.G832A:p.G278R,STAMBP:NM_001353971:exon6:c.G427A:p.G143R,STAMBP:NM_001353974:exon6:c.G427A:p.G143R,STAMBP:NM_001353976:exon6:c.G427A:p.G143R,STAMBP:NM_201647:exon6:c.G832A:p.G278R,STAMBP:NM_213622:exon6:c.G832A:p.G278R,STAMBP:NM_001353967:exon7:c.G832A:p.G278R,STAMBP:NM_001353970:exon7:c…	0.055	103,6	124,0
SCH1	chr2	79158697	79158697	T	G	exonic	REG3A	nonsynonymous SNV	REG3A:NM_138938:exon2:c.A149C:p.H50P,REG3A:NM_002580:exon3:c.A149C:p.H50P,REG3A:NM_138937:exon3:c.A149C:p.H50P	0.085	118,11	85,3
SCH1	chr2	95891844	95891844	T	C	exonic	ANKRD36C	synonymous SNV	ANKRD36C:NM_001310154:exon66:c.A3867G:p.P1289P	0.066	353,25	143,4
SCH1	chr2	217813772	217813772	G	A	exonic	TNS1	nonsynonymous SNV	TNS1:NM_001308022:exon24:c.C4423T:p.R1475C,TNS1:NM_001308023:exon24:c.C4399T:p.R1467C,TNS1:NM_022648:exon26:c.C4462T:p.R1488C	0.019	208,4	151,0
SCH1	chr2	224886119	224886119	C	T	exonic	DOCK10	nonsynonymous SNV	DOCK10:NM_001290263:exon6:c.G538A:p.G180S,DOCK10:NM_001363762:exon6:c.G595A:p.G199S,DOCK10:NM_014689:exon6:c.G556A:p.G186S	0.02	240,5	113,0
SCH1	chr2	233459796	233459796	G	A	exonic	DGKD	nonsynonymous SNV	DGKD:NM_001377259:exon21:c.G2335A:p.V779M,DGKD:NM_003648:exon22:c.G2602A:p.V868M,DGKD:NM_152879:exon23:c.G2734A:p.V912M	0.037	129,5	141,0
SCH1	chr3	17214242	17214242	G	A	exonic	TBC1D5	nonsynonymous SNV	TBC1D5:NM_001349091:exon16:c.C1309T:p.R437C,TBC1D5:NM_001349080:exon17:c.C1717T:p.R573C,TBC1D5:NM_001349086:exon17:c.C1375T:p.R459C,TBC1D5:NM_001349087:exon17:c.C1309T:p.R437C,TBC1D5:NM_001349089:exon17:c.C1309T:p.R437C,TBC1D5:NM_001349073:exon18:c.C1783T:p.R595C,TBC1D5:NM_001349077:exon18:c.C1717T:p.R573C,TBC1D5:NM_001349078:exon18:c.C1717T:p.R573C,TBC1D5:NM_001349081:exon18:c.C1738T:p.R580C,TBC…	0.022	175,4	100,0
SCH1	chr3	35729488	35729488	G	A	exonic	ARPP21	nonsynonymous SNV	ARPP21:NM_001385491:exon11:c.G1105A:p.A369T,ARPP21:NM_001385517:exon12:c.G970A:p.A324T,ARPP21:NM_001385580:exon12:c.G1249A:p.A417T,ARPP21:NM_001385581:exon12:c.G1249A:p.A417T,ARPP21:NM_001385584:exon12:c.G1252A:p.A418T,ARPP21:NM_001267617:exon13:c.G1249A:p.A417T,ARPP21:NM_001385488:exon13:c.G1249A:p.A417T,ARPP21:NM_001385492:exon13:c.G1249A:p.A417T,ARPP21:NM_001385496:exon13:c.G1231A:p.A411T,ARPP…	0.433	97,74	96,0
SCH1	chr3	44455484	44455484	C	T	exonic	ZNF445	synonymous SNV	ZNF445:NM_001369454:exon2:c.G66A:p.R22R,ZNF445:NM_181489:exon3:c.G66A:p.R22R	0.021	185,4	144,0
SCH1	chr3	49713940	49713940	G	A	exonic	RNF123	synonymous SNV	RNF123:NM_022064:exon30:c.G2868A:p.A956A	0.039	99,4	139,0
SCH1	chr3	128798064	128798064	A	G	exonic	RAB7A	nonsynonymous SNV	RAB7A:NM_004637:exon3:c.A175G:p.M59V	0.09	101,10	96,0
SCH1	chr3	130440314	130440314	C	A	exonic	COL6A5	nonsynonymous SNV	COL6A5:NM_001278298:exon35:c.C5976A:p.N1992K,COL6A5:NM_153264:exon35:c.C5976A:p.N1992K	0.05	115,6	71,0
SCH1	chr3	179199102	179199102	C	T	exonic	PIK3CA	nonsynonymous SNV	PIK3CA:NM_006218:exon2:c.C277T:p.R93W	0.01	303,3	55,0
SCH1	chr3	183728698	183728698	C	T	exonic	YEATS2	nonsynonymous SNV	YEATS2:NM_001351369:exon7:c.C659T:p.P220L,YEATS2:NM_001351370:exon7:c.C659T:p.P220L,YEATS2:NM_001351371:exon7:c.C659T:p.P220L,YEATS2:NM_018023:exon7:c.C659T:p.P220L	0.065	101,7	82,0
SCH1	chr3	184562299	184562313	CCGCTGCTGCTGCTG	-	exonic	EPHB3	nonframeshift deletion	EPHB3:NM_004443:exon1:c.64_78del:p.L28_P32del	0.054	70,4	95,0
SCH1	chr3	185204506	185204506	C	T	exonic	EHHADH	nonsynonymous SNV	EHHADH:NM_001166415:exon6:c.G532A:p.A178T,EHHADH:NM_001966:exon6:c.G820A:p.A274T	0.026	150,4	135,0
SCH1	chr4	95220077	95220077	C	T	exonic	UNC5C	nonsynonymous SNV	UNC5C:NM_003728:exon8:c.G1208A:p.R403Q	0.029	134,4	117,0
SCH1	chr4	139547024	139547024	C	T	exonic	SETD7	synonymous SNV	SETD7:NM_001306199:exon2:c.G66A:p.P22P,SETD7:NM_001306200:exon2:c.G66A:p.P22P,SETD7:NM_030648:exon2:c.G66A:p.P22P	0.026	227,6	93,0
SCH1	chr4	176151818	176151818	G	T	exonic	WDR17	nonsynonymous SNV	WDR17:NM_001378105:exon16:c.G2146T:p.A716S,WDR17:NM_001378106:exon16:c.G2146T:p.A716S,WDR17:NM_001378104:exon17:c.G2311T:p.A771S,WDR17:NM_181265:exon17:c.G2311T:p.A771S,WDR17:NM_001350727:exon18:c.G2383T:p.A795S,WDR17:NM_001378103:exon18:c.G2383T:p.A795S,WDR17:NM_170710:exon18:c.G2383T:p.A795S	0.064	102,7	53,0
SCH1	chr5	41149422	41149422	G	A	exonic	C6	synonymous SNV	C6:NM_000065:exon17:c.C2442T:p.P814P,C6:NM_001115131:exon17:c.C2442T:p.P814P	0.022	176,4	85,0
SCH1	chr5	122152895	122152899	ACCAG	-	exonic	ZNF474	frameshift deletion	ZNF474:NM_207317:exon2:c.905_909del:p.H302Qfs*4	0.153	83,15	151,1
SCH1	chr5	151664110	151664110	G	A	exonic	SPARC	nonsynonymous SNV	SPARC:NM_001309443:exon9:c.C857T:p.A286V,SPARC:NM_001309444:exon9:c.C860T:p.A287V,SPARC:NM_003118:exon9:c.C860T:p.A287V	0.034	114,4	99,0
SCH1	chr5	174729283	174729283	C	T	exonic	MSX2	synonymous SNV	MSX2:NM_002449:exon2:c.C504T:p.S168S	0.056	119,7	148,0
SCH1	chr6	10756495	10756495	C	T	exonic	TMEM14B	nonsynonymous SNV	TMEM14B:NM_001127711:exon5:c.C220T:p.R74C,TMEM14B:NM_001286484:exon5:c.C289T:p.R97C,TMEM14B:NM_030969:exon6:c.C322T:p.R108C	0.094	125,13	94,1
SCH1	chr6	32166567	32166567	G	A	exonic	EGFL8	synonymous SNV	EGFL8:NM_030652:exon3:c.G171A:p.V57V	0.018	214,4	160,0
SCH1	chr6	39867823	39867823	G	A	exonic	DAAM2	nonsynonymous SNV	DAAM2:NM_001201427:exon6:c.G742A:p.A248T,DAAM2:NM_015345:exon6:c.G742A:p.A248T	0.019	210,4	108,0
SCH1	chr6	56060960	56060960	C	T	exonic	COL21A1	synonymous SNV	COL21A1:NM_001318753:exon10:c.G477A:p.G159G,COL21A1:NM_001318754:exon10:c.G354A:p.G118G,COL21A1:NM_001318752:exon25:c.G2274A:p.G758G,COL21A1:NM_030820:exon26:c.G2283A:p.G761G,COL21A1:NM_001318751:exon27:c.G2283A:p.G761G	0.018	277,5	87,0
SCH1	chr6	158757313	158757313	C	T	exonic	SYTL3	nonsynonymous SNV	SYTL3:NM_001318745:exon11:c.C622T:p.P208S,SYTL3:NM_001242395:exon12:c.C1036T:p.P346S,SYTL3:NM_001009991:exon13:c.C1036T:p.P346S,SYTL3:NM_001242394:exon14:c.C1240T:p.P414S,SYTL3:NM_001242384:exon15:c.C1240T:p.P414S	0.043	88,4	111,0
SCH1	chr6	158771274	158771274	C	T	exonic	EZR	nonsynonymous SNV	EZR:NM_003379:exon8:c.G929A:p.R310Q,EZR:NM_001111077:exon9:c.G929A:p.R310Q	0.076	73,6	154,0
SCH1	chr7	30655944	30655944	G	A	exonic	CRHR2	synonymous SNV	CRHR2:NM_001202482:exon9:c.C897T:p.S299S,CRHR2:NM_001202483:exon9:c.C900T:p.S300S,CRHR2:NM_001883:exon9:c.C900T:p.S300S,CRHR2:NM_001202475:exon10:c.C981T:p.S327S,CRHR2:NM_001202481:exon11:c.C858T:p.S286S	0.088	62,6	84,0
SCH1	chr7	44707706	44707706	G	A	exonic	OGDH	nonsynonymous SNV	OGDH:NM_001165036:exon22:c.G2909A:p.R970Q,OGDH:NM_002541:exon22:c.G2921A:p.R974Q,OGDH:NM_001363523:exon23:c.G2954A:p.R985Q	0.035	109,4	141,0
SCH1	chr7	139620525	139620525	C	T	exonic	HIPK2	nonsynonymous SNV	HIPK2:NM_001113239:exon7:c.G1658A:p.R553H,HIPK2:NM_022740:exon7:c.G1658A:p.R553H	0.026	190,5	140,0
SCH1	chr7	148826617	148826617	G	A	exonic	EZH2	synonymous SNV	EZH2:NM_152998:exon7:c.C627T:p.T209T,EZH2:NM_001203247:exon8:c.C744T:p.T248T,EZH2:NM_001203248:exon8:c.C717T:p.T239T,EZH2:NM_001203249:exon8:c.C717T:p.T239T,EZH2:NM_004456:exon8:c.C744T:p.T248T	0.022	227,5	79,0
SCH1	chr8	1258878	1258878	C	T	exonic	DLGAP2	nonsynonymous SNV	DLGAP2:NM_001346810:exon3:c.C101T:p.P34L	0.3	56,24	122,0
SCH1	chr8	54626269	54626269	G	A	exonic	RP1	nonsynonymous SNV	RP1:NM_006269:exon4:c.G2387A:p.G796D	0.028	139,4	58,0
SCH1	chr8	66677833	66677833	T	C	ncRNA_exonic	C8orf44	nan	nan	0.025	158,4	58,0
SCH1	chr8	100706704	100706704	C	G	exonic	PABPC1	nonsynonymous SNV	PABPC1:NM_002568:exon11:c.G1549C:p.V517L	0.067	152,11	59,0
SCH1	chr9	2081879	2081879	C	T	exonic	SMARCA2	synonymous SNV	SMARCA2:NM_001289396:exon15:c.C2232T:p.N744N,SMARCA2:NM_001289397:exon15:c.C2232T:p.N744N,SMARCA2:NM_003070:exon15:c.C2232T:p.N744N,SMARCA2:NM_139045:exon15:c.C2232T:p.N744N	0.022	179,4	59,0
SCH1	chr9	32635505	32635505	G	A	exonic	TAF1L	synonymous SNV	TAF1L:NM_153809:exon1:c.C75T:p.S25S	0.288	79,32	191,0
SCH1	chr9	121312471	121312471	C	T	exonic	GSN	nonsynonymous SNV	GSN:NM_000177:exon5:c.C799T:p.P267S,GSN:NM_001127662:exon5:c.C646T:p.P216S,GSN:NM_001258029:exon5:c.C697T:p.P233S,GSN:NM_001258030:exon5:c.C670T:p.P224S,GSN:NM_001353055:exon6:c.C646T:p.P216S,GSN:NM_001353057:exon6:c.C646T:p.P216S,GSN:NM_001353062:exon6:c.C646T:p.P216S,GSN:NM_001353063:exon6:c.C679T:p.P227S,GSN:NM_001353067:exon6:c.C679T:p.P227S,GSN:NM_001353075:exon6:c.C679T:p.P227S,GSN:NM_00135…	0.042	160,7	97,0
SCH1	chr9	128656627	128656627	G	A	exonic	DYNC2I2	nonsynonymous SNV	DYNC2I2:NM_052844:exon1:c.C100T:p.R34W	0.051	56,3	198,0
SCH1	chr9	131447687	131447687	C	T	exonic	PRRC2B	nonsynonymous SNV	PRRC2B:NM_001384818:exon9:c.C1003T:p.R335C,PRRC2B:NM_001384821:exon9:c.C1003T:p.R335C,PRRC2B:NM_001384822:exon9:c.C1003T:p.R335C,PRRC2B:NM_001384823:exon9:c.C1003T:p.R335C,PRRC2B:NM_013318:exon9:c.C1003T:p.R335C	0.032	181,6	102,0
SCH1	chr10	69258820	69258820	G	A	exonic	HKDC1	nonsynonymous SNV	HKDC1:NM_025130:exon15:c.G2077A:p.E693K	0.036	107,4	74,0
SCH1	chr10	89738990	89738990	G	A	exonic	KIF20B	nonsynonymous SNV	KIF20B:NM_001382506:exon20:c.G3596A:p.R1199H,KIF20B:NM_001284259:exon21:c.G3809A:p.R1270H,KIF20B:NM_016195:exon21:c.G3689A:p.R1230H	0.055	189,11	67,0
SCH1	chr10	89768747	89768747	C	T	exonic	KIF20B	nonsynonymous SNV	KIF20B:NM_001382506:exon30:c.C4888T:p.R1630C,KIF20B:NM_001284259:exon31:c.C5101T:p.R1701C,KIF20B:NM_016195:exon31:c.C4981T:p.R1661C	0.058	81,5	47,0
SCH1	chr11	5390248	5390248	A	C	exonic	OR51M1	nonsynonymous SNV	OR51M1:NM_001004756:exon1:c.A850C:p.I284L	0.068	96,7	101,1
SCH1	chr11	56491169	56491169	C	T	exonic	OR5M8	nonsynonymous SNV	OR5M8:NM_001005282:exon1:c.G202A:p.V68M	0.026	150,4	63,0
SCH1	chr11	65966135	65966135	G	A	exonic	SART1	nonsynonymous SNV	SART1:NM_005146:exon8:c.G898A:p.A300T	0.036	160,6	147,0
SCH1	chr11	66592416	66592416	G	A	exonic	CCDC87	synonymous SNV	CCDC87:NM_018219:exon1:c.C600T:p.P200P	0.534	27,31	126,0
SCH1	chr11	118501798	118501798	G	A	exonic	KMT2A	nonsynonymous SNV	KMT2A:NM_001197104:exon26:c.G6446A:p.R2149Q,KMT2A:NM_005933:exon26:c.G6437A:p.R2146Q	0.029	135,4	93,0
SCH1	chr11	129066789	129066789	C	T	exonic	ARHGAP32	nonsynonymous SNV	ARHGAP32:NM_001142685:exon6:c.G569A:p.R190Q,ARHGAP32:NM_001378025:exon6:c.G449A:p.R150Q,ARHGAP32:NM_001378024:exon7:c.G611A:p.R204Q	0.021	188,4	80,0
SCH1	chr12	138603	138603	G	A	exonic	IQSEC3	nonsynonymous SNV	IQSEC3:NM_015232:exon3:c.G331A:p.D111N,IQSEC3:NM_001170738:exon4:c.G1240A:p.D414N	0.068	41,3	185,0
SCH1	chr12	12975393	12975393	C	G	exonic	HEBP1	nonsynonymous SNV	HEBP1:NM_015987:exon4:c.G485C:p.R162P	0.426	101,75	79,1
SCH1	chr12	52451631	52451631	G	A	exonic	KRT6B	synonymous SNV	KRT6B:NM_005555:exon1:c.C448T:p.L150L	0.275	137,52	349,0
SCH1	chr12	128888688	128888688	A	G	exonic	GLT1D1	nonsynonymous SNV	GLT1D1:NM_001366888:exon2:c.A5G:p.K2R	0.244	90,29	57,0
SCH1	chr13	21701229	21701229	G	A	exonic	FGF9	nonsynonymous SNV	FGF9:NM_002010:exon3:c.G421A:p.E141K	0.028	141,4	59,0
SCH1	chr13	108210751	108210751	T	C	exonic	LIG4	nonsynonymous SNV	LIG4:NM_001098268:exon2:c.A518G:p.Q173R,LIG4:NM_002312:exon2:c.A518G:p.Q173R,LIG4:NM_001330595:exon3:c.A317G:p.Q106R,LIG4:NM_001352601:exon3:c.A518G:p.Q173R,LIG4:NM_001352602:exon3:c.A518G:p.Q173R,LIG4:NM_001352603:exon3:c.A518G:p.Q173R,LIG4:NM_001352604:exon3:c.A554G:p.Q185R,LIG4:NM_001379095:exon3:c.A518G:p.Q173R,LIG4:NM_206937:exon3:c.A518G:p.Q173R,LIG4:NM_001352598:exon4:c.A518G:p.Q173R,LIG4:…	0.285	178,71	72,0
SCH1	chr14	49599141	49599141	C	T	exonic	LRR1	nonsynonymous SNV	LRR1:NM_152329:exon1:c.C121T:p.P41S,LRR1:NM_203467:exon1:c.C121T:p.P41S	0.035	137,5	142,1
SCH1	chr15	34240684	34240684	C	T	exonic	SLC12A6	nonsynonymous SNV	SLC12A6:NM_001042497:exon17:c.G2368A:p.G790S,SLC12A6:NM_005135:exon18:c.G2260A:p.G754S,SLC12A6:NM_133647:exon18:c.G2413A:p.G805S,SLC12A6:NM_001042494:exon19:c.G2236A:p.G746S,SLC12A6:NM_001042495:exon19:c.G2236A:p.G746S,SLC12A6:NM_001042496:exon19:c.G2386A:p.G796S,SLC12A6:NM_001365088:exon19:c.G2413A:p.G805S	0.029	169,5	52,0
SCH1	chr15	89667662	89667662	C	T	exonic	PLIN1	synonymous SNV	PLIN1:NM_001145311:exon7:c.G903A:p.T301T,PLIN1:NM_002666:exon7:c.G903A:p.T301T	0.028	139,4	96,0
SCH1	chr16	30417819	30417819	C	T	exonic	ZNF771	stopgain	ZNF771:NM_001142305:exon3:c.C406T:p.Q136X,ZNF771:NM_016643:exon3:c.C406T:p.Q136X	0.412	47,33	213,0
SCH1	chr16	68698233	68698233	G	A	exonic	CDH3	nonsynonymous SNV	CDH3:NM_001317196:exon15:c.G2158A:p.D720N,CDH3:NM_001793:exon16:c.G2323A:p.D775N	0.096	47,5	100,0
SCH1	chr17	1656422	1656422	G	A	exonic	PRPF8	synonymous SNV	PRPF8:NM_006445:exon36:c.C5763T:p.D1921D	0.039	122,5	94,1
SCH1	chr17	3663852	3663852	C	T	exonic	TAX1BP3	nonsynonymous SNV	TAX1BP3:NM_001204698:exon3:c.G193A:p.D65N,TAX1BP3:NM_014604:exon4:c.G271A:p.D91N	0.019	211,4	172,0
SCH1	chr17	7563319	7563319	G	A	exonic	SENP3	synonymous SNV	SENP3:NM_015670:exon2:c.G243A:p.E81E	0.019	202,4	125,0
SCH1	chr17	28959080	28959080	C	T	exonic	SEZ6	synonymous SNV	SEZ6:NM_001098635:exon10:c.G2052A:p.S684S,SEZ6:NM_001290202:exon10:c.G1677A:p.S559S,SEZ6:NM_178860:exon10:c.G2052A:p.S684S	0.03	131,4	128,0
SCH1	chr17	75130569	75130569	C	T	exonic	NT5C	synonymous SNV	NT5C:NM_001252377:exon4:c.G405A:p.P135P,NT5C:NM_014595:exon5:c.G525A:p.P175P	0.025	158,4	134,0
SCH1	chr18	57695521	57695522	AA	-	exonic	ATP8B1	frameshift deletion	ATP8B1:NM_001374386:exon8:c.559_560del:p.L187Kfs*3,ATP8B1:NM_001374385:exon9:c.709_710del:p.L237Kfs*3,ATP8B1:NM_005603:exon9:c.709_710del:p.L237Kfs*3	0.055	69,4	48,0
SCH1	chr19	932611	932611	G	A	exonic	ARID3A	nonsynonymous SNV	ARID3A:NM_005224:exon3:c.G562A:p.V188I	0.051	94,5	223,1
SCH1	chr19	4318358	4318358	G	A	exonic	FSD1	nonsynonymous SNV	FSD1:NM_001330429:exon9:c.G812A:p.R271H,FSD1:NM_024333:exon9:c.G812A:p.R271H	0.045	85,4	87,0
SCH1	chr19	10499768	10499768	G	A	exonic	KEAP1	nonsynonymous SNV	KEAP1:NM_012289:exon2:c.C266T:p.P89L,KEAP1:NM_203500:exon2:c.C266T:p.P89L	0.359	59,33	142,0
SCH1	chr19	11023590	11023590	C	T	exonic	SMARCA4	stopgain	SMARCA4:NM_001128845:exon19:c.C2932T:p.R978X,SMARCA4:NM_001128846:exon19:c.C2932T:p.R978X,SMARCA4:NM_001128848:exon19:c.C2932T:p.R978X,SMARCA4:NM_001128847:exon20:c.C2932T:p.R978X,SMARCA4:NM_001128849:exon20:c.C2932T:p.R978X,SMARCA4:NM_001374457:exon20:c.C2932T:p.R978X,SMARCA4:NM_003072:exon20:c.C2932T:p.R978X,SMARCA4:NM_001128844:exon21:c.C2932T:p.R978X	0.029	100,3	47,0
SCH1	chr19	16520900	16520900	C	A	exonic	CHERP	nonsynonymous SNV	CHERP:NM_006387:exon13:c.G2127T:p.E709D	0.116	38,5	61,1
SCH1	chr19	19663499	19663499	G	A	exonic	ATP13A1	synonymous SNV	ATP13A1:NM_020410:exon1:c.C168T:p.Y56Y	0.035	109,4	237,0
SCH1	chr19	36141085	36141085	T	G	exonic	CAPNS1	nonsynonymous SNV	CAPNS1:NM_001003962:exon2:c.T74G:p.L25R,CAPNS1:NM_001302632:exon2:c.T74G:p.L25R,CAPNS1:NM_001749:exon2:c.T74G:p.L25R	0.057	164,10	184,7
SCH1	chr19	51499683	51499683	C	T	exonic	SIGLEC12	nonsynonymous SNV	SIGLEC12:NM_033329:exon2:c.G488A:p.G163E,SIGLEC12:NM_053003:exon3:c.G842A:p.G281E	0.274	45,17	181,0
SCH1	chr20	36793920	36793920	C	T	exonic	SOGA1	nonsynonymous SNV	SOGA1:NM_080627:exon14:c.G4162A:p.V1388M	0.027	143,4	188,0
SCH1	chr20	49643564	49643564	C	T	exonic	B4GALT5	nonsynonymous SNV	B4GALT5:NM_004776:exon4:c.G451A:p.G151S	0.053	124,7	100,0
SCH1	chr22	25950426	25950426	G	A	exonic	MYO18B	synonymous SNV	MYO18B:NM_001318245:exon37:c.G5811A:p.K1937K,MYO18B:NM_032608:exon37:c.G5808A:p.K1936K	0.273	16,6	64,0
SCH1	chr22	29654719	29654719	A	-	exonic	NF2	frameshift deletion	NF2:NM_181830:exon3:c.261delA:p.R89Gfs*2,NF2:NM_181831:exon3:c.261delA:p.R89Gfs*2,NF2:NM_181828:exon4:c.384delA:p.R130Gfs*2,NF2:NM_181829:exon4:c.387delA:p.R131Gfs*2,NF2:NM_000268:exon5:c.510delA:p.R172Gfs*2,NF2:NM_016418:exon5:c.510delA:p.R172Gfs*2,NF2:NM_181825:exon5:c.510delA:p.R172Gfs*2,NF2:NM_181832:exon5:c.510delA:p.R172Gfs*2	0.83	16,78	63,0
SCH1	chr22	29654720	29654720	A	C	exonic	NF2	nonsynonymous SNV	NF2:NM_181830:exon3:c.A262C:p.K88Q,NF2:NM_181831:exon3:c.A262C:p.K88Q,NF2:NM_181828:exon4:c.A385C:p.K129Q,NF2:NM_181829:exon4:c.A388C:p.K130Q,NF2:NM_000268:exon5:c.A511C:p.K171Q,NF2:NM_016418:exon5:c.A511C:p.K171Q,NF2:NM_181825:exon5:c.A511C:p.K171Q,NF2:NM_181832:exon5:c.A511C:p.K171Q	0.821	17,78	63,0
SCH1	chr22	30243846	30243846	G	A	exonic	LIF	nonsynonymous SNV	LIF:NM_001257135:exon2:c.C235T:p.R79C	0.052	55,3	113,1
SCH3	chr1	8364151	8364151	C	T	exonic	RERE	nonsynonymous SNV	RERE:NM_001042681:exon15:c.G1645A:p.V549M,RERE:NM_012102:exon16:c.G1645A:p.V549M	0.233	89,27	201,1
SCH3	chr1	53962308	53962308	G	A	exonic	LRRC42	nonsynonymous SNV	LRRC42:NM_052940:exon6:c.G826A:p.V276I,LRRC42:NM_001256409:exon7:c.G826A:p.V276I	0.02	198,4	214,0
SCH3	chr1	156051838	156051838	C	T	exonic	UBQLN4	nonsynonymous SNV	UBQLN4:NM_001304342:exon2:c.G128A:p.R43Q,UBQLN4:NM_020131:exon2:c.G128A:p.R43Q	0.192	122,29	158,0
SCH3	chr1	228457455	228457455	C	G	exonic	H2AW	synonymous SNV	H2AW:NM_033445:exon1:c.G363C:p.T121T	0.049	195,10	280,0
SCH3	chr1	228457473	228457473	T	C	exonic	H2AW	synonymous SNV	H2AW:NM_033445:exon1:c.A345G:p.V115V	0.071	196,15	290,0
SCH3	chr1	228457500	228457500	A	G	exonic	H2AW	synonymous SNV	H2AW:NM_033445:exon1:c.T318C:p.G106G	0.096	178,19	271,0
SCH3	chr1	228457512	228457512	G	C	exonic	H2AW	synonymous SNV	H2AW:NM_033445:exon1:c.C306G:p.T102T	0.036	189,7	265,1
SCH3	chr1	228457518	228457518	G	T	exonic	H2AW	synonymous SNV	H2AW:NM_033445:exon1:c.C300A:p.R100R	0.033	176,6	258,1
SCH3	chr1	228457520	228457520	G	T	exonic	H2AW	nonsynonymous SNV	H2AW:NM_033445:exon1:c.C298A:p.R100S	0.027	179,5	258,0
SCH3	chr1	228457605	228457605	C	G	exonic	H2AW	synonymous SNV	H2AW:NM_033445:exon1:c.G213C:p.A71A	0.08	161,14	216,1
SCH3	chr1	228457638	228457638	A	C	exonic	H2AW	synonymous SNV	H2AW:NM_033445:exon1:c.T180G:p.T60T	0.065	129,9	195,1
SCH3	chr1	228457650	228457650	G	C	exonic	H2AW	synonymous SNV	H2AW:NM_033445:exon1:c.C168G:p.L56L	0.081	113,10	183,0
SCH3	chr1	228457656	228457656	C	G	exonic	H2AW	synonymous SNV	H2AW:NM_033445:exon1:c.G162C:p.A54A	0.086	106,10	173,0
SCH3	chr1	228457665	228457665	A	G	exonic	H2AW	synonymous SNV	H2AW:NM_033445:exon1:c.T153C:p.Y51Y	0.088	104,10	173,0
SCH3	chr1	228457698	228457698	A	G	exonic	H2AW	synonymous SNV	H2AW:NM_033445:exon1:c.T120C:p.Y40Y	0.101	98,11	187,1
SCH3	chr1	228457718	228457718	A	G	exonic	H2AW	synonymous SNV	H2AW:NM_033445:exon1:c.T100C:p.L34L	0.076	110,9	187,0
SCH3	chr1	228457749	228457749	C	G	exonic	H2AW	synonymous SNV	H2AW:NM_033445:exon1:c.G69C:p.G23G	0.049	137,7	199,1
SCH3	chr1	233328475	233328475	C	G	exonic	MAP3K21	synonymous SNV	MAP3K21:NM_032435:exon1:c.C447G:p.A149A	0.037	105,4	248,0
SCH3	chr1	233328492	233328492	A	G	exonic	MAP3K21	nonsynonymous SNV	MAP3K21:NM_032435:exon1:c.A464G:p.Q155R	0.034	114,4	247,0
SCH3	chr2	9207148	9207148	A	T	exonic	ASAP2	nonsynonymous SNV	ASAP2:NM_001135191:exon1:c.A44T:p.H15L,ASAP2:NM_003887:exon1:c.A44T:p.H15L	0.061	154,10	318,0
SCH3	chr2	178646537	178646537	-	TGTTG	exonic	TTN	frameshift insertion	TTN:NM_001267550:exon216:c.40244_40245insCAACA:p.K13416Nfs*18	0.038	153,6	134,0
SCH3	chr2	178773239	178773239	A	T	exonic	TTN	nonsynonymous SNV	TTN:NM_003319:exon32:c.T7587A:p.S2529R,TTN:NM_133432:exon32:c.T7587A:p.S2529R,TTN:NM_133437:exon32:c.T7587A:p.S2529R,TTN:NM_001256850:exon33:c.T7725A:p.S2575R,TTN:NM_001267550:exon33:c.T7725A:p.S2575R,TTN:NM_133378:exon33:c.T7725A:p.S2575R,TTN:NM_133379:exon33:c.T7725A:p.S2575R	0.172	144,30	148,0
SCH3	chr3	9744423	9744423	G	A	exonic	BRPF1	synonymous SNV	BRPF1:NM_001003694:exon9:c.G2835A:p.L945L,BRPF1:NM_001319050:exon9:c.G2814A:p.L938L,BRPF1:NM_004634:exon9:c.G2817A:p.L939L	0.053	72,4	153,0
SCH3	chr3	107801241	107801241	G	A	exonic	BBX	nonsynonymous SNV	BBX:NM_020235:exon16:c.G2608A:p.A870T,BBX:NM_001142568:exon17:c.G2698A:p.A900T	0.018	220,4	278,1
SCH3	chr3	124490701	124490701	C	T	exonic	KALRN	synonymous SNV	KALRN:NM_001322992:exon29:c.C4248T:p.D1416D,KALRN:NM_001024660:exon30:c.C4398T:p.D1466D,KALRN:NM_001322988:exon30:c.C4398T:p.D1466D,KALRN:NM_001322989:exon30:c.C4371T:p.D1457D,KALRN:NM_001322990:exon30:c.C4359T:p.D1453D,KALRN:NM_001322991:exon30:c.C4332T:p.D1444D,KALRN:NM_003947:exon30:c.C4398T:p.D1466D	0.069	95,7	143,1
SCH3	chr3	136357796	136357796	-	TTTTTATAATA	exonic	STAG1	frameshift insertion	STAG1:NM_005862:exon28:c.2988_2989insTATTATAAAAA:p.P997Yfs*15	0.04	95,4	115,0
SCH3	chr3	157152204	157152204	C	T	exonic	CCNL1	nonsynonymous SNV	CCNL1:NM_001308185:exon5:c.G647A:p.R216H,CCNL1:NM_020307:exon5:c.G647A:p.R216H	0.015	330,5	137,0
SCH3	chr4	87982763	87982763	G	A	exonic	SPP1	nonsynonymous SNV	SPP1:NM_001251829:exon5:c.G689A:p.R230H,SPP1:NM_000582:exon6:c.G770A:p.R257H,SPP1:NM_001040060:exon6:c.G731A:p.R244H,SPP1:NM_001040058:exon7:c.G812A:p.R271H,SPP1:NM_001251830:exon8:c.G851A:p.R284H	0.02	196,4	133,0
SCH3	chr5	134723659	134723659	-	TAATTACA	exonic	SEC24A	stopgain	SEC24A:NM_021982:exon22:c.3156_3157insTAATTACA:p.Y1053*	0.033	119,4	125,0
SCH3	chr6	27139521	27139521	G	C	exonic	H4C9	synonymous SNV	H4C9:NM_003495:exon1:c.G213C:p.V71V	0.016	366,6	355,1
SCH3	chr6	27139551	27139551	G	C	exonic	H4C9	synonymous SNV	H4C9:NM_003495:exon1:c.G243C:p.T81T	0.014	424,6	413,0
SCH3	chr6	89182056	89182056	G	A	exonic	GABRR1	synonymous SNV	GABRR1:NM_001256703:exon7:c.C747T:p.G249G,GABRR1:NM_002042:exon8:c.C798T:p.G266G,GABRR1:NM_001256704:exon9:c.C537T:p.G179G,GABRR1:NM_001267582:exon10:c.C537T:p.G179G	0.119	96,13	124,0
SCH3	chr6	127981200	127981200	G	A	exonic	PTPRK	synonymous SNV	PTPRK:NM_001291984:exon25:c.C3624T:p.D1208D,PTPRK:NM_002844:exon25:c.C3627T:p.D1209D,PTPRK:NM_001135648:exon26:c.C3645T:p.D1215D,PTPRK:NM_001291981:exon28:c.C3693T:p.D1231D	0.02	198,4	185,0
SCH3	chr7	122701936	122701936	C	T	exonic	RNF148	nonsynonymous SNV	RNF148:NM_198085:exon1:c.G815A:p.R272H	0.025	159,4	125,0
SCH3	chr8	1952827	1952827	G	A	exonic	ARHGEF10	nonsynonymous SNV	ARHGEF10:NM_001308152:exon27:c.G3406A:p.G1136R,ARHGEF10:NM_014629:exon28:c.G3520A:p.G1174R,ARHGEF10:NM_001308153:exon29:c.G3592A:p.G1198R	0.063	74,5	92,1
SCH3	chr8	42732458	42732458	G	A	exonic	CHRNB3	nonsynonymous SNV	CHRNB3:NM_000749:exon5:c.G1151A:p.G384E,CHRNB3:NM_001347717:exon6:c.G929A:p.G310E	0.159	116,22	177,0
SCH3	chr9	135090257	135090257	C	A	exonic	OLFM1	synonymous SNV	OLFM1:NM_001282611:exon2:c.C213A:p.G71G,OLFM1:NM_001282612:exon2:c.C132A:p.G44G,OLFM1:NM_006334:exon2:c.C159A:p.G53G,OLFM1:NM_014279:exon2:c.C159A:p.G53G	0.077	96,8	214,0
SCH3	chr10	77001453	77001453	T	C	exonic	KCNMA1	synonymous SNV	KCNMA1:NM_001161352:exon19:c.A2220G:p.P740P	0.023	212,5	215,1
SCH3	chr10	77001507	77001507	T	C	exonic	KCNMA1	synonymous SNV	KCNMA1:NM_001161352:exon19:c.A2166G:p.S722S	0.022	221,5	218,0
SCH3	chr10	95238625	95238625	G	A	exonic	PDLIM1	nonsynonymous SNV	PDLIM1:NM_020992:exon6:c.C746T:p.A249V	0.02	195,4	230,0
SCH3	chr11	59862707	59862707	G	A	exonic	TCN1	nonsynonymous SNV	TCN1:NM_001062:exon3:c.C275T:p.S92L	0.029	133,4	107,0
SCH3	chr11	75188226	75188226	C	T	exonic	SLCO2B1	stopgain	SLCO2B1:NM_001145212:exon5:c.C631T:p.Q211X,SLCO2B1:NM_001145211:exon8:c.C997T:p.Q333X,SLCO2B1:NM_007256:exon8:c.C1063T:p.Q355X	0.122	65,9	99,0
SCH3	chr11	103245352	103245352	-	AATAAAAA	exonic	DYNC2H1	frameshift insertion	DYNC2H1:NM_001377:exon65:c.10020_10021insAATAAAAA:p.R3341Nfs*18,DYNC2H1:NM_001080463:exon66:c.10041_10042insAATAAAAA:p.R3348Nfs*18	0.023	167,4	95,0
SCH3	chr11	119095077	119095077	T	G	exonic	H2AX	synonymous SNV	H2AX:NM_002105:exon1:c.A318C:p.G106G	0.076	61,5	131,1
SCH3	chr11	119095083	119095083	G	C	exonic	H2AX	synonymous SNV	H2AX:NM_002105:exon1:c.C312G:p.A104A	0.072	64,5	128,0
SCH3	chr12	49185331	49185331	A	G	exonic	TUBA1A	synonymous SNV	TUBA1A:NM_001270399:exon4:c.T1035C:p.D345D,TUBA1A:NM_001270400:exon4:c.T930C:p.D310D,TUBA1A:NM_006009:exon4:c.T1035C:p.D345D	0.022	272,6	260,0
SCH3	chr14	33800854	33800854	C	T	exonic	NPAS3	synonymous SNV	NPAS3:NM_001165893:exon11:c.C2457T:p.H819H,NPAS3:NM_022123:exon11:c.C2451T:p.H817H,NPAS3:NM_001164749:exon12:c.C2547T:p.H849H,NPAS3:NM_173159:exon12:c.C2508T:p.H836H	0.034	115,4	167,0
SCH3	chr14	71735318	71735318	C	T	exonic	SIPA1L1	nonsynonymous SNV	SIPA1L1:NM_001284246:exon19:c.C5050T:p.R1684C,SIPA1L1:NM_001284247:exon22:c.C5113T:p.R1705C,SIPA1L1:NM_001354287:exon22:c.C5050T:p.R1684C,SIPA1L1:NM_001354288:exon22:c.C5050T:p.R1684C,SIPA1L1:NM_001354289:exon22:c.C3568T:p.R1190C,SIPA1L1:NM_001354285:exon23:c.C5113T:p.R1705C,SIPA1L1:NM_001354286:exon23:c.C5050T:p.R1684C,SIPA1L1:NM_001284245:exon24:c.C5050T:p.R1684C,SIPA1L1:NM_015556:exon25:c.C511…	0.017	229,4	252,0
SCH3	chr14	77761080	77761080	C	T	ncRNA_exonic	C14orf178	nan	nan	0.068	96,7	121,1
SCH3	chr14	91273090	91273090	T	A	exonic	CCDC88C	synonymous SNV	CCDC88C:NM_001080414:exon30:c.A5622T:p.P1874P	0.042	91,4	209,0
SCH3	chr15	42338418	42338418	G	A	exonic	GANC	nonsynonymous SNV	GANC:NM_198141:exon16:c.G1771A:p.E591K	0.025	159,4	111,0
SCH3	chr15	84783683	84783683	G	A	exonic	ZNF592	synonymous SNV	ZNF592:NM_014630:exon4:c.G1008A:p.L336L	0.032	120,4	194,1
SCH3	chr16	67150155	67150155	C	T	exonic	B3GNT9	nonsynonymous SNV	B3GNT9:NM_033309:exon2:c.G331A:p.A111T	0.05	57,3	191,0
SCH3	chr17	2703422	2703422	C	T	exonic	CLUH	nonsynonymous SNV	CLUH:NM_001366661:exon3:c.G371A:p.R124H,CLUH:NM_001366662:exon3:c.G257A:p.R86H,CLUH:NM_015229:exon3:c.G371A:p.R124H	0.219	75,21	163,1
SCH3	chr17	4970467	4970467	C	T	exonic	CAMTA2	nonsynonymous SNV	CAMTA2:NM_001171166:exon16:c.G2884A:p.V962M,CAMTA2:NM_001171168:exon16:c.G2875A:p.V959M,CAMTA2:NM_001171167:exon17:c.G2947A:p.V983M,CAMTA2:NM_015099:exon17:c.G2878A:p.V960M	0.026	147,4	170,0
SCH3	chr17	16708993	16708993	G	A	exonic	CCDC144A	synonymous SNV	CCDC144A:NM_001382000:exon5:c.G936A:p.P312P,CCDC144A:NM_014695:exon5:c.G936A:p.P312P	0.205	116,30	122,0
SCH3	chr17	36545736	36545736	C	G	exonic	GGNBP2	synonymous SNV	GGNBP2:NM_024835:exon2:c.C12G:p.L4L	0.035	136,5	168,0
SCH3	chr17	41622398	41622398	T	C	exonic	KRT17	nonsynonymous SNV	KRT17:NM_000422:exon3:c.A629G:p.N210S	0.043	111,5	204,0
SCH3	chr19	48499816	48499816	C	T	exonic	LMTK3	nonsynonymous SNV	LMTK3:NM_001080434:exon12:c.G1340A:p.R447Q	0.164	102,20	263,0
SCH3	chr19	54940947	54940947	C	T	exonic	NLRP7	synonymous SNV	NLRP7:NM_001127255:exon3:c.G336A:p.S112S,NLRP7:NM_139176:exon3:c.G336A:p.S112S,NLRP7:NM_206828:exon3:c.G336A:p.S112S	0.12	44,6	112,0
SCH3	chr19	56146955	56146955	C	T	exonic	ZNF444	nonsynonymous SNV	ZNF444:NM_001253792:exon3:c.C44T:p.A15V,ZNF444:NM_018337:exon3:c.C44T:p.A15V	0.275	37,14	133,0
SCH3	chr20	49507959	49507959	C	T	exonic	PTGIS	synonymous SNV	PTGIS:NM_000961:exon10:c.G1464A:p.P488P	0.034	142,5	219,0
SCH3	chr22	23780498	23780498	G	A	exonic	MMP11	nonsynonymous SNV	MMP11:NM_005940:exon3:c.G478A:p.A160T	0.046	125,6	254,0
SCH3	chr22	29654670	29654680	ACCCCAGTGTT	-	exonic	NF2	frameshift deletion	NF2:NM_181830:exon3:c.212_222del:p.D71Afs*45,NF2:NM_181831:exon3:c.212_222del:p.D71Afs*45,NF2:NM_181828:exon4:c.335_345del:p.D112Afs*45,NF2:NM_181829:exon4:c.338_348del:p.D113Afs*45,NF2:NM_000268:exon5:c.461_471del:p.D154Afs*45,NF2:NM_016418:exon5:c.461_471del:p.D154Afs*45,NF2:NM_181825:exon5:c.461_471del:p.D154Afs*45,NF2:NM_181832:exon5:c.461_471del:p.D154Afs*45	0.137	170,27	193,0
SCH3	chr22	29671882	29671883	GA	-	exonic	NF2	frameshift deletion	NF2:NM_181830:exon9:c.807_808del:p.R270Gfs*2,NF2:NM_181831:exon9:c.807_808del:p.R270Gfs*2,NF2:NM_181828:exon10:c.930_931del:p.R311Gfs*2,NF2:NM_181829:exon10:c.933_934del:p.R312Gfs*2,NF2:NM_000268:exon11:c.1056_1057del:p.R353Gfs*2,NF2:NM_016418:exon11:c.1056_1057del:p.R353Gfs*2,NF2:NM_181825:exon11:c.1056_1057del:p.R353Gfs*2,NF2:NM_181832:exon11:c.1056_1057del:p.R353Gfs*2	0.174	190,40	355,3
SCH3	chr22	42126611	42126611	C	G	exonic	CYP2D6;CYP2D7	nonsynonymous SNV	CYP2D6:NM_001025161:exon8:c.G1304C:p.S435T,CYP2D6:NM_000106:exon9:c.G1457C:p.S486T	0.06	47,3	116,0
SCH3	chrX	19028195	19028195	G	T	exonic	ADGRG2	nonsynonymous SNV	ADGRG2:NM_001184835:exon7:c.C288A:p.S96R,ADGRG2:NM_001079860:exon8:c.C336A:p.S112R,ADGRG2:NM_001184836:exon8:c.C330A:p.S110R,ADGRG2:NM_001184837:exon8:c.C312A:p.S104R,ADGRG2:NM_001079859:exon9:c.C360A:p.S120R,ADGRG2:NM_001184833:exon9:c.C354A:p.S118R,ADGRG2:NM_001079858:exon10:c.C402A:p.S134R,ADGRG2:NM_001184834:exon10:c.C402A:p.S134R,ADGRG2:NM_005756:exon10:c.C393A:p.S131R	0.044	109,5	126,0
SCH3	chrX	103500693	103500693	C	T	exonic	RAB40A	nonsynonymous SNV	RAB40A:NM_080879:exon3:c.G64A:p.D22N	0.023	172,4	230,0
SCH4	chr1	1625408	1625408	T	G	exonic	MIB2	nonsynonymous SNV	MIB2:NM_001170688:exon6:c.T994G:p.W332G,MIB2:NM_001170689:exon6:c.T649G:p.W217G,MIB2:NM_001170686:exon7:c.T1018G:p.W340G,MIB2:NM_001170687:exon7:c.T976G:p.W326G,MIB2:NM_080875:exon7:c.T1018G:p.W340G	0.212	63,17	171,0
SCH4	chr1	8360415	8360415	T	G	exonic	RERE	nonsynonymous SNV	RERE:NM_001042682:exon8:c.A1430C:p.Q477P,RERE:NM_001042681:exon18:c.A3092C:p.Q1031P,RERE:NM_012102:exon19:c.A3092C:p.Q1031P	0.141	55,9	126,2
SCH4	chr1	11847669	11847669	T	G	exonic	NPPA	nonsynonymous SNV	NPPA:NM_006172:exon1:c.A16C:p.T6P	0.164	46,9	95,0
SCH4	chr1	27100436	27100436	T	G	exonic	SLC9A1	synonymous SNV	SLC9A1:NM_003047:exon12:c.A2319C:p.G773G	0.3	56,24	119,0
SCH4	chr1	43591421	43591421	A	C	exonic	PTPRF	nonsynonymous SNV	PTPRF:NM_001329139:exon9:c.A1399C:p.T467P,PTPRF:NM_001329140:exon9:c.A1399C:p.T467P,PTPRF:NM_002840:exon9:c.A1399C:p.T467P,PTPRF:NM_130440:exon9:c.A1399C:p.T467P,PTPRF:NM_001329137:exon11:c.A1417C:p.T473P,PTPRF:NM_001329138:exon12:c.A1429C:p.T477P	0.226	48,14	183,1
SCH4	chr1	57015038	57015038	T	G	exonic	DAB1	nonsynonymous SNV	DAB1:NM_001353983:exon12:c.A1289C:p.K430T,DAB1:NM_001353985:exon12:c.A1289C:p.K430T,DAB1:NM_001353986:exon12:c.A1283C:p.K428T,DAB1:NM_001365792:exon12:c.A1289C:p.K430T,DAB1:NM_001365793:exon12:c.A1289C:p.K430T,DAB1:NM_021080:exon14:c.A1289C:p.K430T,DAB1:NM_001379462:exon15:c.A1289C:p.K430T,DAB1:NM_001379461:exon18:c.A1283C:p.K428T	0.103	200,23	320,0
SCH4	chr1	62584857	62584857	T	G	exonic	DOCK7	nonsynonymous SNV	DOCK7:NM_001272002:exon16:c.A1822C:p.I608L	0.276	131,50	229,0
SCH4	chr1	62584862	62584862	T	G	exonic	DOCK7	nonsynonymous SNV	DOCK7:NM_001272002:exon16:c.A1817C:p.H606P	0.226	144,42	223,0
SCH4	chr1	154499148	154499148	A	C	exonic	SHE	nonsynonymous SNV	SHE:NM_001010846:exon2:c.T682G:p.Y228D	0.231	80,24	158,0
SCH4	chr1	156115184	156115184	G	A	exonic	LMNA	nonsynonymous SNV	LMNA:NM_001282626:exon1:c.G266A:p.R89H,LMNA:NM_005572:exon1:c.G266A:p.R89H,LMNA:NM_170707:exon1:c.G266A:p.R89H,LMNA:NM_170708:exon1:c.G266A:p.R89H,LMNA:NM_001282625:exon4:c.G266A:p.R89H	0.018	222,4	228,0
SCH4	chr1	173886079	173886079	T	G	exonic	ZBTB37	synonymous SNV	ZBTB37:NM_001122770:exon5:c.T1467G:p.P489P	0.113	149,19	192,0
SCH4	chr1	202128477	202128477	A	C	exonic	GPR37L1	nonsynonymous SNV	GPR37L1:NM_004767:exon2:c.A1367C:p.K456T	0.254	44,15	138,2
SCH4	chr1	225153805	225153805	C	T	exonic	DNAH14	nonsynonymous SNV	DNAH14:NM_001367479:exon34:c.C5252T:p.T1751M	0.091	110,11	124,0
SCH4	chr1	228457473	228457473	T	C	exonic	H2AW	synonymous SNV	H2AW:NM_033445:exon1:c.A345G:p.V115V	0.023	210,5	287,0
SCH4	chr1	228457500	228457500	A	G	exonic	H2AW	synonymous SNV	H2AW:NM_033445:exon1:c.T318C:p.G106G	0.022	224,5	288,1
SCH4	chr2	102028309	102028309	C	T	exonic	IL1R2	nonsynonymous SNV	IL1R2:NM_004633:exon9:c.C1114T:p.R372W	0.11	161,20	227,0
SCH4	chr2	127636590	127636590	A	C	exonic	MYO7B	nonsynonymous SNV	MYO7B:NM_001080527:exon45:c.A6091C:p.N2031H	0.159	74,14	147,0
SCH4	chr2	151464156	151464156	-	CTTTT	exonic	RIF1	frameshift insertion	RIF1:NM_001177665:exon29:c.4636_4637insCTTTT:p.L1546Pfs*47,RIF1:NM_001177663:exon30:c.4636_4637insCTTTT:p.L1546Pfs*47,RIF1:NM_001177664:exon30:c.4636_4637insCTTTT:p.L1546Pfs*47,RIF1:NM_018151:exon30:c.4636_4637insCTTTT:p.L1546Pfs*47	0.072	103,8	122,0
SCH4	chr2	206304921	206304921	T	G	exonic	ZDBF2	synonymous SNV	ZDBF2:NM_020923:exon5:c.T393G:p.V131V,ZDBF2:NM_001369654:exon6:c.T393G:p.V131V,ZDBF2:NM_001285549:exon7:c.T387G:p.V129V	0.277	107,41	173,0
SCH4	chr2	219611985	219611985	A	C	exonic	STK11IP	nonsynonymous SNV	STK11IP:NM_052902:exon19:c.A2366C:p.D789A	0.213	74,20	139,0
SCH4	chr3	8619913	8619913	C	T	exonic	SSUH2	synonymous SNV	SSUH2:NM_001256748:exon12:c.G1083A:p.A361A,SSUH2:NM_001256749:exon12:c.G864A:p.A288A,SSUH2:NM_015931:exon12:c.G1017A:p.A339A	0.029	135,4	191,0
SCH4	chr3	42223373	42223373	A	C	exonic	TRAK1	nonsynonymous SNV	TRAK1:NM_001349248:exon15:c.A2213C:p.Q738P,TRAK1:NM_001349249:exon15:c.A2276C:p.Q759P,TRAK1:NM_001042646:exon16:c.A2498C:p.Q833P,TRAK1:NM_001349245:exon16:c.A2123C:p.Q708P,TRAK1:NM_001349246:exon16:c.A2435C:p.Q812P	0.239	89,28	224,0
SCH4	chr3	42223375	42223375	A	C	exonic	TRAK1	nonsynonymous SNV	TRAK1:NM_001349248:exon15:c.A2215C:p.T739P,TRAK1:NM_001349249:exon15:c.A2278C:p.T760P,TRAK1:NM_001042646:exon16:c.A2500C:p.T834P,TRAK1:NM_001349245:exon16:c.A2125C:p.T709P,TRAK1:NM_001349246:exon16:c.A2437C:p.T813P	0.155	109,20	227,0
SCH4	chr3	109027879	109027879	C	T	exonic	MORC1	nonsynonymous SNV	MORC1:NM_014429:exon17:c.G1576A:p.V526I	0.085	86,8	110,0
SCH4	chr3	123961234	123961234	A	C	upstream	CCDC14	nan	nan	0.165	106,21	201,1
SCH4	chr3	124632624	124632624	G	A	exonic	KALRN	nonsynonymous SNV	KALRN:NM_001322993:exon2:c.G290A:p.R97H,KALRN:NM_001322994:exon2:c.G290A:p.R97H,KALRN:NM_001322995:exon2:c.G290A:p.R97H,KALRN:NM_001322996:exon2:c.G290A:p.R97H,KALRN:NM_001322997:exon2:c.G290A:p.R97H,KALRN:NM_001322998:exon2:c.G290A:p.R97H,KALRN:NM_001322999:exon2:c.G290A:p.R97H,KALRN:NM_001323000:exon2:c.G290A:p.R97H,KALRN:NM_001323001:exon2:c.G290A:p.R97H,KALRN:NM_007064:exon2:c.G290A:p.R97H,KA…	0.028	139,4	177,0
SCH4	chr4	15003094	15003094	A	C	exonic	CPEB2	nonsynonymous SNV	CPEB2:NM_001177381:exon1:c.A421C:p.K141Q,CPEB2:NM_001177382:exon1:c.A421C:p.K141Q,CPEB2:NM_001177383:exon1:c.A421C:p.K141Q,CPEB2:NM_001177384:exon1:c.A421C:p.K141Q,CPEB2:NM_182485:exon1:c.A421C:p.K141Q,CPEB2:NM_182646:exon1:c.A421C:p.K141Q	0.062	135,9	187,0
SCH4	chr4	67822455	67822455	A	C	exonic	TMPRSS11D	nonsynonymous SNV	TMPRSS11D:NM_004262:exon10:c.T1139G:p.L380R	0.215	164,45	205,3
SCH4	chr4	68496736	68496736	A	T	exonic	TMPRSS11E	nonsynonymous SNV	TMPRSS11E:NM_014058:exon10:c.A1204T:p.N402Y	0.104	129,15	125,0
SCH4	chr5	825171	825171	G	T	exonic	ZDHHC11	nonsynonymous SNV	ZDHHC11:NM_024786:exon8:c.C1016A:p.T339K	0.176	75,16	163,0
SCH4	chr5	149199068	149199068	A	C	intronic	ABLIM3	nan	nan	0.198	65,16	93,0
SCH4	chr5	156757661	156757662	CC	-	exonic	SGCD	frameshift deletion	SGCD:NM_001128209:exon7:c.653_654del:p.A218Dfs*16,SGCD:NM_000337:exon8:c.656_657del:p.A219Dfs*16,SGCD:NM_172244:exon8:c.656_657del:p.A219Dfs*18	0.039	146,6	187,0
SCH4	chr6	31356825	31356825	T	C	exonic	HLA-B	nonsynonymous SNV	HLA-B:NM_005514:exon2:c.A206G:p.E69G	0.041	71,3	94,2
SCH4	chr6	37170330	37170330	A	C	exonic	PIM1	nonsynonymous SNV	PIM1:NM_001243186:exon1:c.A28C:p.T10P	0.107	133,16	249,0
SCH4	chr6	105402854	105402854	T	G	exonic	PREP	nonsynonymous SNV	PREP:NM_002726:exon1:c.A38C:p.E13A	0.077	60,5	132,0
SCH4	chr6	105402875	105402875	T	G	exonic	PREP	nonsynonymous SNV	PREP:NM_002726:exon1:c.A17C:p.Y6S	0.203	47,12	128,0
SCH4	chr6	121292146	121292146	-	TTGTTAAG	exonic	TBC1D32	frameshift insertion	TBC1D32:NM_001367760:exon12:c.1278_1279insCTTAACAA:p.I427Lfs*13,TBC1D32:NM_152730:exon12:c.1278_1279insCTTAACAA:p.I427Lfs*13,TBC1D32:NM_001367759:exon13:c.1278_1279insCTTAACAA:p.I427Lfs*13	0.049	98,5	117,0
SCH4	chr6	132645731	132645734	AAAA	-	exonic	TAAR1	stopgain	TAAR1:NM_138327:exon2:c.270_273del:p.Y90*	0.065	86,6	120,0
SCH4	chr7	5721109	5721109	T	G	exonic	RNF216	nonsynonymous SNV	RNF216:NM_207111:exon9:c.A1568C:p.Y523S,RNF216:NM_207116:exon9:c.A1397C:p.Y466S,RNF216:NM_001377156:exon10:c.A1397C:p.Y466S	0.138	119,19	187,0
SCH4	chr7	29146736	29146736	T	G	exonic	CHN2	synonymous SNV	CHN2:NM_001293069:exon1:c.T153G:p.G51G	0.227	92,27	169,0
SCH4	chr7	47845002	47845002	G	T	exonic	PKD1L1	nonsynonymous SNV	PKD1L1:NM_138295:exon33:c.C5230A:p.L1744I	0.05	96,5	147,1
SCH4	chr7	98221681	98221681	A	C	exonic	TECPR1	nonsynonymous SNV	TECPR1:NM_015395:exon23:c.T3137G:p.V1046G	0.074	75,6	120,0
SCH4	chr7	138917036	138917036	T	G	exonic	KIAA1549	nonsynonymous SNV	KIAA1549:NM_001164665:exon2:c.A2590C:p.T864P,KIAA1549:NM_020910:exon2:c.A2590C:p.T864P	0.062	105,7	186,0
SCH4	chr7	142220750	142220750	A	C	exonic	MGAM2	nonsynonymous SNV	MGAM2:NM_001293626:exon48:c.A6239C:p.N2080T	0.108	83,10	100,1
SCH4	chr7	144318288	144318288	A	C	exonic	OR2A1;OR2A42	nonsynonymous SNV	OR2A42:NM_001001802:exon1:c.A164C:p.H55P,OR2A1:NM_001005287:exon2:c.A164C:p.H55P	0.388	41,26	87,2
SCH4	chr8	66513540	66513540	A	C	exonic	VXN	nonsynonymous SNV	VXN:NM_152765:exon5:c.A343C:p.I115L	0.213	48,13	85,0
SCH4	chr8	106703033	106703042	TGTCAGCTGC	-	exonic	OXR1	frameshift deletion	OXR1:NM_181354:exon6:c.782_791del:p.M261Kfs*11,OXR1:NM_001198532:exon7:c.806_815del:p.M269Kfs*11,OXR1:NM_001198533:exon8:c.803_812del:p.M268Kfs*11,OXR1:NM_018002:exon8:c.803_812del:p.M268Kfs*11	0.066	71,5	104,1
SCH4	chr8	112682582	112682582	A	C	exonic	CSMD3	nonsynonymous SNV	CSMD3:NM_001363185:exon14:c.T2147G:p.F716C,CSMD3:NM_052900:exon15:c.T2225G:p.F742C,CSMD3:NM_198123:exon16:c.T2537G:p.F846C,CSMD3:NM_198124:exon17:c.T2417G:p.F806C	0.158	85,16	134,0
SCH4	chr8	132137888	132137888	G	A	exonic	KCNQ3	nonsynonymous SNV	KCNQ3:NM_001204824:exon12:c.C1337T:p.T446M,KCNQ3:NM_004519:exon12:c.C1697T:p.T566M	0.052	110,6	110,1
SCH4	chr9	17273827	17273827	C	A	exonic	CNTLN	nonsynonymous SNV	CNTLN:NM_001114395:exon6:c.C944A:p.T315N,CNTLN:NM_001365029:exon6:c.C944A:p.T315N,CNTLN:NM_017738:exon6:c.C944A:p.T315N	0.099	73,8	91,0
SCH4	chr9	128309776	128309776	C	T	exonic	TRUB2	nonsynonymous SNV	TRUB2:NM_001329861:exon7:c.G638A:p.R213H,TRUB2:NM_001329862:exon8:c.G602A:p.R201H,TRUB2:NM_015679:exon8:c.G770A:p.R257H,TRUB2:NM_001329863:exon9:c.G458A:p.R153H	0.03	129,4	177,0
SCH4	chr9	130885311	130885311	A	C	exonic	ABL1	synonymous SNV	ABL1:NM_005157:exon11:c.A3021C:p.S1007S,ABL1:NM_007313:exon11:c.A3078C:p.S1026S	0.172	82,17	223,0
SCH4	chr9	130885312	130885312	A	C	exonic	ABL1	nonsynonymous SNV	ABL1:NM_005157:exon11:c.A3022C:p.T1008P,ABL1:NM_007313:exon11:c.A3079C:p.T1027P	0.138	94,15	224,1
SCH4	chr10	3067997	3067997	T	G	exonic	PFKP	nonsynonymous SNV	PFKP:NM_001323067:exon1:c.T8G:p.V3G	0.24	57,18	143,0
SCH4	chr10	16948592	16948592	T	G	exonic	CUBN	nonsynonymous SNV	CUBN:NM_001081:exon35:c.A5095C:p.T1699P	0.158	96,18	121,0
SCH4	chr10	97771786	97771786	C	A	exonic	SFRP5	synonymous SNV	SFRP5:NM_003015:exon1:c.G48T:p.A16A	0.188	125,29	307,0
SCH4	chr11	1016025	1016025	T	G	exonic	MUC6	nonsynonymous SNV	MUC6:NM_005961:exon31:c.A6776C:p.H2259P	0.233	79,24	173,0
SCH4	chr11	17736295	17736295	A	C	exonic	KCNC1	nonsynonymous SNV	KCNC1:NM_001112741:exon1:c.A293C:p.E98A,KCNC1:NM_004976:exon1:c.A293C:p.E98A	0.181	77,17	224,0
SCH4	chr11	58214950	58214950	A	C	exonic	OR1S1	nonsynonymous SNV	OR1S1:NM_001004458:exon2:c.A206C:p.H69P	0.239	83,26	162,0
SCH4	chr11	67467360	67467360	T	G	exonic	TMEM134	nonsynonymous SNV	TMEM134:NM_001078650:exon4:c.A358C:p.N120H,TMEM134:NM_001078651:exon4:c.A331C:p.N111H,TMEM134:NM_025124:exon4:c.A358C:p.N120H	0.204	78,20	132,0
SCH4	chr11	67467362	67467362	T	G	exonic	TMEM134	nonsynonymous SNV	TMEM134:NM_001078650:exon4:c.A356C:p.K119T,TMEM134:NM_001078651:exon4:c.A329C:p.K110T,TMEM134:NM_025124:exon4:c.A356C:p.K119T	0.202	75,19	130,0
SCH4	chr11	71435416	71435416	T	G	exonic	DHCR7	nonsynonymous SNV	DHCR7:NM_001163817:exon9:c.A1387C:p.T463P,DHCR7:NM_001360:exon9:c.A1387C:p.T463P	0.14	86,14	185,0
SCH4	chr11	71435418	71435418	T	G	exonic	DHCR7	nonsynonymous SNV	DHCR7:NM_001163817:exon9:c.A1385C:p.Y462S,DHCR7:NM_001360:exon9:c.A1385C:p.Y462S	0.155	82,15	186,0
SCH4	chr12	58874077	58874077	A	C	exonic	LRIG3	synonymous SNV	LRIG3:NM_001136051:exon18:c.T2913G:p.V971V,LRIG3:NM_153377:exon18:c.T3093G:p.V1031V	0.183	49,11	133,0
SCH4	chr12	76346633	76346633	C	G	exonic	BBS10	nonsynonymous SNV	BBS10:NM_024685:exon2:c.G1352C:p.S451T	0.137	183,29	209,0
SCH4	chr12	108885136	108885136	A	C	exonic	DAO	nonsynonymous SNV	DAO:NM_001917:exon2:c.A130C:p.T44P	0.161	99,19	190,0
SCH4	chr12	108885139	108885139	A	C	exonic	DAO	nonsynonymous SNV	DAO:NM_001917:exon2:c.A133C:p.T45P	0.189	99,23	192,0
SCH4	chr12	132571343	132571343	T	G	exonic	FBRSL1	nonsynonymous SNV	FBRSL1:NM_001142641:exon9:c.T1250G:p.F417C,FBRSL1:NM_001382739:exon9:c.T1250G:p.F417C	0.194	79,19	175,0
SCH4	chr13	46895721	46895721	T	G	exonic	HTR2A	synonymous SNV	HTR2A:NM_000621:exon2:c.A186C:p.S62S,HTR2A:NM_001378924:exon2:c.A186C:p.S62S	0.202	67,17	131,0
SCH4	chr14	94469696	94469696	T	G	exonic	SERPINA9	nonsynonymous SNV	SERPINA9:NM_001042518:exon2:c.A145C:p.T49P,SERPINA9:NM_175739:exon2:c.A145C:p.T49P	0.23	94,28	175,0
SCH4	chr15	58772024	58772024	T	G	exonic	MINDY2	nonsynonymous SNV	MINDY2:NM_001040450:exon1:c.T629G:p.V210G,MINDY2:NM_001040453:exon1:c.T629G:p.V210G	0.361	53,30	123,0
SCH4	chr15	58772026	58772026	T	G	exonic	MINDY2	nonsynonymous SNV	MINDY2:NM_001040450:exon1:c.T631G:p.L211V,MINDY2:NM_001040453:exon1:c.T631G:p.L211V	0.341	54,28	121,0
SCH4	chr15	58772027	58772027	T	G	exonic	MINDY2	nonsynonymous SNV	MINDY2:NM_001040450:exon1:c.T632G:p.L211W,MINDY2:NM_001040453:exon1:c.T632G:p.L211W	0.346	53,28	121,0
SCH4	chr15	76665689	76665689	T	A	exonic	SCAPER	nonsynonymous SNV	SCAPER:NM_001145923:exon21:c.A1871T:p.K624I,SCAPER:NM_020843:exon21:c.A2609T:p.K870I,SCAPER:NM_001353009:exon22:c.A2627T:p.K876I,SCAPER:NM_001353010:exon22:c.A2207T:p.K736I,SCAPER:NM_001353011:exon22:c.A2225T:p.K742I,SCAPER:NM_001353012:exon22:c.A2207T:p.K736I	0.065	87,6	95,0
SCH4	chr16	53658414	53658414	C	T	exonic	RPGRIP1L	synonymous SNV	RPGRIP1L:NM_001127897:exon12:c.G1401A:p.K467K,RPGRIP1L:NM_001308334:exon12:c.G1401A:p.K467K,RPGRIP1L:NM_001330538:exon12:c.G1401A:p.K467K,RPGRIP1L:NM_015272:exon12:c.G1401A:p.K467K	0.137	44,7	53,0
SCH4	chr17	10330436	10330436	A	C	exonic	MYH13	nonsynonymous SNV	MYH13:NM_003802:exon21:c.T2386G:p.C796G	0.167	85,17	188,0
SCH4	chr17	40363254	40363254	T	G	exonic	GJD3	nonsynonymous SNV	GJD3:NM_152219:exon1:c.A562C:p.T188P	0.111	48,6	173,0
SCH4	chr17	40363256	40363256	T	G	exonic	GJD3	nonsynonymous SNV	GJD3:NM_152219:exon1:c.A560C:p.K187T	0.239	35,11	169,0
SCH4	chr17	50135607	50135607	A	C	exonic	PPP1R9B	synonymous SNV	PPP1R9B:NM_032595:exon9:c.T2346G:p.V782V	0.186	96,22	253,0
SCH4	chr17	74924810	74924810	A	C	exonic	OTOP2	nonsynonymous SNV	OTOP2:NM_178160:exon2:c.A178C:p.T60P	0.128	41,6	137,0
SCH4	chr17	76010244	76010244	A	C	exonic	EVPL	synonymous SNV	EVPL:NM_001320747:exon22:c.T3027G:p.A1009A,EVPL:NM_001988:exon22:c.T2961G:p.A987A	0.237	58,18	214,1
SCH4	chr18	2847236	2847236	G	A	exonic	EMILIN2	synonymous SNV	EMILIN2:NM_032048:exon1:c.G48A:p.A16A	0.021	189,4	222,0
SCH4	chr18	62523556	62523556	G	C	exonic	ZCCHC2	synonymous SNV	ZCCHC2:NM_017742:exon1:c.G132C:p.P44P	0.075	49,4	77,1
SCH4	chr19	804413	804413	A	C	exonic	PTBP1	nonsynonymous SNV	PTBP1:NM_002819:exon5:c.A410C:p.K137T,PTBP1:NM_031990:exon5:c.A410C:p.K137T,PTBP1:NM_031991:exon5:c.A410C:p.K137T	0.115	108,14	245,0
SCH4	chr19	831809	831809	A	C	exonic	AZU1	nonsynonymous SNV	AZU1:NM_001700:exon5:c.A688C:p.T230P	0.156	65,12	195,0
SCH4	chr19	4324573	4324573	G	T	exonic	STAP2	synonymous SNV	STAP2:NM_017720:exon12:c.C1167A:p.T389T	0.111	24,3	48,0
SCH4	chr19	9126784	9126784	T	G	exonic	OR7G3	nonsynonymous SNV	OR7G3:NM_001001958:exon1:c.A167C:p.H56P	0.186	35,8	76,0
SCH4	chr19	9251264	9251264	A	C	exonic	OR7E24	nonsynonymous SNV	OR7E24:NM_001079935:exon1:c.A221C:p.H74P	0.147	29,5	53,0
SCH4	chr19	10223846	10223846	A	C	exonic	S1PR2	stoploss	S1PR2:NM_004230:exon2:c.T1060G:p.X354G	0.135	32,5	75,0
SCH4	chr19	14799970	14799970	T	G	exonic	OR7C1	nonsynonymous SNV	OR7C1:NM_198944:exon1:c.A167C:p.H56P,OR7C1:NM_001370485:exon5:c.A317C:p.H106P	0.294	72,30	177,0
SCH4	chr19	14828075	14828075	T	G	exonic	OR7A5	nonsynonymous SNV	OR7A5:NM_017506:exon2:c.A167C:p.H56P,OR7A5:NM_001370480:exon3:c.A167C:p.H56P,OR7A5:NM_001370482:exon3:c.A167C:p.H56P,OR7A5:NM_001370483:exon3:c.A167C:p.H56P,OR7A5:NM_001370481:exon4:c.A167C:p.H56P	0.159	116,22	193,0
SCH4	chr19	14941655	14941655	A	C	exonic	OR7C2	nonsynonymous SNV	OR7C2:NM_012377:exon1:c.A167C:p.H56P	0.176	28,6	161,0
SCH4	chr19	17324993	17324993	T	G	exonic	ANO8	nonsynonymous SNV	ANO8:NM_020959:exon17:c.A3055C:p.T1019P	0.139	68,11	136,0
SCH4	chr19	37153502	37153502	C	T	exonic	ZNF585A	nonsynonymous SNV	ZNF585A:NM_001288800:exon5:c.G397A:p.A133T,ZNF585A:NM_152655:exon6:c.G232A:p.A78T,ZNF585A:NM_199126:exon6:c.G232A:p.A78T	0.106	84,10	135,0
SCH4	chr19	45302654	45302654	A	C	exonic	MARK4	nonsynonymous SNV	MARK4:NM_001199867:exon17:c.A2203C:p.T735P	0.114	62,8	123,0
SCH4	chr19	48499687	48499687	T	G	exonic	LMTK3	nonsynonymous SNV	LMTK3:NM_001080434:exon12:c.A1469C:p.D490A	0.218	93,26	264,0
SCH4	chr19	49597373	49597373	A	C	exonic	PRR12	nonsynonymous SNV	PRR12:NM_020719:exon4:c.A3038C:p.N1013T	0.194	75,18	182,0
SCH4	chr19	49597375	49597375	A	C	exonic	PRR12	nonsynonymous SNV	PRR12:NM_020719:exon4:c.A3040C:p.K1014Q	0.223	73,21	186,0
SCH4	chr19	49597376	49597376	A	C	exonic	PRR12	nonsynonymous SNV	PRR12:NM_020719:exon4:c.A3041C:p.K1014T	0.223	73,21	186,0
SCH4	chr19	55082137	55082137	A	C	exonic	EPS8L1	nonsynonymous SNV	EPS8L1:NM_017729:exon5:c.A566C:p.Y189S,EPS8L1:NM_133180:exon10:c.A947C:p.Y316S	0.103	61,7	140,0
SCH4	chr19	55486428	55486428	A	C	exonic	NAT14	nonsynonymous SNV	NAT14:NM_020378:exon3:c.A93C:p.E31D	0.189	43,10	123,0
SCH4	chr19	55486429	55486429	A	C	exonic	NAT14	nonsynonymous SNV	NAT14:NM_020378:exon3:c.A94C:p.N32H	0.146	41,7	124,1
SCH4	chr20	45815464	45815464	G	A	exonic	UBE2C	synonymous SNV	UBE2C:NM_001281741:exon3:c.G204A:p.K68K,UBE2C:NM_181799:exon4:c.G291A:p.K97K	0.123	100,14	198,0
SCH4	chr20	51604932	51604932	G	A	exonic	ATP9A	synonymous SNV	ATP9A:NM_006045:exon27:c.C2892T:p.T964T	0.168	104,21	201,0
SCH4	chr21	44558608	44558620	GCAGCTGGTGGCG	-	exonic	KRTAP10-3	frameshift deletion	KRTAP10-3:NM_198696:exon1:c.96_108del:p.T34Pfs*6	0.039	123,5	297,2
SCH4	chr22	24183114	24183114	A	C	exonic	SUSD2	nonsynonymous SNV	SUSD2:NM_019601:exon2:c.A134C:p.H45P	0.26	114,40	306,1
SCH4	chr22	29655642	29655649	ACTGCTTG	-	exonic	NF2	frameshift deletion	NF2:NM_181830:exon4:c.316_323del:p.T106Vfs*11,NF2:NM_181831:exon4:c.316_323del:p.T106Vfs*11,NF2:NM_181828:exon5:c.439_446del:p.T147Vfs*11,NF2:NM_181829:exon5:c.442_449del:p.T148Vfs*11,NF2:NM_000268:exon6:c.565_572del:p.T189Vfs*11,NF2:NM_016418:exon6:c.565_572del:p.T189Vfs*11,NF2:NM_181825:exon6:c.565_572del:p.T189Vfs*11,NF2:NM_181832:exon6:c.565_572del:p.T189Vfs*11	0.124	113,16	155,1
SCH4	chr22	29674841	29674847	AAGAGGC	-	exonic	NF2	frameshift deletion	NF2:NM_181830:exon11:c.1097_1103del:p.E367Ifs*3,NF2:NM_181831:exon11:c.1097_1103del:p.E367Ifs*3,NF2:NM_181828:exon12:c.1220_1226del:p.E408Ifs*3,NF2:NM_181829:exon12:c.1223_1229del:p.E409Ifs*3,NF2:NM_000268:exon13:c.1346_1352del:p.E450Ifs*3,NF2:NM_016418:exon13:c.1346_1352del:p.E450Ifs*3,NF2:NM_181825:exon13:c.1346_1352del:p.E450Ifs*3,NF2:NM_181832:exon13:c.1346_1352del:p.E450Ifs*3	0.061	46,3	89,1
SCH4	chrX	48957355	48957355	T	G	exonic	OTUD5	synonymous SNV	OTUD5:NM_001136157:exon1:c.A216C:p.P72P,OTUD5:NM_001136158:exon1:c.A216C:p.P72P,OTUD5:NM_017602:exon1:c.A216C:p.P72P	0.152	139,25	258,0
SCH5	chr1	23434308	23434308	T	G	exonic	ASAP3	nonsynonymous SNV	ASAP3:NM_001143778:exon18:c.A1870C:p.N624H,ASAP3:NM_017707:exon19:c.A1897C:p.N633H	0.154	66,12	190,0
SCH5	chr1	43254157	43254157	A	G	exonic	CFAP57	nonsynonymous SNV	CFAP57:NM_001378189:exon23:c.A3719G:p.N1240S,CFAP57:NM_001195831:exon24:c.A3818G:p.N1273S	0.429	28,21	177,0
SCH5	chr1	43967002	43967002	C	A	exonic	IPO13	nonsynonymous SNV	IPO13:NM_014652:exon18:c.C2596A:p.L866I	0.12	22,3	94,1
SCH5	chr1	51471725	51471725	C	A	exonic	EPS15	nonsynonymous SNV	EPS15:NM_001981:exon4:c.G178T:p.A60S	0.081	34,3	58,1
SCH5	chr1	64220901	64220901	G	A	exonic	UBE2U	nonsynonymous SNV	UBE2U:NM_001366232:exon6:c.G500A:p.C167Y,UBE2U:NM_001366233:exon6:c.G497A:p.C166Y,UBE2U:NM_001366235:exon6:c.G500A:p.C167Y,UBE2U:NM_152489:exon6:c.G500A:p.C167Y	0.385	24,15	70,0
SCH5	chr1	91758731	91758731	G	T	exonic	TGFBR3	nonsynonymous SNV	TGFBR3:NM_001195683:exon4:c.C266A:p.P89H,TGFBR3:NM_003243:exon4:c.C266A:p.P89H,TGFBR3:NM_001195684:exon5:c.C266A:p.P89H	0.042	92,4	150,0
SCH5	chr1	100353844	100353844	C	A	exonic	CDC14A	synonymous SNV	CDC14A:NM_001319210:exon2:c.C132A:p.V44V,CDC14A:NM_003672:exon2:c.C132A:p.V44V,CDC14A:NM_033312:exon2:c.C132A:p.V44V,CDC14A:NM_033313:exon2:c.C132A:p.V44V	0.107	25,3	34,0
SCH5	chr1	114913062	114913062	G	T	exonic	SYCP1	nonsynonymous SNV	SYCP1:NM_001282541:exon19:c.G1559T:p.C520F,SYCP1:NM_001282542:exon19:c.G1559T:p.C520F,SYCP1:NM_003176:exon19:c.G1559T:p.C520F	0.062	60,4	73,1
SCH5	chr1	155086150	155086150	G	A	exonic	EFNA3	synonymous SNV	EFNA3:NM_004952:exon4:c.G531A:p.P177P	0.053	90,5	175,0
SCH5	chr1	156723502	156723502	A	C	intronic	ISG20L2	nan	nan	0.188	39,9	116,0
SCH5	chr1	172556690	172556690	-	TAAAG	intronic	SUCO	nan	nan	0.051	75,4	102,0
SCH5	chr1	174877466	174877466	C	A	UTR5	RABGAP1L	nan	nan	0.044	87,4	187,0
SCH5	chr1	197132292	197132292	C	T	exonic	ASPM	nonsynonymous SNV	ASPM:NM_001206846:exon7:c.G2480A:p.G827D,ASPM:NM_018136:exon7:c.G2480A:p.G827D	0.054	70,4	84,0
SCH5	chr1	208030027	208030027	C	T	intronic	PLXNA2	nan	nan	0.34	33,17	141,0
SCH5	chr1	215817001	215817001	G	T	exonic	USH2A	nonsynonymous SNV	USH2A:NM_206933:exon48:c.C9566A:p.A3189D	0.068	68,5	104,2
SCH5	chr1	220020210	220020210	G	T	exonic	EPRS1	nonsynonymous SNV	EPRS1:NM_004446:exon10:c.C1127A:p.T376K	0.075	49,4	56,0
SCH5	chr1	228457500	228457500	A	G	exonic	H2AW	synonymous SNV	H2AW:NM_033445:exon1:c.T318C:p.G106G	0.023	167,4	460,0
SCH5	chr2	7042859	7042859	C	A	UTR3	RNF144A	nan	nan	0.071	39,3	85,0
SCH5	chr2	11144115	11144115	C	A	UTR3	C2orf50	nan	nan	0.086	32,3	151,0
SCH5	chr2	23819814	23819814	-	ATTTTTGAT	exonic	ATAD2B	nonframeshift insertion	ATAD2B:NM_001242338:exon17:c.2199_2200insATCAAAAAT:p.C733_H734insIKN,ATAD2B:NM_017552:exon17:c.2199_2200insATCAAAAAT:p.C733_H734insIKN,ATAD2B:NM_001354107:exon18:c.2241_2242insATCAAAAAT:p.C747_H748insIKN	0.136	38,6	67,0
SCH5	chr2	23819816	23819816	-	TTT	exonic	ATAD2B	stopgain	ATAD2B:NM_001242338:exon17:c.2197_2198insAAA:p.C733_L1453del,ATAD2B:NM_017552:exon17:c.2197_2198insAAA:p.C733_L1458del,ATAD2B:NM_001354107:exon18:c.2239_2240insAAA:p.C747_L1467del	0.136	38,6	67,0
SCH5	chr2	23819817	23819817	-	TG	exonic	ATAD2B	frameshift insertion	ATAD2B:NM_001242338:exon17:c.2196_2197insCA:p.C733Hfs*60,ATAD2B:NM_017552:exon17:c.2196_2197insCA:p.C733Hfs*60,ATAD2B:NM_001354107:exon18:c.2238_2239insCA:p.C747Hfs*60	0.133	39,6	67,0
SCH5	chr2	55654954	55654954	C	A	splicing	PNPT1	nan	nan	0.081	34,3	52,1
SCH5	chr2	88588856	88588856	G	-	exonic	EIF2AK3	stopgain	EIF2AK3:NM_001313915:exon7:c.758delC:p.S253*,EIF2AK3:NM_004836:exon7:c.1211delC:p.S404*	0.062	76,5	101,1
SCH5	chr2	88588861	88588861	T	A	exonic	EIF2AK3	nonsynonymous SNV	EIF2AK3:NM_001313915:exon7:c.A753T:p.R251S,EIF2AK3:NM_004836:exon7:c.A1206T:p.R402S	0.062	76,5	105,0
SCH5	chr2	101262664	101262664	G	T	exonic	CNOT11	nonsynonymous SNV	CNOT11:NM_017546:exon3:c.G805T:p.V269F	0.073	51,4	84,0
SCH5	chr2	108781361	108781365	GATGG	-	exonic	RANBP2	stopgain	RANBP2:NM_006267:exon26:c.8692_8696del:p.D2898*	0.042	91,4	131,0
SCH5	chr2	108781368	108781387	GTGATGAAGAAGTAGTTCAT	-	exonic	RANBP2	frameshift deletion	RANBP2:NM_006267:exon26:c.8699_8718del:p.S2900Kfs*2	0.048	80,4	128,0
SCH5	chr2	162189167	162189167	A	G	exonic	FAP	nonsynonymous SNV	FAP:NM_001291807:exon18:c.T1480C:p.W494R,FAP:NM_004460:exon19:c.T1555C:p.W519R	0.194	29,7	40,0
SCH5	chr2	178072109	178072109	C	A	exonic	PDE11A	nonsynonymous SNV	PDE11A:NM_016953:exon1:c.G329T:p.G110V	0.053	54,3	127,0
SCH5	chr2	200931397	200931397	G	T	exonic	ORC2	nonsynonymous SNV	ORC2:NM_006190:exon11:c.C859A:p.L287I	0.088	31,3	51,0
SCH5	chr2	202892708	202892708	-	TGA	intronic	WDR12	nan	nan	0.082	45,4	52,0
SCH5	chr2	202892709	202892709	-	AA	intronic	WDR12	nan	nan	0.08	46,4	51,0
SCH5	chr2	219638808	219638808	G	T	exonic	SLC4A3	nonsynonymous SNV	SLC4A3:NM_001326559:exon19:c.G3043T:p.A1015S,SLC4A3:NM_005070:exon19:c.G2962T:p.A988S,SLC4A3:NM_201574:exon19:c.G3043T:p.A1015S	0.06	63,4	194,1
SCH5	chr2	222624422	222624422	G	T	exonic	FARSB	synonymous SNV	FARSB:NM_005687:exon12:c.C1020A:p.V340V	0.094	29,3	64,1
SCH5	chr2	233263228	233263228	G	A	exonic	ATG16L1	nonsynonymous SNV	ATG16L1:NM_001190266:exon3:c.G56A:p.R19H,ATG16L1:NM_001363742:exon3:c.G308A:p.R103H,ATG16L1:NM_017974:exon3:c.G308A:p.R103H,ATG16L1:NM_030803:exon3:c.G308A:p.R103H	0.34	31,16	114,0
SCH5	chr3	14525924	14525924	C	A	exonic	GRIP2	synonymous SNV	GRIP2:NM_001080423:exon2:c.G48T:p.G16G	0.108	33,4	107,1
SCH5	chr3	15051146	15051146	C	A	UTR3	MRPS25	nan	nan	0.05	76,4	133,0
SCH5	chr3	44901670	44901670	C	T	exonic	TGM4	synonymous SNV	TGM4:NM_003241:exon7:c.C804T:p.C268C	0.165	66,13	274,2
SCH5	chr3	52327944	52327944	G	T	exonic	DNAH1	nonsynonymous SNV	DNAH1:NM_015512:exon6:c.G801T:p.E267D	0.064	44,3	169,1
SCH5	chr3	57114713	57114713	G	T	exonic	IL17RD	nonsynonymous SNV	IL17RD:NM_017563:exon3:c.C289A:p.L97I	0.06	47,3	108,0
SCH5	chr3	121993863	121993863	G	A	exonic	ILDR1	nonsynonymous SNV	ILDR1:NM_001199800:exon5:c.C619T:p.L207F,ILDR1:NM_175924:exon6:c.C754T:p.L252F,ILDR1:NM_001199799:exon7:c.C886T:p.L296F	0.366	45,26	197,0
SCH5	chr3	128916239	128916239	C	A	exonic	CFAP92	nonsynonymous SNV	CFAP92:NM_001348520:exon12:c.G1911T:p.K637N,CFAP92:NM_001348521:exon13:c.G1815T:p.K605N	0.065	43,3	141,0
SCH5	chr3	136357796	136357796	-	TTTTTATAATA	exonic	STAG1	frameshift insertion	STAG1:NM_005862:exon28:c.2988_2989insTATTATAAAAA:p.P997Yfs*15	0.091	30,3	61,0
SCH5	chr3	142522760	142522760	G	T	exonic	ATR	synonymous SNV	ATR:NM_001354579:exon22:c.C4042A:p.R1348R,ATR:NM_001184:exon23:c.C4234A:p.R1412R	0.062	75,5	112,0
SCH5	chr3	179815945	179815945	G	T	exonic	PEX5L	synonymous SNV	PEX5L:NM_001349404:exon6:c.C423A:p.G141G,PEX5L:NM_001349401:exon7:c.C423A:p.G141G,PEX5L:NM_001256753:exon8:c.C822A:p.G274G,PEX5L:NM_001349397:exon8:c.C771A:p.G257G,PEX5L:NM_001349398:exon8:c.C732A:p.G244G,PEX5L:NM_001349399:exon8:c.C423A:p.G141G,PEX5L:NM_001349410:exon8:c.C423A:p.G141G,PEX5L:NM_001256751:exon9:c.C927A:p.G309G,PEX5L:NM_001256752:exon9:c.C894A:p.G298G,PEX5L:NM_001256755:exon9:c.C67…	0.06	47,3	125,0
SCH5	chr3	181712510	181712510	G	T	exonic	SOX2	synonymous SNV	SOX2:NM_003106:exon1:c.G150T:p.V50V	0.144	184,31	266,3
SCH5	chr3	181712517	181712517	C	A	exonic	SOX2	nonsynonymous SNV	SOX2:NM_003106:exon1:c.C157A:p.R53S	0.142	188,31	267,1
SCH5	chr3	181712519	181712519	C	A	exonic	SOX2	synonymous SNV	SOX2:NM_003106:exon1:c.C159A:p.R53R	0.15	187,33	271,0
SCH5	chr3	181712522	181712522	G	C	exonic	SOX2	synonymous SNV	SOX2:NM_003106:exon1:c.G162C:p.G54G	0.142	188,31	271,1
SCH5	chr3	181712528	181712528	G	A	exonic	SOX2	synonymous SNV	SOX2:NM_003106:exon1:c.G168A:p.R56R	0.14	190,31	281,0
SCH5	chr3	181712540	181712540	C	A	exonic	SOX2	synonymous SNV	SOX2:NM_003106:exon1:c.C180A:p.A60A	0.132	198,30	296,1
SCH5	chr3	181712567	181712567	G	C	exonic	SOX2	synonymous SNV	SOX2:NM_003106:exon1:c.G207C:p.S69S	0.116	198,26	311,0
SCH5	chr3	181712570	181712570	G	A	exonic	SOX2	synonymous SNV	SOX2:NM_003106:exon1:c.G210A:p.E70E	0.108	198,24	320,0
SCH5	chr3	181712574	181712574	A	T	exonic	SOX2	nonsynonymous SNV	SOX2:NM_003106:exon1:c.A214T:p.S72C	0.101	196,22	318,0
SCH5	chr3	181712575	181712575	G	C	exonic	SOX2	nonsynonymous SNV	SOX2:NM_003106:exon1:c.G215C:p.S72T	0.101	195,22	313,0
SCH5	chr3	181712585	181712585	G	C	exonic	SOX2	synonymous SNV	SOX2:NM_003106:exon1:c.G225C:p.L75L	0.096	189,20	313,1
SCH5	chr3	181712588	181712588	C	A	exonic	SOX2	synonymous SNV	SOX2:NM_003106:exon1:c.C228A:p.G76G	0.101	187,21	311,1
SCH5	chr3	181712591	181712591	C	T	exonic	SOX2	synonymous SNV	SOX2:NM_003106:exon1:c.C231T:p.A77A	0.087	190,18	306,0
SCH5	chr3	181712594	181712594	G	A	exonic	SOX2	synonymous SNV	SOX2:NM_003106:exon1:c.G234A:p.E78E	0.082	191,17	304,0
SCH5	chr3	181712603	181712603	T	G	exonic	SOX2	synonymous SNV	SOX2:NM_003106:exon1:c.T243G:p.L81L	0.073	190,15	299,1
SCH5	chr3	181712604	181712604	T	C	exonic	SOX2	synonymous SNV	SOX2:NM_003106:exon1:c.T244C:p.L82L	0.074	188,15	298,1
SCH5	chr3	183971647	183971647	G	T	exonic	ABCC5	synonymous SNV	ABCC5:NM_001320032:exon11:c.C261A:p.P87P,ABCC5:NM_005688:exon11:c.C1677A:p.P559P	0.059	64,4	221,0
SCH5	chr4	40432688	40432708	GCGGCTGCGGCGGCTGCGGCC	-	exonic	RBM47	nonframeshift deletion	RBM47:NM_019027:exon4:c.1278_1298del:p.A427_A433del,RBM47:NM_001371113:exon5:c.1485_1505del:p.A496_A502del,RBM47:NM_001371114:exon5:c.1371_1391del:p.A458_A464del,RBM47:NM_001098634:exon6:c.1485_1505del:p.A496_A502del	0.054	53,3	215,0
SCH5	chr4	54273730	54273730	-	CCCTGCGTTCTGAACTCACGGTGGCTGCTGCAGTCCTG	exonic	PDGFRA	frameshift insertion	PDGFRA:NM_001347827:exon10:c.1558_1559insCCCTGCGTTCTGAACTCACGGTGGCTGCTGCAGTCCTG:p.V533Pfs*17,PDGFRA:NM_001347829:exon10:c.1558_1559insCCCTGCGTTCTGAACTCACGGTGGCTGCTGCAGTCCTG:p.V533Pfs*17,PDGFRA:NM_001347830:exon10:c.1597_1598insCCCTGCGTTCTGAACTCACGGTGGCTGCTGCAGTCCTG:p.V546Pfs*17,PDGFRA:NM_006206:exon10:c.1558_1559insCCCTGCGTTCTGAACTCACGGTGGCTGCTGCAGTCCTG:p.V533Pfs*17,PDGFRA:NM_001347828:exon11:c.1…	0.086	32,3	54,0
SCH5	chr4	55899807	55899807	G	T	exonic	EXOC1	stopgain	EXOC1:NM_178237:exon16:c.G2215T:p.E739X,EXOC1:NM_001024924:exon17:c.G2260T:p.E754X,EXOC1:NM_018261:exon17:c.G2260T:p.E754X	0.043	88,4	101,1
SCH5	chr4	69486669	69486669	-	AACAAATACTGAA	exonic	UGT2B4	frameshift insertion	UGT2B4:NM_001297615:exon4:c.1029_1030insTTCAGTATTTGTT:p.P344Ffs*22,UGT2B4:NM_021139:exon4:c.1029_1030insTTCAGTATTTGTT:p.P344Ffs*22,UGT2B4:NM_001297616:exon5:c.621_622insTTCAGTATTTGTT:p.P208Ffs*22	0.136	51,8	88,1
SCH5	chr4	82842264	82842264	G	A	exonic	SEC31A	synonymous SNV	SEC31A:NM_001300745:exon20:c.C2727T:p.S909S,SEC31A:NM_016211:exon20:c.C2727T:p.S909S,SEC31A:NM_001191049:exon21:c.C2829T:p.S943S,SEC31A:NM_001077207:exon22:c.C2844T:p.S948S,SEC31A:NM_001077208:exon22:c.C2844T:p.S948S,SEC31A:NM_001318119:exon22:c.C2844T:p.S948S,SEC31A:NM_001318120:exon24:c.C2844T:p.S948S	0.373	42,25	180,0
SCH5	chr4	84831605	84831605	T	A	exonic	WDFY3	nonsynonymous SNV	WDFY3:NM_014991:exon8:c.A577T:p.I193F	0.366	52,30	103,0
SCH5	chr4	150471738	150471738	-	AGAGATA	exonic	LRBA	frameshift insertion	LRBA:NM_001199282:exon43:c.6552_6553insTATCTCT:p.R2185Yfs*8,LRBA:NM_001364905:exon43:c.6552_6553insTATCTCT:p.R2185Yfs*8,LRBA:NM_001367550:exon43:c.6552_6553insTATCTCT:p.R2185Yfs*8,LRBA:NM_006726:exon44:c.6585_6586insTATCTCT:p.R2196Yfs*8	0.087	42,4	54,0
SCH5	chr4	173248045	173248045	C	A	exonic	GALNT7	nonsynonymous SNV	GALNT7:NM_001375599:exon2:c.C192A:p.D64E,GALNT7:NM_001375600:exon2:c.C192A:p.D64E,GALNT7:NM_001375601:exon2:c.C192A:p.D64E,GALNT7:NM_017423:exon2:c.C192A:p.D64E	0.062	45,3	98,0
SCH5	chr5	14681611	14681611	C	A	intronic	OTULIN	nan	nan	0.042	92,4	206,1
SCH5	chr5	71455919	71455919	G	T	exonic	BDP1	nonsynonymous SNV	BDP1:NM_018429:exon1:c.G42T:p.R14S	0.047	82,4	190,0
SCH5	chr5	73087640	73087640	C	A	exonic	FCHO2	nonsynonymous SNV	FCHO2:NM_001146032:exon24:c.C2198A:p.P733H,FCHO2:NM_138782:exon25:c.C2297A:p.P766H	0.031	123,4	150,0
SCH5	chr5	79069798	79069798	C	A	exonic	BHMT2	nonsynonymous SNV	BHMT2:NM_001178005:exon1:c.C16A:p.R6S,BHMT2:NM_017614:exon1:c.C16A:p.R6S	0.07	53,4	180,1
SCH5	chr5	95497498	95497498	-	G	intronic	TTC37	nan	nan	0.053	71,4	87,0
SCH5	chr5	129654333	129654333	C	A	exonic	ADAMTS19	nonsynonymous SNV	ADAMTS19:NM_133638:exon14:c.C2204A:p.P735H	0.053	54,3	102,2
SCH5	chr5	138285721	138285721	C	A	exonic	CDC25C	nonsynonymous SNV	CDC25C:NM_022809:exon11:c.G1174T:p.A392S,CDC25C:NM_001364028:exon12:c.G1264T:p.A422S,CDC25C:NM_001364026:exon13:c.G1564T:p.A522S,CDC25C:NM_001364027:exon13:c.G1291T:p.A431S,CDC25C:NM_001287582:exon14:c.G1393T:p.A465S,CDC25C:NM_001287583:exon14:c.G1627T:p.A543S,CDC25C:NM_001318098:exon14:c.G1444T:p.A482S,CDC25C:NM_001790:exon14:c.G1393T:p.A465S	0.067	42,3	120,0
SCH5	chr5	160404548	160404548	T	C	exonic	SLU7	synonymous SNV	SLU7:NM_001364517:exon15:c.A1518G:p.Q506Q,SLU7:NM_001364518:exon15:c.A1473G:p.Q491Q,SLU7:NM_001364522:exon15:c.A1503G:p.Q501Q,SLU7:NM_006425:exon15:c.A1473G:p.Q491Q,SLU7:NM_001364520:exon16:c.A1473G:p.Q491Q,SLU7:NM_001364521:exon16:c.A1473G:p.Q491Q,SLU7:NM_001364523:exon16:c.A1503G:p.Q501Q	0.436	22,17	42,0
SCH5	chr5	173998240	173998240	-	CAAC	splicing	C5orf47	nan	nan	0.13	20,3	51,1
SCH5	chr5	178990659	178990659	G	T	exonic	GRM6	synonymous SNV	GRM6:NM_000843:exon5:c.C945A:p.P315P	0.091	30,3	137,0
SCH5	chr6	30186272	30186272	G	A	exonic	TRIM26	synonymous SNV	TRIM26:NM_001242783:exon9:c.C1224T:p.D408D,TRIM26:NM_003449:exon10:c.C1224T:p.D408D	0.711	81199	85,1
SCH5	chr6	30198774	30198774	G	A	exonic	TRIM26	synonymous SNV	TRIM26:NM_001242783:exon3:c.C330T:p.H110H,TRIM26:NM_003449:exon4:c.C330T:p.H110H	0.848	116649	293,1
SCH5	chr6	30198777	30198777	C	T	exonic	TRIM26	synonymous SNV	TRIM26:NM_001242783:exon3:c.G327A:p.L109L,TRIM26:NM_003449:exon4:c.G327A:p.L109L	0.846	116638	285,0
SCH5	chr6	30198779	30198779	G	A	exonic	TRIM26	synonymous SNV	TRIM26:NM_001242783:exon3:c.C325T:p.L109L,TRIM26:NM_003449:exon4:c.C325T:p.L109L	0.846	115631	281,1
SCH5	chr6	30198780	30198780	C	T	exonic	TRIM26	synonymous SNV	TRIM26:NM_001242783:exon3:c.G324A:p.K108K,TRIM26:NM_003449:exon4:c.G324A:p.K108K	0.845	115627	283,0
SCH5	chr6	30198783	30198783	C	T	exonic	TRIM26	synonymous SNV	TRIM26:NM_001242783:exon3:c.G321A:p.E107E,TRIM26:NM_003449:exon4:c.G321A:p.E107E	0.845	114621	280,0
SCH5	chr6	30198786	30198786	T	C	exonic	TRIM26	synonymous SNV	TRIM26:NM_001242783:exon3:c.A318G:p.R106R,TRIM26:NM_003449:exon4:c.A318G:p.R106R	0.846	112617	280,0
SCH5	chr6	30198788	30198788	G	T	exonic	TRIM26	synonymous SNV	TRIM26:NM_001242783:exon3:c.C316A:p.R106R,TRIM26:NM_003449:exon4:c.C316A:p.R106R	0.854	107625	273,1
SCH5	chr6	30198794	30198794	G	T	exonic	TRIM26	synonymous SNV	TRIM26:NM_001242783:exon3:c.C310A:p.R104R,TRIM26:NM_003449:exon4:c.C310A:p.R104R	0.028	703,20	264,1
SCH5	chr6	30198995	30198995	-	A	exonic	TRIM26	frameshift insertion	TRIM26:NM_001242783:exon3:c.108_109insT:p.R37fs,TRIM26:NM_003449:exon4:c.108_109insT:p.R37fs	0.088	655,63	252,2
SCH5	chr6	30198998	30198998	A	-	exonic	TRIM26	frameshift deletion	TRIM26:NM_001242783:exon3:c.106delT:p.C36fs,TRIM26:NM_003449:exon4:c.106delT:p.C36fs	0.087	643,61	250,1
SCH5	chr6	30199051	30199051	A	G	exonic	TRIM26	nonsynonymous SNV	TRIM26:NM_001242783:exon3:c.T53C:p.I18T,TRIM26:NM_003449:exon4:c.T53C:p.I18T	0.346	310164	219,1
SCH5	chr6	30199052	30199052	T	C	exonic	TRIM26	nonsynonymous SNV	TRIM26:NM_001242783:exon3:c.A52G:p.I18V,TRIM26:NM_003449:exon4:c.A52G:p.I18V	0.364	295169	217,0
SCH5	chr6	30199054	30199054	-	A	exonic	TRIM26	frameshift insertion	TRIM26:NM_001242783:exon3:c.49dupT:p.S17fs,TRIM26:NM_003449:exon4:c.49dupT:p.S17fs	0.104	396,46	211,3
SCH5	chr6	30199058	30199058	A	-	exonic	TRIM26	frameshift deletion	TRIM26:NM_001242783:exon3:c.46delT:p.C16fs,TRIM26:NM_003449:exon4:c.46delT:p.C16fs	0.08	393,34	206,2
SCH5	chr6	43184320	43184320	G	A	exonic	CUL9	nonsynonymous SNV	CUL9:NM_015089:exon2:c.G10A:p.E4K	0.411	33,23	157,0
SCH5	chr6	45914548	45914548	C	A	intronic	CLIC5	nan	nan	0.067	42,3	97,1
SCH5	chr6	83594456	83594456	C	A	exonic	SNAP91	nonsynonymous SNV	SNAP91:NM_001256718:exon15:c.G993T:p.E331D,SNAP91:NM_001376687:exon15:c.G1329T:p.E443D,SNAP91:NM_001376695:exon15:c.G1302T:p.E434D,SNAP91:NM_001376696:exon15:c.G1302T:p.E434D,SNAP91:NM_001376697:exon15:c.G1302T:p.E434D,SNAP91:NM_001376698:exon15:c.G1302T:p.E434D,SNAP91:NM_001376701:exon15:c.G1302T:p.E434D,SNAP91:NM_001376712:exon15:c.G1329T:p.E443D,SNAP91:NM_001376716:exon15:c.G1302T:p.E434D,SNAP…	0.061	77,5	137,0
SCH5	chr6	117566955	117566955	-	AAAAATTATTATTAA	exonic	GOPC	stopgain	GOPC:NM_001017408:exon7:c.1132_1133insTTAATAATAATTTTT:p.E378_Y454delinsVNNNF,GOPC:NM_020399:exon8:c.1156_1157insTTAATAATAATTTTT:p.E386_Y462delinsVNNNF	0.061	77,5	85,0
SCH5	chr7	984506	984506	C	A	exonic	CYP2W1	nonsynonymous SNV	CYP2W1:NM_017781:exon2:c.C269A:p.A90E	0.051	56,3	268,2
SCH5	chr7	55156659	55156757	GGTGAGTCACAGGTTCAGTTGCTTGTATAAAGAAAAACAAAATCTGCCTTTTTAACTGGTAGAGATTGGTGATCAATAATCACCCTGTTGTTTGTTTCA	-	exonic	EGFR	frameshift deletion	EGFR:NM_001346941:exon3:c.332delG:p.G111Vfs*18,EGFR:NM_001346897:exon8:c.998delG:p.G333Vfs*18,EGFR:NM_001346899:exon8:c.998delG:p.G333Vfs*18,EGFR:NM_001346898:exon9:c.1133delG:p.G378Vfs*18,EGFR:NM_001346900:exon9:c.974delG:p.G325Vfs*18,EGFR:NM_005228:exon9:c.1133delG:p.G378Vfs*18,EGFR:NM_201282:exon9:c.1133delG:p.G378Vfs*18,EGFR:NM_201283:exon9:c.1133delG:p.G378Vfs*18,EGFR:NM_201284:exon9:c.1133d…	0.692	61137	239,0
SCH5	chr7	55171173	55171173	A	G	splicing	EGFR	nan	nan	0.714	42105	154,0
SCH5	chr7	64978183	64978183	T	C	exonic	ERV3-1-ZNF117;ZNF117	nonsynonymous SNV	ERV3-1-ZNF117:NM_001348050:exon4:c.A1388G:p.H463R,ZNF117:NM_015852:exon4:c.A1388G:p.H463R	0.096	161,17	202,1
SCH5	chr7	77635850	77635850	G	A	splicing	PTPN12	nan	nan	0.158	16,3	55,0
SCH5	chr7	92503139	92503139	C	A	exonic	PEX1	nonsynonymous SNV	PEX1:NM_001282677:exon12:c.G1957T:p.A653S,PEX1:NM_000466:exon13:c.G2128T:p.A710S,PEX1:NM_001282678:exon13:c.G1504T:p.A502S	0.062	60,4	85,0
SCH5	chr7	100959248	100959248	G	A	exonic	MUC3A	nonsynonymous SNV	MUC3A:NM_005960:exon2:c.G7469A:p.R2490Q	0.069	54,4	202,0
SCH5	chr7	108564526	108564526	C	T	exonic	THAP5	nonsynonymous SNV	THAP5:NM_001287601:exon2:c.G367A:p.V123I,THAP5:NM_001130475:exon3:c.G853A:p.V285I,THAP5:NM_001287598:exon3:c.G367A:p.V123I,THAP5:NM_001287599:exon3:c.G367A:p.V123I,THAP5:NM_182529:exon3:c.G727A:p.V243I	0.042	114,5	150,0
SCH5	chr7	151018335	151018335	G	T	exonic	ATG9B	nonsynonymous SNV	ATG9B:NM_001317056:exon7:c.C1831A:p.R611S	0.413	64,45	354,0
SCH5	chr8	107336385	107336385	G	A	UTR5	ANGPT1	nan	nan	0.065	43,3	74,0
SCH5	chr8	142478187	142478187	G	T	exonic	ADGRB1	nonsynonymous SNV	ADGRB1:NM_001702:exon7:c.G1388T:p.G463V	0.051	74,4	230,0
SCH5	chr9	5361186	5361186	C	A	exonic	PLGRKT	nonsynonymous SNV	PLGRKT:NM_018465:exon5:c.G214T:p.A72S	0.111	24,3	37,0
SCH5	chr9	5361811	5361811	G	T	exonic	PLGRKT	nonsynonymous SNV	PLGRKT:NM_018465:exon4:c.C159A:p.F53L	0.061	46,3	76,1
SCH5	chr9	84310417	84310417	T	C	intronic	SLC28A3	nan	nan	0.083	44,4	114,0
SCH5	chr9	109454576	109454576	T	A	splicing	PTPN3	nan	nan	0.1	36,4	90,0
SCH5	chr9	110489722	110489722	C	A	exonic	SVEP1	nonsynonymous SNV	SVEP1:NM_153366:exon9:c.G1858T:p.V620F	0.043	110,5	176,0
SCH5	chr9	128260163	128260163	G	T	exonic	GOLGA2	nonsynonymous SNV	GOLGA2:NM_001366246:exon18:c.C1668A:p.S556R,GOLGA2:NM_004486:exon18:c.C1668A:p.S556R,GOLGA2:NM_001366244:exon19:c.C1749A:p.S583R	0.064	44,3	79,0
SCH5	chr9	128435653	128435653	C	T	exonic	CERCAM	synonymous SNV	CERCAM:NM_001286760:exon12:c.C1302T:p.N434N,CERCAM:NM_016174:exon12:c.C1536T:p.N512N	0.067	42,3	147,0
SCH5	chr9	130110422	130110422	C	A	exonic	GPR107	synonymous SNV	GPR107:NM_001136557:exon15:c.C1359A:p.R453R,GPR107:NM_001136558:exon15:c.C1359A:p.R453R	0.143	18,3	65,0
SCH5	chr9	132669946	132669946	G	T	exonic	DDX31	nonsynonymous SNV	DDX31:NM_001322340:exon1:c.C304A:p.P102T,DDX31:NM_001322344:exon1:c.C304A:p.P102T,DDX31:NM_022779:exon1:c.C304A:p.P102T,DDX31:NM_138620:exon1:c.C304A:p.P102T	0.042	115,5	298,3
SCH5	chr9	137048652	137048652	G	T	UTR3	ENTPD2	nan	nan	0.054	53,3	187,0
SCH5	chr10	52288741	52288741	C	A	exonic	PRKG1	synonymous SNV	PRKG1:NM_001374781:exon11:c.C516A:p.G172G,PRKG1:NM_001098512:exon15:c.C1680A:p.G560G,PRKG1:NM_006258:exon15:c.C1725A:p.G575G	0.045	107,5	116,0
SCH5	chr10	59352443	59352443	C	A	exonic	FAM13C	nonsynonymous SNV	FAM13C:NM_001001971:exon3:c.G151T:p.A51S,FAM13C:NM_001347849:exon3:c.G151T:p.A51S,FAM13C:NM_001347852:exon3:c.G151T:p.A51S,FAM13C:NM_198215:exon3:c.G151T:p.A51S	0.042	92,4	171,1
SCH5	chr10	61940195	61940195	G	T	exonic	ARID5B	nonsynonymous SNV	ARID5B:NM_032199:exon3:c.G289T:p.A97S	0.047	82,4	107,0
SCH5	chr10	72334680	72334680	G	T	UTR3	DNAJB12	nan	nan	0.043	90,4	185,2
SCH5	chr10	94775535	94775535	C	A	exonic	CYP2C19	synonymous SNV	CYP2C19:NM_000769:exon3:c.C477A:p.T159T	0.036	108,4	234,2
SCH5	chr10	122428344	122428344	C	A	exonic	PLEKHA1	nonsynonymous SNV	PLEKHA1:NM_001377255:exon11:c.C825A:p.S275R,PLEKHA1:NM_001377237:exon12:c.C969A:p.S323R,PLEKHA1:NM_001377245:exon12:c.C969A:p.S323R,PLEKHA1:NM_001195608:exon13:c.C969A:p.S323R,PLEKHA1:NM_001377238:exon13:c.C969A:p.S323R,PLEKHA1:NM_001377246:exon13:c.C969A:p.S323R	0.024	161,4	197,4
SCH5	chr10	122982754	122982754	C	T	exonic	PSTK	stopgain	PSTK:NM_001363531:exon2:c.C238T:p.R80X,PSTK:NM_153336:exon2:c.C238T:p.R80X	0.294	24,10	93,0
SCH5	chr11	1028051	1028051	C	T	exonic	MUC6	nonsynonymous SNV	MUC6:NM_005961:exon15:c.G1762A:p.A588T	0.067	42,3	152,0
SCH5	chr11	67441134	67441134	G	T	exonic	CORO1B	synonymous SNV	CORO1B:NM_020441:exon6:c.C747A:p.L249L,CORO1B:NM_001018070:exon7:c.C747A:p.L249L	0.054	53,3	176,1
SCH5	chr11	90152398	90152398	A	G	exonic	NAALAD2	nonsynonymous SNV	NAALAD2:NM_001300930:exon6:c.A710G:p.N237S,NAALAD2:NM_005467:exon6:c.A710G:p.N237S	0.437	67,52	141,0
SCH5	chr11	108288976	108288976	G	T	splicing	ATM	nan	nan	0.053	72,4	121,2
SCH5	chr11	124869975	124869975	C	A	exonic	ROBO3	nonsynonymous SNV	ROBO3:NM_022370:exon4:c.C673A:p.H225N	0.082	45,4	103,0
SCH5	chr11	128489452	128489452	C	A	exonic	ETS1	nonsynonymous SNV	ETS1:NM_001330451:exon3:c.G241T:p.V81L,ETS1:NM_005238:exon3:c.G241T:p.V81L,ETS1:NM_001143820:exon5:c.G373T:p.V125L	0.054	53,3	127,0
SCH5	chr12	6600961	6600961	G	T	exonic	CHD4	nonsynonymous SNV	CHD4:NM_001297553:exon6:c.C871A:p.L291M,CHD4:NM_001273:exon7:c.C892A:p.L298M,CHD4:NM_001363606:exon7:c.C892A:p.L298M	0.058	49,3	110,0
SCH5	chr12	21373381	21373381	C	A	exonic	IAPP	synonymous SNV	IAPP:NM_000415:exon2:c.C30A:p.L10L,IAPP:NM_001329201:exon2:c.C30A:p.L10L	0.054	53,3	68,0
SCH5	chr12	80270116	80270116	G	T	exonic	OTOGL	nonsynonymous SNV	OTOGL:NM_001378609:exon23:c.G2453T:p.G818V,OTOGL:NM_173591:exon23:c.G2453T:p.G818V,OTOGL:NM_001378610:exon26:c.G2453T:p.G818V,OTOGL:NM_001368062:exon28:c.G2453T:p.G818V	0.063	59,4	74,0
SCH5	chr12	82479027	82479027	-	AGATATACAA	UTR3	METTL25	nan	nan	0.083	44,4	59,0
SCH5	chr12	88077235	88077235	G	T	exonic	CEP290	nonsynonymous SNV	CEP290:NM_025114:exon41:c.C5696A:p.P1899H	0.386	35,22	79,0
SCH5	chr12	92802503	92802503	-	TTCTTAG	exonic	EEA1	stopgain	EEA1:NM_003566:exon19:c.2570_2571insCTAAGAA:p.V858*	0.055	103,6	110,0
SCH5	chr12	112184595	112184595	G	C	exonic	HECTD4	synonymous SNV	HECTD4:NM_001109662:exon61:c.C10401G:p.P3467P	0.243	53,17	244,0
SCH5	chr12	132661672	132661672	T	C	exonic	POLE	nonsynonymous SNV	POLE:NM_006231:exon24:c.A2719G:p.N907D	0.121	29,4	128,1
SCH5	chr13	24498109	24498109	G	T	intronic	PARP4	nan	nan	0.094	29,3	50,0
SCH5	chr13	25265810	25265810	G	T	intronic	MTMR6	nan	nan	0.1	45,5	102,1
SCH5	chr13	102875438	102875438	C	A	exonic	BIVM-ERCC5;ERCC5	nonsynonymous SNV	ERCC5:NM_000123:exon15:c.C3096A:p.S1032R,BIVM-ERCC5:NM_001204425:exon23:c.C4458A:p.S1486R	0.023	171,4	222,1
SCH5	chr14	58456772	58456772	C	A	exonic	KIAA0586	nonsynonymous SNV	KIAA0586:NM_001244193:exon7:c.C904A:p.L302I,KIAA0586:NM_001244191:exon10:c.C1069A:p.L357I,KIAA0586:NM_001329943:exon10:c.C1324A:p.L442I,KIAA0586:NM_001329944:exon10:c.C1324A:p.L442I,KIAA0586:NM_001329945:exon10:c.C1069A:p.L357I,KIAA0586:NM_001329946:exon10:c.C1324A:p.L442I,KIAA0586:NM_001329947:exon10:c.C1324A:p.L442I,KIAA0586:NM_001364700:exon10:c.C1069A:p.L357I,KIAA0586:NM_001364701:exon10:c.C1…	0.062	45,3	85,0
SCH5	chr14	67388284	67388284	C	A	exonic	PLEK2	nonsynonymous SNV	PLEK2:NM_016445:exon8:c.G874T:p.G292C	0.107	25,3	74,0
SCH5	chr14	72670570	72670570	G	A	UTR3	DPF3	nan	nan	0.129	81,12	209,0
SCH5	chr14	74011141	74011141	C	A	UTR5	ENTPD5	nan	nan	0.176	14,3	37,0
SCH5	chr15	32684565	32684565	G	T	exonic	ARHGAP11A-SCG5;SCG5	stopgain	SCG5:NM_001144757:exon4:c.G385T:p.G129X,SCG5:NM_003020:exon4:c.G382T:p.G128X,ARHGAP11A-SCG5:NM_001368319:exon12:c.G1624T:p.G542X	0.094	29,3	54,1
SCH5	chr15	33810646	33810646	C	T	exonic	RYR3	synonymous SNV	RYR3:NM_001243996:exon70:c.C10179T:p.S3393S,RYR3:NM_001036:exon71:c.C10194T:p.S3398S	0.052	55,3	143,0
SCH5	chr15	54265389	54265397	AACAGGGTC	-	exonic	UNC13C	nonframeshift deletion	UNC13C:NM_001080534:exon9:c.3711_3719del:p.K1237_S1240delinsN,UNC13C:NM_001329919:exon9:c.3705_3713del:p.K1235_S1238delinsN	0.058	65,4	93,0
SCH5	chr15	54265405	54265442	CCATATGTTACAGTTCAAGTTGGAAAGAACAAAAGAAG	-	exonic	UNC13C	frameshift deletion	UNC13C:NM_001080534:exon9:c.3727_3764del:p.P1243Nfs*14,UNC13C:NM_001329919:exon9:c.3721_3758del:p.P1241Nfs*14	0.048	80,4	112,0
SCH5	chr15	57232784	57232784	G	A	exonic	TCF12	nonsynonymous SNV	TCF12:NM_001306220:exon3:c.G190A:p.G64S,TCF12:NM_001306219:exon4:c.G388A:p.G130S,TCF12:NM_207040:exon4:c.G388A:p.G130S,TCF12:NM_001322165:exon10:c.G898A:p.G300S,TCF12:NM_001322151:exon11:c.G898A:p.G300S,TCF12:NM_001322152:exon11:c.G898A:p.G300S,TCF12:NM_001322154:exon11:c.G241A:p.G81S,TCF12:NM_001322157:exon11:c.G898A:p.G300S,TCF12:NM_001322159:exon11:c.G898A:p.G300S,TCF12:NM_001322161:exon11:c.G…	0.491	118114	151,0
SCH5	chr15	61864454	61864455	AT	-	UTR3	VPS13C	nan	nan	0.05	76,4	52,0
SCH5	chr16	1442457	1442457	C	A	exonic	CCDC154	nonsynonymous SNV	CCDC154:NM_001143980:exon6:c.G624T:p.K208N	0.059	48,3	163,0
SCH5	chr16	22138461	22138461	G	T	exonic	VWA3A	nonsynonymous SNV	VWA3A:NM_173615:exon22:c.G2241T:p.Q747H	0.073	51,4	172,1
SCH5	chr16	28873249	28873249	C	A	exonic	SH2B1	nonsynonymous SNV	SH2B1:NM_001145797:exon9:c.C2030A:p.P677H	0.061	46,3	159,0
SCH5	chr16	29995182	29995182	G	T	exonic	HIRIP3	nonsynonymous SNV	HIRIP3:NM_001197323:exon3:c.C222A:p.D74E,HIRIP3:NM_003609:exon3:c.C222A:p.D74E	0.055	52,3	123,0
SCH5	chr16	68074145	68074145	C	A	exonic	DUS2	synonymous SNV	DUS2:NM_001271763:exon11:c.C817A:p.R273R,DUS2:NM_001271762:exon12:c.C922A:p.R308R,DUS2:NM_017803:exon13:c.C922A:p.R308R	0.056	51,3	151,1
SCH5	chr16	88438354	88438354	T	G	exonic	ZNF469	synonymous SNV	ZNF469:NM_001367624:exon3:c.T10884G:p.G3628G	0.066	71,5	249,0
SCH5	chr17	7910872	7910872	C	A	exonic	CHD3	nonsynonymous SNV	CHD3:NM_005852:exon38:c.C5678A:p.T1893K,CHD3:NM_001005271:exon39:c.C5957A:p.T1986K,CHD3:NM_001005273:exon39:c.C5780A:p.T1927K	0.052	55,3	204,0
SCH5	chr17	9378615	9378615	C	A	exonic	STX8	nonsynonymous SNV	STX8:NM_004853:exon7:c.G580T:p.D194Y	0.067	42,3	118,0
SCH5	chr17	16382381	16382381	G	A	exonic	UBB	synonymous SNV	UBB:NM_001281716:exon2:c.G474A:p.K158K,UBB:NM_001281717:exon2:c.G474A:p.K158K,UBB:NM_001281718:exon2:c.G474A:p.K158K,UBB:NM_001281719:exon2:c.G474A:p.K158K,UBB:NM_001281720:exon2:c.G474A:p.K158K,UBB:NM_018955:exon2:c.G474A:p.K158K	0.068	136,10	385,0
SCH5	chr17	44066486	44066486	G	A	exonic	LSM12	synonymous SNV	LSM12:NM_001369484:exon1:c.C102T:p.Y34Y,LSM12:NM_001369485:exon1:c.C102T:p.Y34Y,LSM12:NM_001371445:exon1:c.C102T:p.Y34Y,LSM12:NM_152344:exon2:c.C102T:p.Y34Y	0.048	80,4	194,0
SCH5	chr17	61966542	61966542	-	TA	exonic	MED13	frameshift insertion	MED13:NM_005121:exon19:c.4300_4301insTA:p.W1434Lfs*28	0.061	62,4	88,0
SCH5	chr17	61966550	61966557	TACCAACT	-	exonic	MED13	frameshift deletion	MED13:NM_005121:exon19:c.4286_4293del:p.K1429Sfs*9	0.068	68,5	94,0
SCH5	chr17	73398342	73398342	G	T	exonic	SDK2	nonsynonymous SNV	SDK2:NM_001144952:exon23:c.C3181A:p.L1061I	0.058	49,3	120,0
SCH5	chr17	74439979	74439979	C	A	exonic	GPRC5C	nonsynonymous SNV	GPRC5C:NM_001366261:exon2:c.C203A:p.T68N,GPRC5C:NM_001366262:exon2:c.C203A:p.T68N,GPRC5C:NM_018653:exon2:c.C203A:p.T68N,GPRC5C:NM_022036:exon2:c.C203A:p.T68N	0.061	46,3	181,0
SCH5	chr17	74852167	74852167	G	T	exonic	GRIN2C	nonsynonymous SNV	GRIN2C:NM_000835:exon3:c.C844A:p.R282S,GRIN2C:NM_001278553:exon3:c.C844A:p.R282S	0.063	59,4	174,0
SCH5	chr18	31086736	31086736	G	T	exonic	DSC2	nonsynonymous SNV	DSC2:NM_004949:exon7:c.C782A:p.T261N,DSC2:NM_024422:exon7:c.C782A:p.T261N	0.032	121,4	127,0
SCH5	chr18	76989968	76989968	G	T	exonic	MBP	nonsynonymous SNV	MBP:NM_001025090:exon2:c.C270A:p.F90L,MBP:NM_001025092:exon2:c.C270A:p.F90L,MBP:NM_001025081:exon3:c.C348A:p.F116L,MBP:NM_002385:exon3:c.C348A:p.F116L,MBP:NM_001025101:exon5:c.C669A:p.F223L	0.052	55,3	117,0
SCH5	chr19	15742325	15742325	C	A	exonic	OR10H3	nonsynonymous SNV	OR10H3:NM_013938:exon1:c.C933A:p.F311L	0.089	41,4	86,0
SCH5	chr19	49663258	49663341	CCTGTTGAGAAAAGTGGTGAGGGGAGTAGGAGTGCCAGGAACCCTTGGGGCCCCAGCCTCCCACACGAACCCCAAGCTGGCAGA	-	exonic	IRF3	frameshift deletion	IRF3:NM_001197122:exon4:c.338delG:p.G113Efs*50,IRF3:NM_001197123:exon4:c.233delG:p.G78Efs*50,IRF3:NM_001197124:exon4:c.338delG:p.G113Efs*50,IRF3:NM_001571:exon4:c.338delG:p.G113Efs*50	0.047	82,4	155,2
SCH5	chr19	53810700	53810700	G	T	exonic	NLRP12	nonsynonymous SNV	NLRP12:NM_001277126:exon3:c.C959A:p.T320K,NLRP12:NM_001277129:exon3:c.C959A:p.T320K,NLRP12:NM_144687:exon3:c.C959A:p.T320K	0.103	35,4	176,4
SCH5	chr19	55162681	55162681	A	C	intronic	DNAAF3	nan	nan	0.333	24,12	107,0
SCH5	chr20	1537278	1537278	C	A	exonic	SIRPD	nonsynonymous SNV	SIRPD:NM_178460:exon3:c.G454T:p.A152S	0.04	97,4	200,1
SCH5	chr20	44419771	44419771	C	T	exonic	HNF4A	nonsynonymous SNV	HNF4A:NM_000457:exon7:c.C787T:p.R263W,HNF4A:NM_001030003:exon7:c.C721T:p.R241W,HNF4A:NM_001030004:exon7:c.C721T:p.R241W,HNF4A:NM_175914:exon7:c.C721T:p.R241W,HNF4A:NM_178849:exon7:c.C787T:p.R263W,HNF4A:NM_178850:exon7:c.C787T:p.R263W,HNF4A:NM_001258355:exon8:c.C766T:p.R256W,HNF4A:NM_001287182:exon8:c.C712T:p.R238W,HNF4A:NM_001287183:exon8:c.C712T:p.R238W,HNF4A:NM_001287184:exon8:c.C712T:p.R238W	0.371	22,13	126,0
SCH5	chr20	48645973	48645973	G	T	exonic	PREX1	synonymous SNV	PREX1:NM_020820:exon26:c.C3390A:p.V1130V	0.05	57,3	207,1
SCH5	chr20	50752653	50752653	T	A	UTR3	PARD6B	nan	nan	0.347	32,17	112,0
SCH5	chr20	58652134	58652134	C	A	exonic	STX16	nonsynonymous SNV	STX16:NM_001001433:exon1:c.C128A:p.A43D,STX16:NM_001134772:exon1:c.C128A:p.A43D	0.036	133,5	181,1
SCH5	chr21	28966373	28966373	G	T	exonic	LTN1	synonymous SNV	LTN1:NM_001320766:exon10:c.C2118A:p.T706T,LTN1:NM_015565:exon10:c.C2118A:p.T706T	0.065	43,3	63,0
SCH5	chr21	39247815	39247815	-	GTGG	exonic	BRWD1	frameshift insertion	BRWD1:NM_018963:exon21:c.2366_2367insCCAC:p.L789Ffs*7,BRWD1:NM_033656:exon21:c.2366_2367insCCAC:p.L789Ffs*7	0.06	47,3	107,0
SCH5	chr21	44539301	44539301	C	T	UTR3	KRTAP10-1	nan	nan	0.333	74,37	449,2
SCH5	chr22	29655678	29655678	T	A	splicing	NF2	nan	nan	0.359	25,14	77,0
SCH5	chr22	29678276	29678276	C	-	exonic	NF2	frameshift deletion	NF2:NM_181830:exon12:c.1278delC:p.F426Lfs*6,NF2:NM_181831:exon12:c.1278delC:p.F426Lfs*6,NF2:NM_181828:exon13:c.1401delC:p.F467Lfs*6,NF2:NM_181829:exon13:c.1404delC:p.F468Lfs*6,NF2:NM_000268:exon14:c.1527delC:p.F509Lfs*6,NF2:NM_016418:exon14:c.1527delC:p.F509Lfs*6,NF2:NM_181825:exon14:c.1527delC:p.F509Lfs*6,NF2:NM_181832:exon14:c.1527delC:p.F509Lfs*6	0.383	29,18	129,0
SCH5	chrX	55003836	55003836	C	A	exonic	APEX2	nonsynonymous SNV	APEX2:NM_001271748:exon4:c.C94A:p.R32S,APEX2:NM_014481:exon5:c.C607A:p.R203S	0.107	25,3	54,0
SCH5	chrX	65735355	65735355	G	A	exonic	MSN	nonsynonymous SNV	MSN:NM_002444:exon8:c.G884A:p.R295H	0.055	52,3	121,0
SCH5	chrX	130137384	130137384	T	G	UTR5;UTR3	AIFM1;AIFM1	nan	nan	0.105	34,4	107,0
SCH5	chrX	136713285	136713285	G	T	exonic	ARHGEF6	nonsynonymous SNV	ARHGEF6:NM_001306177:exon6:c.C356A:p.S119Y,ARHGEF6:NM_004840:exon7:c.C818A:p.S273Y	0.12	22,3	33,0
SCH6	chr1	12112012	12112012	G	A	exonic	TNFRSF8	nonsynonymous SNV	TNFRSF8:NM_001281430:exon6:c.G458A:p.R153Q,TNFRSF8:NM_001243:exon7:c.G791A:p.R264Q	0.061	62,4	118,0
SCH6	chr1	21884583	21884583	G	A	exonic	HSPG2	synonymous SNV	HSPG2:NM_001291860:exon13:c.C1602T:p.T534T,HSPG2:NM_005529:exon13:c.C1599T:p.T533T	0.391	53,34	292,1
SCH6	chr1	21884591	21884622	GGCACACGCTGGTGATGCCAAAGCAGAAGCAG	-	exonic	HSPG2	frameshift deletion	HSPG2:NM_001291860:exon13:c.1563_1594del:p.C522Efs*14,HSPG2:NM_005529:exon13:c.1560_1591del:p.C521Efs*14	0.362	60,34	311,2
SCH6	chr1	26367690	26367690	C	T	exonic	ZNF683	synonymous SNV	ZNF683:NM_001114759:exon3:c.G222A:p.L74L,ZNF683:NM_001307925:exon3:c.G222A:p.L74L,ZNF683:NM_173574:exon3:c.G222A:p.L74L	0.053	72,4	248,0
SCH6	chr1	55096515	55096515	G	T	exonic	USP24	nonsynonymous SNV	USP24:NM_015306:exon50:c.C6044A:p.P2015Q	0.048	79,4	74,1
SCH6	chr1	62834084	62834085	CT	-	exonic	ATG4C	frameshift deletion	ATG4C:NM_032852:exon8:c.980_981del:p.P327Qfs*12,ATG4C:NM_178221:exon8:c.980_981del:p.P327Qfs*12	0.045	105,5	90,0
SCH6	chr1	62834088	62834088	-	TTT	exonic	ATG4C	nonframeshift insertion	ATG4C:NM_032852:exon8:c.984_985insTTT:p.K328_Q329insF,ATG4C:NM_178221:exon8:c.984_985insTTT:p.K328_Q329insF	0.029	102,3	88,0
SCH6	chr1	94205130	94205130	-	TT	exonic	ARHGAP29	frameshift insertion	ARHGAP29:NM_001328665:exon6:c.435_436insAA:p.S146Nfs*14,ARHGAP29:NM_001328667:exon6:c.435_436insAA:p.S146Nfs*14,ARHGAP29:NM_001328664:exon7:c.627_628insAA:p.S210Nfs*14,ARHGAP29:NM_001328666:exon7:c.627_628insAA:p.S210Nfs*14,ARHGAP29:NM_004815:exon7:c.627_628insAA:p.S210Nfs*14	0.046	103,5	117,0
SCH6	chr1	94205131	94205131	C	T	exonic	ARHGAP29	synonymous SNV	ARHGAP29:NM_001328665:exon6:c.G435A:p.L145L,ARHGAP29:NM_001328667:exon6:c.G435A:p.L145L,ARHGAP29:NM_001328664:exon7:c.G627A:p.L209L,ARHGAP29:NM_001328666:exon7:c.G627A:p.L209L,ARHGAP29:NM_004815:exon7:c.G627A:p.L209L	0.046	104,5	117,0
SCH6	chr1	94205132	94205132	-	GAGTATAATAATT	exonic	ARHGAP29	stopgain	ARHGAP29:NM_001328665:exon6:c.433_434insAATTATTATACTC:p.L145*,ARHGAP29:NM_001328667:exon6:c.433_434insAATTATTATACTC:p.L145*,ARHGAP29:NM_001328664:exon7:c.625_626insAATTATTATACTC:p.L209*,ARHGAP29:NM_001328666:exon7:c.625_626insAATTATTATACTC:p.L209*,ARHGAP29:NM_004815:exon7:c.625_626insAATTATTATACTC:p.L209*	0.047	102,5	116,0
SCH6	chr1	100148121	100148121	-	TGTA	exonic	TRMT13	stopgain	TRMT13:NM_019083:exon10:c.1045_1046insTGTA:p.E349Vfs*2	0.039	146,6	175,0
SCH6	chr1	112616871	112616871	-	TTTA	exonic	ST7L	frameshift insertion	ST7L:NM_017744:exon2:c.229_230insTAAA:p.T77Ifs*24,ST7L:NM_138728:exon2:c.229_230insTAAA:p.T77Ifs*24,ST7L:NM_138729:exon2:c.229_230insTAAA:p.T77Ifs*24	0.042	115,5	92,0
SCH6	chr1	112616873	112616873	-	TA	exonic	ST7L	frameshift insertion	ST7L:NM_017744:exon2:c.227_228insTA:p.L76Ffs*16,ST7L:NM_138728:exon2:c.227_228insTA:p.L76Ffs*16,ST7L:NM_138729:exon2:c.227_228insTA:p.L76Ffs*16	0.041	116,5	93,0
SCH6	chr1	112616877	112616877	G	-	exonic	ST7L	frameshift deletion	ST7L:NM_017744:exon2:c.224delC:p.S75Yfs*2,ST7L:NM_138728:exon2:c.224delC:p.S75Yfs*2,ST7L:NM_138729:exon2:c.224delC:p.S75Yfs*2	0.041	117,5	94,0
SCH6	chr1	112616879	112616879	-	TTTTTTT	exonic	ST7L	frameshift insertion	ST7L:NM_017744:exon2:c.221_222insAAAAAAA:p.N74Kfs*28,ST7L:NM_138728:exon2:c.221_222insAAAAAAA:p.N74Kfs*28,ST7L:NM_138729:exon2:c.221_222insAAAAAAA:p.N74Kfs*28	0.05	115,6	94,0
SCH6	chr1	113738258	113738260	AAA	-	exonic	PHTF1	nonframeshift deletion	PHTF1:NM_001323049:exon4:c.181_183del:p.F61del,PHTF1:NM_006608:exon4:c.181_183del:p.F61del,PHTF1:NM_001323041:exon5:c.181_183del:p.F61del,PHTF1:NM_001323042:exon5:c.181_183del:p.F61del,PHTF1:NM_001323043:exon5:c.181_183del:p.F61del,PHTF1:NM_001323044:exon5:c.55_57del:p.F19del,PHTF1:NM_001323047:exon5:c.181_183del:p.F61del,PHTF1:NM_001323048:exon5:c.181_183del:p.F61del,PHTF1:NM_001323051:exon5:c.5…	0.108	66,8	94,0
SCH6	chr1	113738265	113738265	G	-	exonic	PHTF1	stopgain	PHTF1:NM_001323049:exon4:c.176delC:p.S59*,PHTF1:NM_006608:exon4:c.176delC:p.S59*,PHTF1:NM_001323041:exon5:c.176delC:p.S59*,PHTF1:NM_001323042:exon5:c.176delC:p.S59*,PHTF1:NM_001323043:exon5:c.176delC:p.S59*,PHTF1:NM_001323044:exon5:c.50delC:p.S17*,PHTF1:NM_001323047:exon5:c.176delC:p.S59*,PHTF1:NM_001323048:exon5:c.176delC:p.S59*,PHTF1:NM_001323051:exon5:c.50delC:p.S17*,PHTF1:NM_001323052:exon5:c…	0.111	64,8	86,0
SCH6	chr1	113738267	113738267	-	T	exonic	PHTF1	frameshift insertion	PHTF1:NM_001323049:exon4:c.173_174insA:p.S59Vfs*9,PHTF1:NM_006608:exon4:c.173_174insA:p.S59Vfs*9,PHTF1:NM_001323041:exon5:c.173_174insA:p.S59Vfs*9,PHTF1:NM_001323042:exon5:c.173_174insA:p.S59Vfs*9,PHTF1:NM_001323043:exon5:c.173_174insA:p.S59Vfs*9,PHTF1:NM_001323044:exon5:c.47_48insA:p.S17Vfs*9,PHTF1:NM_001323047:exon5:c.173_174insA:p.S59Vfs*9,PHTF1:NM_001323048:exon5:c.173_174insA:p.S59Vfs*9,PHTF…	0.099	64,7	83,0
SCH6	chr1	117996713	117996713	-	AAGAATAATAC	exonic	SPAG17	frameshift insertion	SPAG17:NM_206996:exon33:c.4806_4807insGTATTATTCTT:p.L1603Vfs*14	0.066	57,4	132,1
SCH6	chr1	150842439	150842439	-	TG	exonic	ARNT	frameshift insertion	ARNT:NM_001286036:exon5:c.256_257insCA:p.K86Tfs*21,ARNT:NM_001350225:exon5:c.253_254insCA:p.K85Tfs*21,ARNT:NM_001350226:exon5:c.250_251insCA:p.K84Tfs*21,ARNT:NM_001668:exon5:c.256_257insCA:p.K86Tfs*21,ARNT:NM_001286035:exon6:c.229_230insCA:p.K77Tfs*21,ARNT:NM_001350224:exon6:c.229_230insCA:p.K77Tfs*21	0.033	118,4	151,0
SCH6	chr1	150842441	150842441	-	TTTT	exonic	ARNT	frameshift insertion	ARNT:NM_001286036:exon5:c.254_255insAAAA:p.D85Efs*3,ARNT:NM_001350225:exon5:c.251_252insAAAA:p.D84Efs*3,ARNT:NM_001350226:exon5:c.248_249insAAAA:p.D83Efs*3,ARNT:NM_001668:exon5:c.254_255insAAAA:p.D85Efs*3,ARNT:NM_001286035:exon6:c.227_228insAAAA:p.D76Efs*3,ARNT:NM_001350224:exon6:c.227_228insAAAA:p.D76Efs*3	0.033	118,4	152,0
SCH6	chr1	155325107	155325107	C	T	exonic	RUSC1	synonymous SNV	RUSC1:NM_001278230:exon2:c.C55T:p.L19L,RUSC1:NM_001105205:exon3:c.C232T:p.L78L,RUSC1:NM_001278227:exon3:c.C55T:p.L19L,RUSC1:NM_001278229:exon3:c.C55T:p.L19L,RUSC1:NM_014328:exon3:c.C55T:p.L19L,RUSC1:NM_001105203:exon4:c.C1462T:p.L488L,RUSC1:NM_001105204:exon4:c.C1462T:p.L488L	0.432	42,32	201,0
SCH6	chr1	172575618	172575620	GTC	-	exonic	SUCO	nonframeshift deletion	SUCO:NM_001282750:exon10:c.1147_1149del:p.V383del,SUCO:NM_014283:exon11:c.1258_1260del:p.V420del,SUCO:NM_016227:exon11:c.1732_1734del:p.V578del	0.05	133,7	145,5
SCH6	chr1	172575624	172575633	GTAATGTTTA	-	splicing	SUCO	nan	nan	0.058	129,8	143,2
SCH6	chr1	186320412	186320412	C	T	exonic	TPR	synonymous SNV	TPR:NM_003292:exon46:c.G6468A:p.P2156P	0.023	172,4	120,0
SCH6	chr1	196673163	196673163	-	ATTTCT	exonic	CFH	stopgain	CFH:NM_000186:exon2:c.244_245insATTTCT:p.K82_R1231delinsNF,CFH:NM_001014975:exon2:c.244_245insATTTCT:p.K82_L449delinsNF	0.114	39,5	93,1
SCH6	chr2	9374803	9374803	C	T	exonic	ASAP2	synonymous SNV	ASAP2:NM_001135191:exon17:c.C1605T:p.Y535Y,ASAP2:NM_003887:exon17:c.C1605T:p.Y535Y	0.034	140,5	182,0
SCH6	chr2	36869670	36869670	-	GAAT	exonic	STRN	frameshift insertion	STRN:NM_003162:exon11:c.1382_1383insATTC:p.S461Rfs*5	0.069	108,8	155,0
SCH6	chr2	36869671	36869671	C	A	exonic	STRN	nonsynonymous SNV	STRN:NM_003162:exon11:c.G1382T:p.S461I	0.077	108,9	155,0
SCH6	chr2	53895660	53895660	-	ACT	exonic	PSME4	nonframeshift insertion	PSME4:NM_014614:exon33:c.3764_3765insAGT:p.T1255_I1256insV	0.075	99,8	116,1
SCH6	chr2	63947410	63947410	-	GT	exonic	VPS54	frameshift insertion	VPS54:NM_001005739:exon9:c.1181_1182insAC:p.I395Lfs*12,VPS54:NM_016516:exon9:c.1217_1218insAC:p.I407Lfs*12	0.041	116,5	140,0
SCH6	chr2	63947411	63947411	-	ATATAG	exonic	VPS54	nonframeshift insertion	VPS54:NM_001005739:exon9:c.1180_1181insCTATAT:p.V394delinsAIF,VPS54:NM_016516:exon9:c.1216_1217insCTATAT:p.V406delinsAIF	0.041	116,5	140,0
SCH6	chr2	63947412	63947412	-	T	exonic	VPS54	frameshift insertion	VPS54:NM_001005739:exon9:c.1179_1180insA:p.V394Sfs*9,VPS54:NM_016516:exon9:c.1215_1216insA:p.V406Sfs*9	0.041	117,5	140,1
SCH6	chr2	84653386	84653386	-	T	exonic	DNAH6	frameshift insertion	DNAH6:NM_001370:exon34:c.5146_5147insT:p.T1716Ifs*8	0.071	92,7	159,1
SCH6	chr2	84653387	84653387	C	G	exonic	DNAH6	nonsynonymous SNV	DNAH6:NM_001370:exon34:c.C5147G:p.T1716R	0.101	89,10	158,3
SCH6	chr2	98822030	98822030	C	T	exonic	CRACDL	nonsynonymous SNV	CRACDL:NM_207362:exon7:c.G2243A:p.G748E	0.059	48,3	164,0
SCH6	chr2	112331109	112331109	C	A	exonic	ZC3H6	nonsynonymous SNV	ZC3H6:NM_198581:exon12:c.C2191A:p.Q731K	0.093	78,8	118,1
SCH6	chr2	166421287	166421287	-	TC	exonic	SCN7A	frameshift insertion	SCN7A:NM_002976:exon20:c.3037_3038insGA:p.L1013Rfs*4	0.041	141,6	123,1
SCH6	chr2	166421288	166421288	G	T	exonic	SCN7A	nonsynonymous SNV	SCN7A:NM_002976:exon20:c.C3037A:p.L1013I	0.048	140,7	124,0
SCH6	chr2	166421293	166421303	AACACCTATAT	-	exonic	SCN7A	frameshift deletion	SCN7A:NM_002976:exon20:c.3028_3032del:p.V1010Lfs*3	0.043	134,6	111,1
SCH6	chr2	169654097	169654097	C	T	exonic	CCDC173	nonsynonymous SNV	CCDC173:NM_001085447:exon6:c.G937A:p.E313K	0.061	93,6	135,0
SCH6	chr2	202815922	202815922	C	A	exonic	ICA1L	nonsynonymous SNV	ICA1L:NM_001288622:exon7:c.G772T:p.V258L,ICA1L:NM_001288623:exon7:c.G772T:p.V258L,ICA1L:NM_138468:exon8:c.G772T:p.V258L	0.05	95,5	130,0
SCH6	chr2	208336927	208336927	-	AAAATATATATATATAT	exonic	PIKFYVE	stopgain	PIKFYVE:NM_015040:exon28:c.4610_4611insAAAATATATATATATAT:p.I1538Kfs*6	0.115	69,9	123,0
SCH6	chr2	224802039	224802039	T	A	exonic	DOCK10	nonsynonymous SNV	DOCK10:NM_001290263:exon40:c.A4252T:p.M1418L,DOCK10:NM_001363762:exon40:c.A4309T:p.M1437L,DOCK10:NM_014689:exon40:c.A4270T:p.M1424L	0.085	65,6	107,2
SCH6	chr2	224802040	224802040	C	A	exonic	DOCK10	nonsynonymous SNV	DOCK10:NM_001290263:exon40:c.G4251T:p.W1417C,DOCK10:NM_001363762:exon40:c.G4308T:p.W1436C,DOCK10:NM_014689:exon40:c.G4269T:p.W1423C	0.086	64,6	107,0
SCH6	chr3	52507984	52507984	G	A	exonic	STAB1	synonymous SNV	STAB1:NM_015136:exon20:c.G2106A:p.V702V	0.058	49,3	180,0
SCH6	chr3	52741498	52741498	-	ATAA	exonic	NEK4	frameshift insertion	NEK4:NM_001193533:exon12:c.1738_1739insTTAT:p.E580Vfs*11,NEK4:NM_001348412:exon12:c.1867_1868insTTAT:p.E623Vfs*11,NEK4:NM_001348413:exon12:c.1867_1868insTTAT:p.E623Vfs*11,NEK4:NM_001348414:exon13:c.1759_1760insTTAT:p.E587Vfs*11,NEK4:NM_003157:exon13:c.2005_2006insTTAT:p.E669Vfs*11	0.085	43,4	104,0
SCH6	chr3	52741499	52741499	C	A	exonic	NEK4	stopgain	NEK4:NM_001193533:exon12:c.G1738T:p.E580X,NEK4:NM_001348412:exon12:c.G1867T:p.E623X,NEK4:NM_001348413:exon12:c.G1867T:p.E623X,NEK4:NM_001348414:exon13:c.G1759T:p.E587X,NEK4:NM_003157:exon13:c.G2005T:p.E669X	0.106	42,5	104,0
SCH6	chr3	123956414	123956414	-	AATTAG	exonic	CCDC14	nonframeshift insertion	CCDC14:NM_001366335:exon3:c.99_100insCTAATT:p.R33_K34insLI,CCDC14:NM_022757:exon3:c.99_100insCTAATT:p.R33_K34insLI	0.063	59,4	73,0
SCH6	chr3	123956416	123956416	C	T	exonic	CCDC14	nonsynonymous SNV	CCDC14:NM_001366335:exon3:c.G98A:p.R33K,CCDC14:NM_022757:exon3:c.G98A:p.R33K	0.063	59,4	74,0
SCH6	chr3	147402804	147402804	-	TCTTCTTCTT	exonic	ZIC4	frameshift insertion	ZIC4:NM_001168378:exon2:c.143_144insAAGAAGAAGA:p.S48Rfs*27,ZIC4:NM_001168379:exon2:c.107_108insAAGAAGAAGA:p.S36Rfs*27	0.055	69,4	127,0
SCH6	chr3	165036435	165036435	-	ATATAGGTTGTATCA	exonic	SI	nonframeshift insertion	SI:NM_001041:exon22:c.2468_2469insTGATACAACCTATAT:p.N823_N824insDTTYI	0.088	83,8	119,1
SCH6	chr3	183341548	183341548	G	A	exonic	MCF2L2	stopgain	MCF2L2:NM_015078:exon4:c.C358T:p.R120X	0.295	74,31	242,0
SCH6	chr4	2899363	2899363	C	T	exonic	ADD1	synonymous SNV	ADD1:NM_001119:exon9:c.C1089T:p.G363G,ADD1:NM_001354755:exon9:c.C1089T:p.G363G,ADD1:NM_001354756:exon9:c.C1089T:p.G363G,ADD1:NM_001354758:exon9:c.C1089T:p.G363G,ADD1:NM_001354759:exon9:c.C1089T:p.G363G,ADD1:NM_001354761:exon9:c.C1089T:p.G363G,ADD1:NM_001354762:exon9:c.C1089T:p.G363G,ADD1:NM_014189:exon9:c.C1089T:p.G363G,ADD1:NM_014190:exon9:c.C1089T:p.G363G,ADD1:NM_176801:exon9:c.C1089T:p.G363G,A…	0.384	90,56	245,0
SCH6	chr4	11399175	11399175	G	A	exonic	HS3ST1	synonymous SNV	HS3ST1:NM_005114:exon2:c.C831T:p.V277V	0.028	137,4	226,0
SCH6	chr4	55837217	55837217	G	A	exonic	EXOC1L	nonsynonymous SNV	EXOC1L:NM_001351574:exon3:c.G385A:p.V129M,EXOC1L:NM_001351575:exon3:c.G235A:p.V79M	0.065	115,8	171,0
SCH6	chr4	64280197	64280197	C	A	exonic	TECRL	stopgain	TECRL:NM_001010874:exon12:c.G967T:p.G323X	0.059	112,7	121,2
SCH6	chr4	70789583	70789583	T	C	exonic	RUFY3	nonsynonymous SNV	RUFY3:NM_001037442:exon12:c.T1328C:p.L443P,RUFY3:NM_001130709:exon12:c.T1508C:p.L503P,RUFY3:NM_014961:exon12:c.T1328C:p.L443P,RUFY3:NM_001291993:exon13:c.T1169C:p.L390P,RUFY3:NM_001291994:exon13:c.T1382C:p.L461P,RUFY3:NM_001345840:exon13:c.T1169C:p.L390P	0.08	69,6	120,0
SCH6	chr4	70789585	70789585	-	TAT	exonic	RUFY3	stopgain	RUFY3:NM_001037442:exon12:c.1330_1331insTAT:p.E444_S620delinsV,RUFY3:NM_001130709:exon12:c.1510_1511insTAT:p.E504_R506delinsV,RUFY3:NM_014961:exon12:c.1330_1331insTAT:p.E444_H469delinsV,RUFY3:NM_001291993:exon13:c.1171_1172insTAT:p.E391_S567delinsV,RUFY3:NM_001291994:exon13:c.1384_1385insTAT:p.E462_H487delinsV,RUFY3:NM_001345840:exon13:c.1171_1172insTAT:p.E391_H416delinsV	0.081	68,6	117,0
SCH6	chr4	71497675	71497684	CCTTATTTTC	-	exonic	SLC4A4	frameshift deletion	SLC4A4:NM_003759:exon13:c.2017_2026del:p.P673Qfs*7,SLC4A4:NM_001098484:exon16:c.2149_2158del:p.P717Qfs*7,SLC4A4:NM_001134742:exon16:c.2149_2158del:p.P717Qfs*7	0.063	74,5	91,0
SCH6	chr4	71763908	71763908	-	CATT	exonic	GC	frameshift insertion	GC:NM_000583:exon5:c.501_502insAATG:p.G168Nfs*41,GC:NM_001204306:exon6:c.501_502insAATG:p.G168Nfs*41,GC:NM_001204307:exon6:c.558_559insAATG:p.G187Nfs*41	0.061	77,5	137,0
SCH6	chr4	71763909	71763909	G	T	exonic	GC	stopgain	GC:NM_000583:exon5:c.C501A:p.Y167X,GC:NM_001204306:exon6:c.C501A:p.Y167X,GC:NM_001204307:exon6:c.C558A:p.Y186X	0.061	77,5	137,0
SCH6	chr4	76382698	76382698	G	T	exonic	CCDC158	nonsynonymous SNV	CCDC158:NM_001042784:exon7:c.C826A:p.H276N	0.065	87,6	128,0
SCH6	chr4	76382701	76382701	C	A	exonic	CCDC158	stopgain	CCDC158:NM_001042784:exon7:c.G823T:p.E275X	0.079	82,7	125,0
SCH6	chr4	112439871	112439871	-	ATTCTCCC	exonic	ALPK1	frameshift insertion	ALPK1:NM_001253884:exon13:c.3303_3304insATTCTCCC:p.G1102Ifs*6,ALPK1:NM_001102406:exon14:c.3537_3538insATTCTCCC:p.G1180Ifs*6,ALPK1:NM_025144:exon14:c.3537_3538insATTCTCCC:p.G1180Ifs*6	0.058	65,4	94,0
SCH6	chr4	112439872	112439872	G	A	exonic	ALPK1	nonsynonymous SNV	ALPK1:NM_001253884:exon13:c.G3304A:p.G1102S,ALPK1:NM_001102406:exon14:c.G3538A:p.G1180S,ALPK1:NM_025144:exon14:c.G3538A:p.G1180S	0.058	65,4	94,0
SCH6	chr4	139073525	139073525	-	AAAA	exonic	ELF2	frameshift insertion	ELF2:NM_001276457:exon2:c.100_101insTTTT:p.K34Ifs*5,ELF2:NM_001276458:exon2:c.100_101insTTTT:p.K34Ifs*5,ELF2:NM_001276459:exon2:c.100_101insTTTT:p.K34Ifs*5,ELF2:NM_006874:exon2:c.100_101insTTTT:p.K34Ifs*5,ELF2:NM_001331036:exon5:c.280_281insTTTT:p.K94Ifs*5,ELF2:NM_001371336:exon5:c.280_281insTTTT:p.K94Ifs*5,ELF2:NM_201999:exon5:c.280_281insTTTT:p.K94Ifs*5,ELF2:NM_001371324:exon6:c.280_281insTTTT:…	0.052	92,5	111,1
SCH6	chr4	139073527	139073527	-	AAGTTT	exonic	ELF2	nonframeshift insertion	ELF2:NM_001276457:exon2:c.98_99insAAACTT:p.D33delinsENF,ELF2:NM_001276458:exon2:c.98_99insAAACTT:p.D33delinsENF,ELF2:NM_001276459:exon2:c.98_99insAAACTT:p.D33delinsENF,ELF2:NM_006874:exon2:c.98_99insAAACTT:p.D33delinsENF,ELF2:NM_001331036:exon5:c.278_279insAAACTT:p.D93delinsENF,ELF2:NM_001371336:exon5:c.278_279insAAACTT:p.D93delinsENF,ELF2:NM_201999:exon5:c.278_279insAAACTT:p.D93delinsENF,ELF2:NM…	0.041	94,4	110,1
SCH6	chr4	142122168	142122170	CTT	-	exonic	INPP4B	nonframeshift deletion	INPP4B:NM_001385458:exon13:c.1334_1336del:p.E445del,INPP4B:NM_001385457:exon14:c.1538_1540del:p.E513del,INPP4B:NM_001385459:exon14:c.1538_1540del:p.E513del,INPP4B:NM_001385460:exon14:c.1706_1708del:p.E569del,INPP4B:NM_001385357:exon15:c.1334_1336del:p.E445del,INPP4B:NM_001385362:exon15:c.1334_1336del:p.E445del,INPP4B:NM_001385461:exon15:c.1538_1540del:p.E513del,INPP4B:NM_001385380:exon16:c.1538_1…	0.03	130,4	134,1
SCH6	chr4	142122171	142122171	C	G	exonic	INPP4B	nonsynonymous SNV	INPP4B:NM_001385458:exon13:c.G1333C:p.E445Q,INPP4B:NM_001385457:exon14:c.G1537C:p.E513Q,INPP4B:NM_001385459:exon14:c.G1537C:p.E513Q,INPP4B:NM_001385460:exon14:c.G1705C:p.E569Q,INPP4B:NM_001385357:exon15:c.G1333C:p.E445Q,INPP4B:NM_001385362:exon15:c.G1333C:p.E445Q,INPP4B:NM_001385461:exon15:c.G1537C:p.E513Q,INPP4B:NM_001385380:exon16:c.G1537C:p.E513Q,INPP4B:NM_001385381:exon16:c.G1537C:p.E513Q,INP…	0.031	126,4	133,0
SCH6	chr5	35814548	35814548	-	GAAGTTACAAATACT	exonic	SPEF2	stopgain	SPEF2:NM_024867:exon37:c.5464_5465insGAAGTTACAAATACT:p.K1822delinsRSYKY	0.057	66,4	116,0
SCH6	chr5	37195939	37195939	-	TGAATGATGGTAT	exonic	CPLANE1	frameshift insertion	CPLANE1:NM_001384732:exon21:c.3729_3730insATACCATCATTCA:p.Y1244Ifs*7,CPLANE1:NM_023073:exon21:c.3729_3730insATACCATCATTCA:p.Y1244Ifs*7	0.078	59,5	134,0
SCH6	chr5	74738601	74738601	-	G	exonic	GFM2	frameshift insertion	GFM2:NM_032380:exon13:c.1120_1121insC:p.V374Afs*4,GFM2:NM_170681:exon13:c.1120_1121insC:p.V374Afs*4,GFM2:NM_001281302:exon14:c.1216_1217insC:p.V406Afs*4	0.034	141,5	164,0
SCH6	chr5	74738602	74738602	-	TTAGATTA	exonic	GFM2	stopgain	GFM2:NM_032380:exon13:c.1119_1120insTAATCTAA:p.V374*,GFM2:NM_170681:exon13:c.1119_1120insTAATCTAA:p.V374*,GFM2:NM_001281302:exon14:c.1215_1216insTAATCTAA:p.V406*	0.043	134,6	162,0
SCH6	chr5	79640896	79640896	-	AAAAAG	exonic	TENT2	nonframeshift insertion	TENT2:NM_001114394:exon5:c.511_512insAAAAAG:p.I171delinsKKV,TENT2:NM_001297745:exon5:c.511_512insAAAAAG:p.I171delinsKKV,TENT2:NM_001349549:exon5:c.511_512insAAAAAG:p.I171delinsKKV,TENT2:NM_001349551:exon5:c.511_512insAAAAAG:p.I171delinsKKV,TENT2:NM_001114393:exon6:c.511_512insAAAAAG:p.I171delinsKKV,TENT2:NM_001297744:exon6:c.511_512insAAAAAG:p.I171delinsKKV,TENT2:NM_001349552:exon6:c.511_512insAA…	0.066	142,10	149,0
SCH6	chr5	79648674	79648674	-	C	exonic	TENT2	frameshift insertion	TENT2:NM_001114394:exon9:c.880dupC:p.L294Pfs*8,TENT2:NM_001297745:exon9:c.880dupC:p.L294Pfs*10,TENT2:NM_001349549:exon9:c.955dupC:p.L319Pfs*8,TENT2:NM_001349551:exon9:c.943dupC:p.L315Pfs*8,TENT2:NM_001114393:exon10:c.880dupC:p.L294Pfs*8,TENT2:NM_001297744:exon10:c.868dupC:p.L290Pfs*8,TENT2:NM_001349552:exon10:c.880dupC:p.L294Pfs*8,TENT2:NM_001349554:exon10:c.868dupC:p.L290Pfs*8,TENT2:NM_173797:ex…	0.039	148,6	113,0
SCH6	chr5	79648677	79648677	C	A	exonic	TENT2	synonymous SNV	TENT2:NM_001114394:exon9:c.C882A:p.L294L,TENT2:NM_001297745:exon9:c.C882A:p.L294L,TENT2:NM_001349549:exon9:c.C957A:p.L319L,TENT2:NM_001349551:exon9:c.C945A:p.L315L,TENT2:NM_001114393:exon10:c.C882A:p.L294L,TENT2:NM_001297744:exon10:c.C870A:p.L290L,TENT2:NM_001349552:exon10:c.C882A:p.L294L,TENT2:NM_001349554:exon10:c.C870A:p.L290L,TENT2:NM_173797:exon10:c.C882A:p.L294L,TENT2:NM_001349548:exon11:c.…	0.033	147,5	112,1
SCH6	chr5	79648679	79648679	G	T	exonic	TENT2	nonsynonymous SNV	TENT2:NM_001114394:exon9:c.G884T:p.R295I,TENT2:NM_001297745:exon9:c.G884T:p.R295I,TENT2:NM_001349549:exon9:c.G959T:p.R320I,TENT2:NM_001349551:exon9:c.G947T:p.R316I,TENT2:NM_001114393:exon10:c.G884T:p.R295I,TENT2:NM_001297744:exon10:c.G872T:p.R291I,TENT2:NM_001349552:exon10:c.G884T:p.R295I,TENT2:NM_001349554:exon10:c.G872T:p.R291I,TENT2:NM_173797:exon10:c.G884T:p.R295I,TENT2:NM_001349548:exon11:c.…	0.04	145,6	112,0
SCH6	chr5	80450534	80450536	TCC	-	exonic	ZFYVE16	nonframeshift deletion	ZFYVE16:NM_014733:exon9:c.3330_3332del:p.P1111del,ZFYVE16:NM_001105251:exon10:c.3330_3332del:p.P1111del,ZFYVE16:NM_001284236:exon10:c.3330_3332del:p.P1111del,ZFYVE16:NM_001349434:exon10:c.3330_3332del:p.P1111del	0.044	87,4	102,0
SCH6	chr5	80450540	80450540	G	T	exonic	ZFYVE16	nonsynonymous SNV	ZFYVE16:NM_014733:exon9:c.G3336T:p.K1112N,ZFYVE16:NM_001105251:exon10:c.G3336T:p.K1112N,ZFYVE16:NM_001284236:exon10:c.G3336T:p.K1112N,ZFYVE16:NM_001349434:exon10:c.G3336T:p.K1112N	0.059	80,5	100,0
SCH6	chr5	80450542	80450542	A	T	exonic	ZFYVE16	nonsynonymous SNV	ZFYVE16:NM_014733:exon9:c.A3338T:p.D1113V,ZFYVE16:NM_001105251:exon10:c.A3338T:p.D1113V,ZFYVE16:NM_001284236:exon10:c.A3338T:p.D1113V,ZFYVE16:NM_001349434:exon10:c.A3338T:p.D1113V	0.084	76,7	98,0
SCH6	chr5	98888197	98888197	A	T	exonic	CHD1	nonsynonymous SNV	CHD1:NM_001270:exon17:c.T2387A:p.L796Q,CHD1:NM_001364113:exon17:c.T2387A:p.L796Q,CHD1:NM_001376194:exon17:c.T2387A:p.L796Q	0.028	138,4	130,0
SCH6	chr5	98888198	98888198	-	TATTT	exonic	CHD1	frameshift insertion	CHD1:NM_001270:exon17:c.2385_2386insAAATA:p.L796Kfs*4,CHD1:NM_001364113:exon17:c.2385_2386insAAATA:p.L796Kfs*4,CHD1:NM_001376194:exon17:c.2385_2386insAAATA:p.L796Kfs*4	0.029	136,4	126,1
SCH6	chr5	134723659	134723659	-	TAATTACA	exonic	SEC24A	stopgain	SEC24A:NM_021982:exon22:c.3156_3157insTAATTACA:p.Y1053*	0.087	63,6	102,1
SCH6	chr5	177503196	177503196	T	G	exonic	DOK3	nonsynonymous SNV	DOK3:NM_001144876:exon5:c.A536C:p.K179T,DOK3:NM_001144875:exon6:c.A842C:p.K281T,DOK3:NM_001375798:exon6:c.A842C:p.K281T,DOK3:NM_001375799:exon7:c.A842C:p.K281T	0.125	35,5	135,3
SCH6	chr6	10893959	10893959	-	CATT	exonic	SYCP2L	frameshift insertion	SYCP2L:NM_001040274:exon3:c.171_172insCATT:p.Y58Hfs*3	0.07	40,3	113,0
SCH6	chr6	31270469	31270469	G	A	exonic	HLA-C	synonymous SNV	HLA-C:NM_001243042:exon4:c.C636T:p.H212H,HLA-C:NM_002117:exon4:c.C636T:p.H212H	0.167	15,3	19,0
SCH6	chr6	31356248	31356248	G	A	exonic	HLA-B	nonsynonymous SNV	HLA-B:NM_005514:exon3:c.C538T:p.R180W	0.055	121,7	238,1
SCH6	chr6	53032612	53032612	-	TTTTTTTCTT	exonic	CILK1	frameshift insertion	CILK1:NM_001375397:exon4:c.198_199insAAGAAAAAAA:p.E67Kfs*10,CILK1:NM_001375402:exon4:c.198_199insAAGAAAAAAA:p.E67Kfs*10,CILK1:NM_014920:exon4:c.198_199insAAGAAAAAAA:p.E67Kfs*10,CILK1:NM_001375398:exon5:c.198_199insAAGAAAAAAA:p.E67Kfs*10,CILK1:NM_001375400:exon5:c.198_199insAAGAAAAAAA:p.E67Kfs*10,CILK1:NM_001375401:exon5:c.198_199insAAGAAAAAAA:p.E67Kfs*10,CILK1:NM_016513:exon5:c.198_199insAAGAAAAA…	0.07	66,5	81,0
SCH6	chr6	138902613	138902613	-	TTTGAG	exonic	ECT2L	stopgain	ECT2L:NM_001195037:exon21:c.2701_2702insTTTGAG:p.S901_K904delinsI,ECT2L:NM_001077706:exon22:c.2701_2702insTTTGAG:p.S901_K904delinsI	0.057	50,3	111,0
SCH6	chr6	146676377	146676377	-	CTATAT	exonic	ADGB	nonframeshift insertion	ADGB:NM_024694:exon9:c.1152_1153insCTATAT:p.K384_F385insLY	0.039	73,3	133,2
SCH6	chr7	27110570	27110570	A	C	exonic	HOXA3	nonsynonymous SNV	HOXA3:NM_001384343:exon2:c.T71G:p.F24C,HOXA3:NM_001384344:exon2:c.T71G:p.F24C,HOXA3:NM_001384345:exon2:c.T71G:p.F24C,HOXA3:NM_001384346:exon2:c.T71G:p.F24C,HOXA3:NM_030661:exon2:c.T71G:p.F24C,HOXA3:NM_001384338:exon3:c.T71G:p.F24C,HOXA3:NM_001384341:exon3:c.T71G:p.F24C,HOXA3:NM_001384342:exon3:c.T71G:p.F24C,HOXA3:NM_001384336:exon4:c.T71G:p.F24C,HOXA3:NM_001384340:exon4:c.T71G:p.F24C,HOXA3:NM_001…	0.152	89,16	311,0
SCH6	chr7	99967216	99967216	G	A	exonic	AZGP1	synonymous SNV	AZGP1:NM_001185:exon4:c.C684T:p.Y228Y	0.158	32,6	116,0
SCH6	chr7	100160193	100160193	C	T	exonic	GAL3ST4	nonsynonymous SNV	GAL3ST4:NM_024637:exon4:c.G1196A:p.R399H	0.034	112,4	213,0
SCH6	chr7	111741212	111741212	G	T	exonic	DOCK4	nonsynonymous SNV	DOCK4:NM_014705:exon46:c.C4895A:p.P1632Q,DOCK4:NM_001363540:exon47:c.C4922A:p.P1641Q	0.031	123,4	225,0
SCH6	chr7	117315134	117315134	C	T	exonic	WNT2	synonymous SNV	WNT2:NM_003391:exon3:c.G525A:p.K175K	0.027	145,4	213,0
SCH6	chr8	39680220	39680220	A	T	exonic	ADAM18	synonymous SNV	ADAM18:NM_001320313:exon15:c.A1743T:p.P581P,ADAM18:NM_014237:exon16:c.A1815T:p.P605P	0.097	56,6	133,0
SCH6	chr8	52676479	52676479	-	ATTAAA	exonic	RB1CC1	nonframeshift insertion	RB1CC1:NM_001083617:exon6:c.461_462insTTTAAT:p.I153_M154insIL,RB1CC1:NM_014781:exon6:c.461_462insTTTAAT:p.I153_M154insIL	0.038	126,5	164,0
SCH6	chr8	72039746	72039746	C	A	exonic	TRPA1	stopgain	TRPA1:NM_007332:exon18:c.G2113T:p.E705X	0.065	87,6	95,0
SCH6	chr8	90625845	90625845	-	AC	exonic	TMEM64	frameshift insertion	TMEM64:NM_001146273:exon2:c.812_813insGT:p.L272Sfs*6,TMEM64:NM_001008495:exon3:c.968_969insGT:p.L324Sfs*6	0.079	70,6	81,2
SCH6	chr8	90971132	90971150	TCGTCTTACACTGTTAAAC	-	exonic	C8orf88	frameshift deletion	C8orf88:NM_001190972:exon4:c.148_157del:p.C50Mfs*33,C8orf88:NM_001363275:exon4:c.148_157del:p.C50Mfs*33	0.043	88,4	78,0
SCH6	chr8	143870491	143870491	G	A	exonic	EPPK1	synonymous SNV	EPPK1:NM_031308:exon2:c.C2763T:p.G921G	0.064	44,3	157,0
SCH6	chr9	5713986	5713989	ACAA	-	exonic	RIC1	frameshift deletion	RIC1:NM_001135920:exon4:c.423_426del:p.Q142Hfs*4,RIC1:NM_001206557:exon4:c.423_426del:p.Q142Hfs*4,RIC1:NM_020829:exon4:c.423_426del:p.Q142Hfs*4	0.053	89,5	120,0
SCH6	chr9	5713992	5713992	A	C	exonic	RIC1	synonymous SNV	RIC1:NM_001135920:exon4:c.A429C:p.A143A,RIC1:NM_001206557:exon4:c.A429C:p.A143A,RIC1:NM_020829:exon4:c.A429C:p.A143A	0.056	85,5	111,0
SCH6	chr9	5713993	5713993	C	T	exonic	RIC1	nonsynonymous SNV	RIC1:NM_001135920:exon4:c.C430T:p.P144S,RIC1:NM_001206557:exon4:c.C430T:p.P144S,RIC1:NM_020829:exon4:c.C430T:p.P144S	0.056	84,5	108,2
SCH6	chr9	21008136	21008136	-	GT	exonic	HACD4	frameshift insertion	HACD4:NM_001010915:exon6:c.500_501insAC:p.Y168Pfs*30,HACD4:NM_001321883:exon6:c.389_390insAC:p.Y131Pfs*30,HACD4:NM_001321903:exon8:c.653_654insAC:p.Y219Pfs*30	0.046	104,5	140,0
SCH6	chr9	21008137	21008137	-	AG	exonic	HACD4	frameshift insertion	HACD4:NM_001010915:exon6:c.499_500insCT:p.I167Tfs*31,HACD4:NM_001321883:exon6:c.388_389insCT:p.I130Tfs*31,HACD4:NM_001321903:exon8:c.652_653insCT:p.I218Tfs*31	0.075	99,8	139,1
SCH6	chr9	36236914	36236914	-	TTTC	exonic	GNE	frameshift insertion	GNE:NM_001190388:exon3:c.509_510insGAAA:p.I171Kfs*6,GNE:NM_001374798:exon3:c.509_510insGAAA:p.I171Kfs*6,GNE:NM_001128227:exon4:c.779_780insGAAA:p.I261Kfs*6,GNE:NM_001190383:exon4:c.686_687insGAAA:p.I230Kfs*6,GNE:NM_005476:exon4:c.686_687insGAAA:p.I230Kfs*6	0.078	95,8	172,0
SCH6	chr10	54020237	54020237	A	T	exonic	PCDH15	stopgain	PCDH15:NM_001142765:exon18:c.T2493A:p.Y831X,PCDH15:NM_001142767:exon19:c.T2595A:p.Y865X,PCDH15:NM_001142768:exon19:c.T2640A:p.Y880X,PCDH15:NM_001142773:exon19:c.T2640A:p.Y880X,PCDH15:NM_001142764:exon20:c.T2706A:p.Y902X,PCDH15:NM_001142766:exon20:c.T2706A:p.Y902X,PCDH15:NM_001354420:exon20:c.T2706A:p.Y902X,PCDH15:NM_001354429:exon20:c.T2706A:p.Y902X,PCDH15:NM_001354430:exon20:c.T2706A:p.Y902X,PCD…	0.062	91,6	131,0
SCH6	chr10	75028528	75028528	G	A	exonic	KAT6B	nonsynonymous SNV	KAT6B:NM_001370135:exon10:c.G1361A:p.S454N,KAT6B:NM_001370133:exon11:c.G2015A:p.S672N,KAT6B:NM_001370134:exon12:c.G1619A:p.S540N,KAT6B:NM_001370143:exon15:c.G2639A:p.S880N,KAT6B:NM_001370144:exon16:c.G2639A:p.S880N,KAT6B:NM_001370132:exon17:c.G2666A:p.S889N,KAT6B:NM_001370141:exon17:c.G2828A:p.S943N,KAT6B:NM_001370142:exon17:c.G2828A:p.S943N,KAT6B:NM_001256468:exon18:c.G3155A:p.S1052N,KAT6B:NM_00…	0.03	130,4	202,0
SCH6	chr10	114145635	114145641	CATCTCT	-	exonic	CCDC186	frameshift deletion	CCDC186:NM_018017:exon5:c.1009_1015del:p.R337Qfs*40,CCDC186:NM_001321829:exon6:c.1009_1015del:p.R337Qfs*40	0.026	184,5	155,1
SCH6	chr10	114145644	114145644	G	A	exonic	CCDC186	nonsynonymous SNV	CCDC186:NM_018017:exon5:c.C1006T:p.L336F,CCDC186:NM_001321829:exon6:c.C1006T:p.L336F	0.028	176,5	153,2
SCH6	chr10	115165561	115165561	C	A	exonic	ATRNL1	stopgain	ATRNL1:NM_001276282:exon7:c.C1008A:p.Y336X,ATRNL1:NM_207303:exon7:c.C1008A:p.Y336X	0.238	32,10	61,0
SCH6	chr10	132145150	132145150	G	A	exonic	JAKMIP3	nonsynonymous SNV	JAKMIP3:NM_001323089:exon11:c.G1424A:p.R475Q,JAKMIP3:NM_001105521:exon12:c.G1646A:p.R549Q,JAKMIP3:NM_001323086:exon12:c.G1646A:p.R549Q,JAKMIP3:NM_001323087:exon12:c.G1646A:p.R549Q,JAKMIP3:NM_001323088:exon12:c.G1640A:p.R547Q,JAKMIP3:NM_001323090:exon12:c.G1646A:p.R549Q	0.056	51,3	167,0
SCH6	chr11	34146166	34146166	-	AAAGAATGAA	exonic	NAT10	frameshift insertion	NAT10:NM_001144030:exon27:c.2836_2837insAAAGAATGAA:p.D946Efs*22,NAT10:NM_024662:exon29:c.3052_3053insAAAGAATGAA:p.D1018Efs*22	0.073	51,4	108,0
SCH6	chr11	61956961	61956961	G	A	exonic	BEST1	nonsynonymous SNV	BEST1:NM_001363591:exon3:c.G281A:p.R94Q,BEST1:NM_001139443:exon4:c.G419A:p.R140Q,BEST1:NM_001300786:exon4:c.G419A:p.R140Q,BEST1:NM_001300787:exon4:c.G419A:p.R140Q,BEST1:NM_001363592:exon5:c.G599A:p.R200Q,BEST1:NM_004183:exon5:c.G599A:p.R200Q	0.032	122,4	223,0
SCH6	chr11	66860011	66860011	G	A	exonic	LRFN4	nonsynonymous SNV	LRFN4:NM_024036:exon2:c.G1724A:p.S575N,LRFN4:NM_001363524:exon3:c.G1724A:p.S575N	0.046	83,4	279,0
SCH6	chr11	102775272	102775272	-	TTTATTGA	exonic	MMP10	frameshift insertion	MMP10:NM_002425:exon7:c.981_982insTCAATAAA:p.I328Sfs*60	0.063	74,5	114,0
SCH6	chr11	103129005	103129018	GGTAAATGGGCTTT	-	exonic	DYNC2H1	frameshift deletion	DYNC2H1:NM_001080463:exon13:c.1953delG:p.N652Ifs*12,DYNC2H1:NM_001377:exon13:c.1953delG:p.N652Ifs*12	0.036	81,3	101,0
SCH6	chr11	133935633	133935633	C	T	exonic	IGSF9B	synonymous SNV	IGSF9B:NM_001277285:exon7:c.G951A:p.A317A	0.03	130,4	213,0
SCH6	chr12	297170	297170	-	GT	exonic	KDM5A	frameshift insertion	KDM5A:NM_001042603:exon25:c.4104_4105insAC:p.L1369Tfs*20	0.054	70,4	110,0
SCH6	chr12	297172	297172	C	T	exonic	KDM5A	nonsynonymous SNV	KDM5A:NM_001042603:exon25:c.G4103A:p.S1368N	0.056	67,4	109,1
SCH6	chr12	29444265	29444265	T	A	exonic	OVCH1	nonsynonymous SNV	OVCH1:NM_001353179:exon24:c.A3002T:p.K1001I	0.067	83,6	130,0
SCH6	chr12	40257347	40257347	-	AGATTTTT	exonic	LRRK2	stopgain	LRRK2:NM_198578:exon12:c.1388_1389insAGATTTTT:p.C463*	0.039	123,5	129,0
SCH6	chr12	57165827	57165827	A	T	exonic	LRP1	synonymous SNV	LRP1:NM_002332:exon16:c.A2553T:p.P851P	0.345	72,38	233,0
SCH6	chr12	62526103	62526104	GT	-	splicing	MON2	nan	nan	0.053	90,5	122,0
SCH6	chr12	112163137	112163137	C	T	exonic	HECTD4	nonsynonymous SNV	HECTD4:NM_001109662:exon75:c.G13055A:p.R4352H	0.059	48,3	160,0
SCH6	chr13	25267909	25267909	-	ATTG	exonic	MTMR6	frameshift insertion	MTMR6:NM_001385230:exon3:c.173_174insCAAT:p.K58Nfs*34,MTMR6:NM_001385231:exon3:c.173_174insCAAT:p.K58Nfs*34,MTMR6:NM_001385232:exon3:c.173_174insCAAT:p.K58Nfs*34,MTMR6:NM_001385233:exon3:c.173_174insCAAT:p.K58Nfs*34,MTMR6:NM_001385234:exon3:c.173_174insCAAT:p.K58Nfs*34,MTMR6:NM_001385235:exon3:c.173_174insCAAT:p.K58Nfs*34,MTMR6:NM_001385236:exon3:c.173_174insCAAT:p.K58Nfs*34,MTMR6:NM_001385237:ex…	0.054	53,3	94,0
SCH6	chr13	108208825	108208825	C	T	exonic	LIG4	nonsynonymous SNV	LIG4:NM_001098268:exon2:c.G2444A:p.R815H,LIG4:NM_002312:exon2:c.G2444A:p.R815H,LIG4:NM_001330595:exon3:c.G2243A:p.R748H,LIG4:NM_001352601:exon3:c.G2444A:p.R815H,LIG4:NM_001352602:exon3:c.G2444A:p.R815H,LIG4:NM_001352603:exon3:c.G2444A:p.R815H,LIG4:NM_001352604:exon3:c.G2480A:p.R827H,LIG4:NM_001379095:exon3:c.G2444A:p.R815H,LIG4:NM_206937:exon3:c.G2444A:p.R815H,LIG4:NM_001352598:exon4:c.G2444A:p.R…	0.06	125,8	139,0
SCH6	chr13	113503588	113503588	-	AAAAACCAT	exonic	TMCO3	nonframeshift insertion	TMCO3:NM_001349742:exon5:c.846_847insAAAAACCAT:p.K282_V283insKNH,TMCO3:NM_001349743:exon5:c.846_847insAAAAACCAT:p.K282_H283insKNH,TMCO3:NM_001349745:exon5:c.846_847insAAAAACCAT:p.K282_V283insKNH,TMCO3:NM_001349741:exon6:c.1038_1039insAAAAACCAT:p.K346_V347insKNH,TMCO3:NM_001349744:exon6:c.1038_1039insAAAAACCAT:p.K346_V347insKNH,TMCO3:NM_001349746:exon6:c.1038_1039insAAAAACCAT:p.K346_H347insKNH,TMC…	0.048	60,3	74,1
SCH6	chr14	50134178	50134181	AAAT	-	exonic	SOS2	frameshift deletion	SOS2:NM_006939:exon19:c.3017_3020del:p.Y1006Cfs*6	0.047	61,3	76,1
SCH6	chr14	94240683	94240683	T	C	exonic	PPP4R4	synonymous SNV	PPP4R4:NM_001348142:exon9:c.T621C:p.S207S,PPP4R4:NM_058237:exon9:c.T864C:p.S288S,PPP4R4:NM_001348144:exon10:c.T543C:p.S181S,PPP4R4:NM_001348143:exon11:c.T543C:p.S181S	0.079	35,3	44,0
SCH6	chr15	45065276	45065276	C	T	exonic	SORD	nonsynonymous SNV	SORD:NM_003104:exon5:c.C431T:p.P144L	0.114	31,4	94,0
SCH6	chr15	52193988	52193988	T	-	exonic	MYO5C	frameshift deletion	MYO5C:NM_018728:exon41:c.5143delA:p.T1715Hfs*13	0.113	55,7	117,1
SCH6	chr16	15771584	15771584	C	T	exonic	MYH11	nonsynonymous SNV	MYH11:NM_002474:exon9:c.G1018A:p.E340K,MYH11:NM_022844:exon9:c.G1018A:p.E340K,MYH11:NM_001040113:exon10:c.G1039A:p.E347K,MYH11:NM_001040114:exon10:c.G1039A:p.E347K	0.372	49,29	187,0
SCH6	chr17	10503104	10503104	T	G	exonic	MYH1	nonsynonymous SNV	MYH1:NM_005963:exon23:c.A2836C:p.K946Q	0.099	73,8	162,0
SCH6	chr17	40392288	40392288	C	G	exonic	TOP2A	nonsynonymous SNV	TOP2A:NM_001067:exon31:c.G4018C:p.D1340H	0.052	73,4	162,0
SCH6	chr17	41523957	41523957	C	T	exonic	KRT19	nonsynonymous SNV	KRT19:NM_002276:exon6:c.G989A:p.R330H	0.107	67,8	219,0
SCH6	chr17	63972613	63972613	C	T	exonic	SCN4A	nonsynonymous SNV	SCN4A:NM_000334:exon1:c.G229A:p.G77S	0.25	57,19	186,1
SCH6	chr18	21663713	21663729	GAGAGAGCAATAAGTGA	-	exonic	ABHD3	frameshift deletion	ABHD3:NM_001308257:exon1:c.32_48del:p.I11Tfs*57	0.042	69,3	109,0
SCH6	chr18	26144562	26144562	G	A	exonic	PSMA8	nonsynonymous SNV	PSMA8:NM_001025096:exon2:c.G106A:p.G36R,PSMA8:NM_001025097:exon2:c.G106A:p.G36R,PSMA8:NM_144662:exon2:c.G106A:p.G36R,PSMA8:NM_001308188:exon3:c.G28A:p.G10R	0.121	29,4	64,0
SCH6	chr18	31627080	31627099	GTCAGCCCACTTACACCACC	-	exonic	B4GALT6	frameshift deletion	B4GALT6:NM_001330570:exon6:c.682_701del:p.G228Sfs*5,B4GALT6:NM_001378110:exon6:c.259_278del:p.G87Sfs*5,B4GALT6:NM_001378109:exon7:c.667_686del:p.G223Sfs*5,B4GALT6:NM_004775:exon7:c.799_818del:p.G267Sfs*5	0.047	121,6	168,0
SCH6	chr18	78993870	78993870	G	A	exonic	SALL3	nonsynonymous SNV	SALL3:NM_171999:exon2:c.G1879A:p.A627T	0.219	25,7	143,0
SCH6	chr18	79433703	79433703	G	A	exonic	NFATC1	nonsynonymous SNV	NFATC1:NM_001278669:exon3:c.G1351A:p.V451M,NFATC1:NM_001278670:exon3:c.G1351A:p.V451M,NFATC1:NM_001278672:exon3:c.G1312A:p.V438M,NFATC1:NM_001278675:exon3:c.G1312A:p.V438M,NFATC1:NM_006162:exon3:c.G1351A:p.V451M,NFATC1:NM_172387:exon3:c.G1312A:p.V438M,NFATC1:NM_172389:exon3:c.G1312A:p.V438M,NFATC1:NM_172390:exon3:c.G1351A:p.V451M	0.049	77,4	224,0
SCH6	chr19	900071	900071	C	T	exonic	R3HDM4	nonsynonymous SNV	R3HDM4:NM_138774:exon5:c.G551A:p.R184H	0.05	57,3	142,0
SCH6	chr19	14880731	14880731	C	A	exonic	OR7A17	nonsynonymous SNV	OR7A17:NM_030901:exon1:c.G625T:p.G209C	0.05	57,3	131,0
SCH6	chr19	18218451	18218451	G	A	exonic	PDE4C	synonymous SNV	PDE4C:NM_001369701:exon9:c.C420T:p.A140A,PDE4C:NM_001098818:exon10:c.C1017T:p.A339A,PDE4C:NM_001098819:exon10:c.C795T:p.A265A,PDE4C:NM_000923:exon11:c.C1113T:p.A371A,PDE4C:NM_001330172:exon11:c.C1113T:p.A371A	0.143	60,10	160,0
SCH6	chr19	22857221	22857221	T	A	exonic	ZNF723	nonsynonymous SNV	ZNF723:NM_001349726:exon4:c.T330A:p.N110K	0.082	67,6	103,1
SCH6	chr19	36639929	36639929	G	T	exonic	ZNF461	stopgain	ZNF461:NM_001297623:exon5:c.C347A:p.S116X,ZNF461:NM_001322826:exon5:c.C254A:p.S85X,ZNF461:NM_001322827:exon5:c.C254A:p.S85X,ZNF461:NM_001322821:exon6:c.C398A:p.S133X,ZNF461:NM_001322823:exon6:c.C323A:p.S108X,ZNF461:NM_001322825:exon6:c.C323A:p.S108X,ZNF461:NM_001322828:exon6:c.C152A:p.S51X,ZNF461:NM_153257:exon6:c.C416A:p.S139X	0.051	94,5	159,1
SCH6	chr19	37613023	37613023	T	-	exonic	ZNF540	stopgain	ZNF540:NM_001172226:exon4:c.1647delT:p.C549*,ZNF540:NM_001172225:exon5:c.1743delT:p.C581*,ZNF540:NM_152606:exon5:c.1743delT:p.C581*	0.1	36,4	55,0
SCH6	chr19	39893463	39893463	C	T	exonic	FCGBP	synonymous SNV	FCGBP:NM_003890:exon14:c.G5904A:p.P1968P	0.103	52,6	178,0
SCH6	chr19	48499557	48499557	C	T	exonic	LMTK3	synonymous SNV	LMTK3:NM_001080434:exon12:c.G1599A:p.P533P	0.323	44,21	283,0
SCH6	chr20	10053211	10053211	-	G	exonic	ANKEF1	frameshift insertion	ANKEF1:NM_198798:exon8:c.1970_1971insG:p.L659Tfs*12,ANKEF1:NM_001303472:exon9:c.1403_1404insG:p.L470Tfs*12,ANKEF1:NM_022096:exon9:c.1970_1971insG:p.L659Tfs*12	0.067	125,9	183,1
SCH6	chr20	10053212	10053212	-	GTGACTAT	exonic	ANKEF1	frameshift insertion	ANKEF1:NM_198798:exon8:c.1971_1972insGTGACTAT:p.K658Vfs*5,ANKEF1:NM_001303472:exon9:c.1404_1405insGTGACTAT:p.K469Vfs*5,ANKEF1:NM_022096:exon9:c.1971_1972insGTGACTAT:p.K658Vfs*5	0.044	130,6	184,1
SCH6	chr20	16748989	16748989	-	AAAAAA	exonic	OTOR	nonframeshift insertion	OTOR:NM_020157:exon2:c.238_239insAAAAAA:p.E80_F81insKK	0.063	89,6	125,2
SCH6	chr20	49373066	49373066	T	C	exonic	KCNB1	nonsynonymous SNV	KCNB1:NM_004975:exon2:c.A2494G:p.K832E	0.287	62,25	224,0
SCH6	chr20	54215437	54215437	-	TCTTC	exonic	PFDN4	frameshift insertion	PFDN4:NM_002623:exon3:c.270_271insTCTTC:p.K91Sfs*13	0.047	81,4	116,1
SCH6	chr20	54215438	54215438	A	T	exonic	PFDN4	stopgain	PFDN4:NM_002623:exon3:c.A271T:p.K91X	0.047	81,4	116,0
SCH6	chr20	61936892	61936892	G	A	exonic	CDH4	synonymous SNV	CDH4:NM_001252338:exon15:c.G2589A:p.G863G,CDH4:NM_001252339:exon15:c.G2478A:p.G826G,CDH4:NM_001794:exon16:c.G2700A:p.G900G	0.07	53,4	174,1
SCH6	chr21	29065103	29065105	GCC	-	exonic	CCT8	nonframeshift deletion	CCT8:NM_001282909:exon6:c.406_408del:p.G136del,CCT8:NM_001282908:exon7:c.472_474del:p.G158del,CCT8:NM_006585:exon7:c.625_627del:p.G209del,CCT8:NM_001282907:exon8:c.568_570del:p.G190del	0.048	79,4	104,2
SCH6	chr21	42103976	42103976	A	G	exonic	UMODL1	nonsynonymous SNV	UMODL1:NM_001004416:exon9:c.A1408G:p.T470A,UMODL1:NM_001199527:exon9:c.A1192G:p.T398A,UMODL1:NM_001199528:exon9:c.A1192G:p.T398A,UMODL1:NM_173568:exon9:c.A1408G:p.T470A	0.055	52,3	155,0
SCH6	chr22	29636789	29636789	C	A	exonic	NF2	stopgain	NF2:NM_000268:exon2:c.C153A:p.C51X,NF2:NM_016418:exon2:c.C153A:p.C51X,NF2:NM_181825:exon2:c.C153A:p.C51X,NF2:NM_181829:exon2:c.C153A:p.C51X,NF2:NM_181832:exon2:c.C153A:p.C51X,NF2:NM_181833:exon2:c.C153A:p.C51X	0.34	198102	360,0
SCH6	chr22	29654669	29654669	G	-	exonic	NF2	frameshift deletion	NF2:NM_181830:exon3:c.211delG:p.D71Tfs*20,NF2:NM_181831:exon3:c.211delG:p.D71Tfs*20,NF2:NM_181828:exon4:c.334delG:p.D112Tfs*20,NF2:NM_181829:exon4:c.337delG:p.D113Tfs*20,NF2:NM_000268:exon5:c.460delG:p.D154Tfs*20,NF2:NM_016418:exon5:c.460delG:p.D154Tfs*20,NF2:NM_181825:exon5:c.460delG:p.D154Tfs*20,NF2:NM_181832:exon5:c.460delG:p.D154Tfs*20	0.371	78,46	215,0
SCH6	chr22	50551333	50551333	C	T	exonic	SYCE3	nonsynonymous SNV	SYCE3:NM_001123225:exon3:c.G179A:p.R60H	0.373	69,41	234,0
SCH6	chrX	8796352	8796352	C	T	exonic	FAM9A	nonsynonymous SNV	FAM9A:NM_001171186:exon6:c.G404A:p.R135K,FAM9A:NM_174951:exon6:c.G404A:p.R135K	0.077	36,3	54,0
SCH6	chrX	8796353	8796353	-	GTA	exonic	FAM9A	nonframeshift insertion	FAM9A:NM_001171186:exon6:c.402_403insTAC:p.K134_R135insY,FAM9A:NM_174951:exon6:c.402_403insTAC:p.K134_R135insY	0.073	38,3	54,0
SCH6	chrX	71397391	71397391	G	A	exonic	TAF1	nonsynonymous SNV	TAF1:NM_001286074:exon23:c.G3545A:p.R1182H,TAF1:NM_004606:exon23:c.G3545A:p.R1182H,TAF1:NM_138923:exon23:c.G3482A:p.R1161H	0.113	55,7	100,0
SCH6	chrX	104186551	104186555	CTCAA	-	exonic	FAM199X	frameshift deletion	FAM199X:NM_207318:exon4:c.659_663del:p.A220Dfs*7	0.079	58,5	73,0
SCH6	chrX	104254378	104254378	C	T	exonic	ESX1	synonymous SNV	ESX1:NM_153448:exon2:c.G282A:p.P94P	0.055	52,3	159,0
SCH6	chrX	111685070	111685070	-	AATATAAAT	exonic	ALG13	stopgain	ALG13:NM_001099922:exon3:c.350_351insAATATAAAT:p.H117_M1137delinsQI,ALG13:NM_001168385:exon3:c.350_351insAATATAAAT:p.H117_H133delinsQI,ALG13:NM_001257230:exon3:c.38_39insAATATAAAT:p.H13_M954delinsQI,ALG13:NM_001257231:exon3:c.116_117insAATATAAAT:p.H39_M1059delinsQI,ALG13:NM_001257234:exon3:c.38_39insAATATAAAT:p.H13_M954delinsQI,ALG13:NM_001257235:exon3:c.38_39insAATATAAAT:p.H13_K61delinsQI,ALG13:…	0.049	58,3	92,0
SCH6	chrX	112822597	112822597	C	T	exonic	AMOT	nonsynonymous SNV	AMOT:NM_001113490:exon1:c.G530A:p.R177Q	0.06	47,3	90,0
SCH6	chrX	118671132	118671132	G	A	exonic	DOCK11	nonsynonymous SNV	DOCK11:NM_144658:exon46:c.G5186A:p.R1729H	0.109	49,6	38,0
SCH6	chrX	118671135	118671150	GTGAGTTTGAGGTAGG	-	exonic	DOCK11	frameshift deletion	DOCK11:NM_144658:exon46:c.5189_5199del:p.R1730Qfs*7	0.057	50,3	35,0
SCH8	chr1	34904350	34904350	G	A	exonic	DLGAP3	nonsynonymous SNV	DLGAP3:NM_001080418:exon3:c.C1034T:p.P345L	0.026	152,4	189,0
SCH8	chr1	53210439	53210439	T	C	exonic	CPT2	synonymous SNV	CPT2:NM_000098:exon4:c.T765C:p.D255D,CPT2:NM_001330589:exon4:c.T765C:p.D255D	0.042	113,5	78,0
SCH8	chr1	107749502	107749502	T	A	exonic	VAV3	nonsynonymous SNV	VAV3:NM_006113:exon14:c.A1352T:p.K451M	0.285	113,45	121,0
SCH8	chr1	110518570	110518570	G	A	exonic	KCNA10	nonsynonymous SNV	KCNA10:NM_005549:exon1:c.C218T:p.P73L	0.116	107,14	126,0
SCH8	chr1	151524690	151524690	G	A	exonic	CGN	nonsynonymous SNV	CGN:NM_020770:exon8:c.G1418A:p.R473Q	0.028	141,4	134,0
SCH8	chr1	156259139	156259139	G	A	exonic	SMG5	nonsynonymous SNV	SMG5:NM_001323615:exon15:c.C2170T:p.R724C,SMG5:NM_015327:exon16:c.C2308T:p.R770C,SMG5:NM_001323616:exon17:c.C2110T:p.R704C,SMG5:NM_001323617:exon17:c.C2110T:p.R704C	0.027	144,4	136,0
SCH8	chr1	175098427	175098427	G	A	exonic	TNN	nonsynonymous SNV	TNN:NM_022093:exon9:c.G1951A:p.V651M	0.303	85,37	180,0
SCH8	chr1	203837992	203837992	C	T	exonic	ZC3H11A	nonsynonymous SNV	ZC3H11A:NM_001376336:exon10:c.C901T:p.R301C,ZC3H11A:NM_001350264:exon11:c.C901T:p.R301C,ZC3H11A:NM_001376342:exon11:c.C901T:p.R301C,ZC3H11A:NM_001376349:exon11:c.C901T:p.R301C,ZC3H11A:NM_001376350:exon11:c.C901T:p.R301C,ZC3H11A:NM_001376360:exon11:c.C901T:p.R301C,ZC3H11A:NM_001376364:exon11:c.C901T:p.R301C,ZC3H11A:NM_001376365:exon11:c.C901T:p.R301C,ZC3H11A:NM_001376366:exon11:c.C901T:p.R301C,ZC3…	0.014	361,5	258,1
SCH8	chr2	130192061	130192061	C	T	exonic	TUBA3E	nonsynonymous SNV	TUBA3E:NM_207312:exon5:c.G1123A:p.V375M	0.023	212,5	248,0
SCH8	chr3	19533832	19533832	G	A	exonic	KCNH8	synonymous SNV	KCNH8:NM_144633:exon16:c.G3057A:p.T1019T	0.023	173,4	155,0
SCH8	chr3	38140586	38140586	G	A	exonic	MYD88	nonsynonymous SNV	MYD88:NM_001172567:exon3:c.G662A:p.R221Q	0.032	122,4	105,0
SCH8	chr3	44243198	44243198	G	T	exonic	TOPAZ1	nonsynonymous SNV	TOPAZ1:NM_001145030:exon2:c.G692T:p.C231F	0.336	73,37	85,0
SCH8	chr3	52408486	52408486	G	T	exonic	BAP1	nonsynonymous SNV	BAP1:NM_004656:exon4:c.C243A:p.F81L	0.022	136,3	113,0
SCH8	chr3	97949952	97949952	G	A	exonic	RIOX2	nonsynonymous SNV	RIOX2:NM_001042533:exon7:c.C952T:p.R318W,RIOX2:NM_001261829:exon7:c.C949T:p.R317W,RIOX2:NM_032778:exon7:c.C949T:p.R317W,RIOX2:NM_153182:exon7:c.C952T:p.R318W	0.024	200,5	148,0
SCH8	chr3	114351549	114351549	C	T	exonic	ZBTB20	nonsynonymous SNV	ZBTB20:NM_001164342:exon4:c.G529A:p.A177T,ZBTB20:NM_001164346:exon5:c.G310A:p.A104T,ZBTB20:NM_001164347:exon5:c.G310A:p.A104T,ZBTB20:NM_001164345:exon6:c.G310A:p.A104T,ZBTB20:NM_001164344:exon7:c.G310A:p.A104T,ZBTB20:NM_001348804:exon9:c.G310A:p.A104T,ZBTB20:NM_015642:exon9:c.G310A:p.A104T,ZBTB20:NM_001348802:exon10:c.G310A:p.A104T,ZBTB20:NM_001348805:exon10:c.G310A:p.A104T,ZBTB20:NM_001164343:ex…	0.227	99,29	110,0
SCH8	chr4	5783636	5783636	C	A	exonic	EVC	nonsynonymous SNV	EVC:NM_001306090:exon12:c.C1648A:p.P550T,EVC:NM_153717:exon12:c.C1648A:p.P550T	0.305	105,46	184,1
SCH8	chr4	69844253	69844253	G	A	exonic	SULT1E1	nonsynonymous SNV	SULT1E1:NM_005420:exon7:c.C680T:p.S227L	0.021	235,5	160,0
SCH8	chr4	71783976	71783976	G	T	exonic	GC	nonsynonymous SNV	GC:NM_000583:exon1:c.C43A:p.H15N,GC:NM_001204306:exon2:c.C43A:p.H15N,GC:NM_001204307:exon2:c.C100A:p.H34N	0.023	209,5	151,0
SCH8	chr4	75801192	75801192	C	G	exonic	USO1	nonsynonymous SNV	USO1:NM_003715:exon17:c.C1978G:p.R660G,USO1:NM_001290049:exon19:c.C2011G:p.R671G	0.031	127,4	93,0
SCH8	chr4	107654828	107654828	C	T	exonic	PAPSS1	nonsynonymous SNV	PAPSS1:NM_005443:exon8:c.G968A:p.C323Y	0.044	218,10	188,0
SCH8	chr5	141346225	141346225	G	A	exonic	PCDHGA3	nonsynonymous SNV	PCDHGA3:NM_018916:exon1:c.G2192A:p.G731D,PCDHGA3:NM_032011:exon1:c.G2192A:p.G731D	0.019	206,4	300,2
SCH8	chr5	150298311	150298311	C	T	exonic	ARSI	nonsynonymous SNV	ARSI:NM_001012301:exon2:c.G613A:p.G205S	0.02	200,4	177,0
SCH8	chr5	157497036	157497036	C	T	exonic	ADAM19	synonymous SNV	ADAM19:NM_033274:exon14:c.G1452A:p.P484P	0.032	184,6	202,0
SCH8	chr5	177516743	177516743	C	T	exonic	DDX41	synonymous SNV	DDX41:NM_016222:exon2:c.G120A:p.R40R	0.026	152,4	176,0
SCH8	chr5	180791814	180791814	C	T	exonic	MGAT1	synonymous SNV	MGAT1:NM_001114619:exon2:c.G1158A:p.V386V,MGAT1:NM_001114620:exon2:c.G1158A:p.V386V,MGAT1:NM_001364382:exon2:c.G1158A:p.V386V,MGAT1:NM_001364383:exon2:c.G1158A:p.V386V,MGAT1:NM_001364389:exon2:c.G1158A:p.V386V,MGAT1:NM_001364390:exon2:c.G1158A:p.V386V,MGAT1:NM_001364392:exon2:c.G1158A:p.V386V,MGAT1:NM_002406:exon2:c.G1158A:p.V386V,MGAT1:NM_001114617:exon3:c.G1158A:p.V386V,MGAT1:NM_001114618:exon3…	0.034	113,4	151,0
SCH8	chr6	46688354	46688354	C	G	exonic	TDRD6	nonsynonymous SNV	TDRD6:NM_001010870:exon1:c.C226G:p.Q76E,TDRD6:NM_001168359:exon1:c.C226G:p.Q76E	0.307	97,43	182,0
SCH8	chr6	110438737	110438737	C	T	exonic	SLC22A16	nonsynonymous SNV	SLC22A16:NM_033125:exon5:c.G1294A:p.V432I	0.286	130,52	170,0
SCH8	chr6	142419934	142419934	G	A	exonic	ADGRG6	nonsynonymous SNV	ADGRG6:NM_001032394:exon21:c.G3065A:p.R1022K,ADGRG6:NM_001032395:exon21:c.G3065A:p.R1022K,ADGRG6:NM_020455:exon22:c.G3149A:p.R1050K,ADGRG6:NM_198569:exon22:c.G3149A:p.R1050K	0.021	187,4	125,0
SCH8	chr7	3967341	3967341	C	T	exonic	SDK1	nonsynonymous SNV	SDK1:NM_152744:exon10:c.C1453T:p.R485W	0.021	276,6	266,0
SCH8	chr7	6035531	6035531	G	A	exonic	ANKRD61	synonymous SNV	ANKRD61:NM_001271700:exon3:c.G402A:p.T134T	0.025	159,4	127,0
SCH8	chr7	21906407	21906407	C	T	exonic	CDCA7L	nonsynonymous SNV	CDCA7L:NM_001127371:exon5:c.G665A:p.R222H,CDCA7L:NM_018719:exon6:c.G803A:p.R268H,CDCA7L:NM_001127370:exon7:c.G701A:p.R234H	0.018	215,4	185,0
SCH8	chr8	25480104	25480104	A	T	exonic	CDCA2	nonsynonymous SNV	CDCA2:NM_001317906:exon7:c.A967T:p.M323L,CDCA2:NM_001317907:exon8:c.A1012T:p.M338L,CDCA2:NM_152562:exon8:c.A1012T:p.M338L	0.336	95,48	87,0
SCH8	chr8	66883928	66883928	G	A	exonic	MCMDC2	nonsynonymous SNV	MCMDC2:NM_001136160:exon9:c.G1007A:p.R336H,MCMDC2:NM_001136161:exon9:c.G1007A:p.R336H,MCMDC2:NM_173518:exon9:c.G1007A:p.R336H	0.019	202,4	139,0
SCH8	chr8	112234453	112234453	C	T	exonic	CSMD3	nonsynonymous SNV	CSMD3:NM_001363185:exon64:c.G10052A:p.R3351H,CSMD3:NM_052900:exon66:c.G10145A:p.R3382H,CSMD3:NM_198123:exon68:c.G10652A:p.R3551H,CSMD3:NM_198124:exon69:c.G10532A:p.R3511H	0.044	285,13	228,0
SCH8	chr8	133466001	133466001	C	T	exonic	ST3GAL1	synonymous SNV	ST3GAL1:NM_003033:exon5:c.G396A:p.L132L,ST3GAL1:NM_173344:exon6:c.G396A:p.L132L	0.032	179,6	182,0
SCH8	chr9	5720729	5720729	G	A	exonic	RIC1	synonymous SNV	RIC1:NM_001135920:exon6:c.G699A:p.V233V,RIC1:NM_001206557:exon6:c.G699A:p.V233V,RIC1:NM_020829:exon6:c.G699A:p.V233V	0.024	163,4	111,0
SCH8	chr9	93497506	93497506	C	T	exonic	FAM120A	synonymous SNV	FAM120A:NM_001286722:exon4:c.C840T:p.D280D,FAM120A:NM_001286723:exon4:c.C840T:p.D280D,FAM120A:NM_001286724:exon4:c.C840T:p.D280D,FAM120A:NM_014612:exon4:c.C840T:p.D280D	0.05	133,7	136,3
SCH8	chr9	108898693	108898693	A	G	exonic	ELP1	nonsynonymous SNV	ELP1:NM_001330749:exon19:c.T1214C:p.L405P,ELP1:NM_001318360:exon21:c.T1919C:p.L640P,ELP1:NM_003640:exon21:c.T2261C:p.L754P	0.354	62,34	68,0
SCH8	chr10	111007641	111007641	C	T	exonic	SHOC2	synonymous SNV	SHOC2:NM_001269039:exon5:c.C1134T:p.L378L,SHOC2:NM_001324336:exon6:c.C1272T:p.L424L,SHOC2:NM_007373:exon6:c.C1272T:p.L424L,SHOC2:NM_001324337:exon7:c.C1272T:p.L424L	0.018	213,4	124,0
SCH8	chr11	5351715	5351715	G	A	exonic	OR51B6	nonsynonymous SNV	OR51B6:NM_001004750:exon1:c.G208A:p.G70R	0.024	164,4	157,0
SCH8	chr11	9574050	9574050	G	A	exonic	WEE1	synonymous SNV	WEE1:NM_003390:exon1:c.G117A:p.E39E	0.045	128,6	140,0
SCH8	chr11	20614741	20614741	G	A	exonic	SLC6A5	nonsynonymous SNV	SLC6A5:NM_001318369:exon5:c.G346A:p.A116T,SLC6A5:NM_004211:exon6:c.G1048A:p.A350T	0.021	188,4	149,0
SCH8	chr11	66422483	66422483	C	T	exonic	NPAS4	synonymous SNV	NPAS4:NM_178864:exon3:c.C360T:p.Y120Y	0.175	146,31	133,0
SCH8	chr11	67608597	67608597	G	A	exonic	NDUFV1	synonymous SNV	NDUFV1:NM_001166102:exon3:c.G174A:p.E58E,NDUFV1:NM_007103:exon3:c.G201A:p.E67E	0.022	175,4	152,0
SCH8	chr11	72580585	72580585	C	T	exonic	PDE2A	nonsynonymous SNV	PDE2A:NM_001143839:exon24:c.G2152A:p.V718I,PDE2A:NM_001243784:exon25:c.G2110A:p.V704I,PDE2A:NM_002599:exon25:c.G2173A:p.V725I,PDE2A:NM_001146209:exon26:c.G2146A:p.V716I	0.226	123,36	191,0
SCH8	chr11	134144809	134144809	G	T	exonic	JAM3	nonsynonymous SNV	JAM3:NM_001205329:exon4:c.G274T:p.V92F,JAM3:NM_032801:exon5:c.G427T:p.V143F	0.061	155,10	152,0
SCH8	chr12	2668973	2668973	C	T	exonic	CACNA1C	nonsynonymous SNV	CACNA1C:NM_001129837:exon37:c.C4631T:p.T1544I,CACNA1C:NM_001129838:exon37:c.C4631T:p.T1544I,CACNA1C:NM_001129839:exon37:c.C4625T:p.T1542I,CACNA1C:NM_001129846:exon37:c.C4631T:p.T1544I,CACNA1C:NM_001167625:exon37:c.C4631T:p.T1544I,CACNA1C:NM_000719:exon38:c.C4664T:p.T1555I,CACNA1C:NM_001129829:exon38:c.C4730T:p.T1577I,CACNA1C:NM_001129830:exon38:c.C4664T:p.T1555I,CACNA1C:NM_001129833:exon38:c.C466…	0.021	188,4	180,0
SCH8	chr12	18723386	18723386	G	C	exonic	PLCZ1	nonsynonymous SNV	PLCZ1:NM_033123:exon4:c.C292G:p.Q98E	0.019	206,4	172,0
SCH8	chr12	101352125	101352125	A	G	exonic	UTP20	nonsynonymous SNV	UTP20:NM_014503:exon39:c.A4955G:p.Y1652C	0.026	184,5	142,0
SCH8	chr14	77429733	77429733	A	G	exonic	VIPAS39	nonsynonymous SNV	VIPAS39:NM_001193316:exon16:c.T1067C:p.I356T,VIPAS39:NM_001193314:exon17:c.T1214C:p.I405T,VIPAS39:NM_001193315:exon17:c.T1214C:p.I405T,VIPAS39:NM_001193317:exon17:c.T1214C:p.I405T,VIPAS39:NM_022067:exon18:c.T1214C:p.I405T	0.272	187,70	171,0
SCH8	chr14	85622236	85622236	C	T	exonic	FLRT2	nonsynonymous SNV	FLRT2:NM_001346143:exon2:c.C722T:p.S241L,FLRT2:NM_001346144:exon2:c.C722T:p.S241L,FLRT2:NM_001346145:exon2:c.C722T:p.S241L,FLRT2:NM_001346146:exon2:c.C722T:p.S241L,FLRT2:NM_013231:exon2:c.C722T:p.S241L	0.263	123,44	148,0
SCH8	chr15	54393069	54393069	C	T	exonic	UNC13C	nonsynonymous SNV	UNC13C:NM_001080534:exon17:c.C4735T:p.R1579C,UNC13C:NM_001329919:exon17:c.C4729T:p.R1577C	0.167	70,14	57,0
SCH8	chr16	2308474	2308474	G	T	exonic	ABCA3	nonsynonymous SNV	ABCA3:NM_001089:exon11:c.C1261A:p.L421I	0.04	120,5	147,1
SCH8	chr16	21687482	21687482	C	T	exonic	OTOA	nonsynonymous SNV	OTOA:NM_001161683:exon3:c.C232T:p.R78C,OTOA:NM_144672:exon8:c.C469T:p.R157C	0.022	180,4	183,0
SCH8	chr16	23209753	23209753	G	A	exonic	SCNN1G	nonsynonymous SNV	SCNN1G:NM_001039:exon7:c.G1081A:p.E361K	0.054	87,5	114,0
SCH8	chr17	586293	586293	G	A	exonic	VPS53	synonymous SNV	VPS53:NM_018289:exon12:c.C1203T:p.Y401Y,VPS53:NM_001128159:exon13:c.C1290T:p.Y430Y,VPS53:NM_001366253:exon13:c.C1290T:p.Y430Y,VPS53:NM_001366254:exon14:c.C696T:p.Y232Y	0.018	221,4	177,0
SCH8	chr17	7421585	7421585	C	T	exonic	SPEM1	nonsynonymous SNV	SPEM1:NM_199339:exon3:c.C910T:p.R304C	0.024	163,4	141,0
SCH8	chr17	10303423	10303423	C	T	exonic	MYH13	nonsynonymous SNV	MYH13:NM_003802:exon38:c.G5542A:p.E1848K	0.026	149,4	126,0
SCH8	chr17	28534759	28534774	CCTGGGCTGTCCGCCC	-	exonic	FOXN1	frameshift deletion	FOXN1:NM_003593:exon7:c.1188_1203del:p.P401Afs*144,FOXN1:NM_001369369:exon8:c.1188_1203del:p.P401Afs*144	0.037	104,4	193,3
SCH8	chr17	53823078	53823078	C	A	exonic	KIF2B	synonymous SNV	KIF2B:NM_032559:exon1:c.C45A:p.P15P	0.297	142,60	200,0
SCH8	chr17	53823080	53823080	T	A	exonic	KIF2B	nonsynonymous SNV	KIF2B:NM_032559:exon1:c.T47A:p.L16Q	0.296	143,60	201,0
SCH8	chr17	73383913	73383913	G	T	exonic	SDK2	synonymous SNV	SDK2:NM_001144952:exon33:c.C4668A:p.G1556G	0.036	160,6	216,0
SCH8	chr17	75232923	75232923	G	A	exonic	NUP85	nonsynonymous SNV	NUP85:NM_001303276:exon14:c.G1331A:p.S444N,NUP85:NM_001330472:exon14:c.G1334A:p.S445N,NUP85:NM_024844:exon15:c.G1469A:p.S490N	0.022	177,4	162,0
SCH8	chr19	619742	619742	G	A	exonic	POLRMT	synonymous SNV	POLRMT:NM_005035:exon13:c.C2910T:p.D970D	0.318	120,56	191,0
SCH8	chr19	4548081	4548081	C	T	exonic	SEMA6B	nonsynonymous SNV	SEMA6B:NM_032108:exon14:c.G1547A:p.R516H	0.057	50,3	119,0
SCH8	chr19	40451382	40451382	C	T	exonic	BLVRB	nonsynonymous SNV	BLVRB:NM_000713:exon4:c.G445A:p.V149M	0.045	106,5	95,1
SCH8	chr19	50379098	50379098	G	A	exonic	NR1H2	nonsynonymous SNV	NR1H2:NM_001256647:exon6:c.G553A:p.V185M,NR1H2:NM_007121:exon7:c.G844A:p.V282M	0.02	245,5	183,0
SCH8	chr20	3701505	3701505	G	T	exonic	SIGLEC1	synonymous SNV	SIGLEC1:NM_001367089:exon6:c.C1365A:p.T455T,SIGLEC1:NM_023068:exon7:c.C1365A:p.T455T	0.064	88,6	106,1
SCH8	chr20	62307388	62307388	A	G	exonic	ADRM1	nonsynonymous SNV	ADRM1:NM_001281437:exon5:c.A442G:p.T148A,ADRM1:NM_001281438:exon5:c.A442G:p.T148A,ADRM1:NM_007002:exon6:c.A559G:p.T187A,ADRM1:NM_175573:exon6:c.A559G:p.T187A	0.261	119,42	171,0
SCH8	chr20	63697114	63697114	G	A	exonic	TNFRSF6B	nonsynonymous SNV	TNFRSF6B:NM_003823:exon1:c.G347A:p.R116H	0.02	195,4	212,0
SCH8	chr21	28935204	28935204	C	T	exonic	LTN1	nonsynonymous SNV	LTN1:NM_001320766:exon26:c.G4738A:p.V1580M,LTN1:NM_015565:exon27:c.G4780A:p.V1594M	0.355	151,83	154,0
SCH8	chr21	38814371	38814371	C	T	exonic	ETS2	nonsynonymous SNV	ETS2:NM_005239:exon4:c.C283T:p.R95W,ETS2:NM_001256295:exon5:c.C703T:p.R235W	0.013	389,5	250,0
SCH8	chr21	43687995	43687995	G	A	exonic	RRP1B	nonsynonymous SNV	RRP1B:NM_015056:exon13:c.G1621A:p.A541T	0.041	163,7	226,2
SCH8	chr22	21958634	21958634	G	A	exonic	TOP3B	synonymous SNV	TOP3B:NM_001282112:exon17:c.C1965T:p.N655N,TOP3B:NM_001282113:exon17:c.C1965T:p.N655N,TOP3B:NM_003935:exon17:c.C1965T:p.N655N,TOP3B:NM_001349845:exon18:c.C1965T:p.N655N,TOP3B:NM_001349847:exon18:c.C1965T:p.N655N,TOP3B:NM_001349848:exon18:c.C1557T:p.N519N,TOP3B:NM_001349851:exon18:c.C1557T:p.N519N,TOP3B:NM_001349850:exon19:c.C1557T:p.N519N,TOP3B:NM_001349852:exon19:c.C1557T:p.N519N	0.31	158,71	222,0
SCH8	chr22	29654667	29654667	-	CGACCCCAGTGTTCACAAG	exonic	NF2	frameshift insertion	NF2:NM_181830:exon3:c.209_210insCGACCCCAGTGTTCACAAG:p.G78Pfs*48,NF2:NM_181831:exon3:c.209_210insCGACCCCAGTGTTCACAAG:p.G78Pfs*48,NF2:NM_181828:exon4:c.332_333insCGACCCCAGTGTTCACAAG:p.G119Pfs*48,NF2:NM_181829:exon4:c.335_336insCGACCCCAGTGTTCACAAG:p.G120Pfs*48,NF2:NM_000268:exon5:c.458_459insCGACCCCAGTGTTCACAAG:p.G161Pfs*48,NF2:NM_016418:exon5:c.458_459insCGACCCCAGTGTTCACAAG:p.G161Pfs*48,NF2:NM_1818…	0.365	132,76	150,1
SCH8	chr22	29655669	29655669	C	T	exonic	NF2	stopgain	NF2:NM_181830:exon4:c.C343T:p.R115X,NF2:NM_181831:exon4:c.C343T:p.R115X,NF2:NM_181828:exon5:c.C466T:p.R156X,NF2:NM_181829:exon5:c.C469T:p.R157X,NF2:NM_000268:exon6:c.C592T:p.R198X,NF2:NM_016418:exon6:c.C592T:p.R198X,NF2:NM_181825:exon6:c.C592T:p.R198X,NF2:NM_181832:exon6:c.C592T:p.R198X	0.275	148,56	132,0
SCH8	chrX	27463200	27463200	C	T	exonic	PPP4R3C	nonsynonymous SNV	PPP4R3C:NM_207319:exon1:c.G97A:p.E33K	0.018	224,4	190,0
SCH8	chrX	129792667	129792667	G	A	exonic	SASH3	nonsynonymous SNV	SASH3:NM_018990:exon6:c.G632A:p.G211D	0.031	124,4	177,0
SCH13	chr1	66862271	66862271	-	AAAAGTAAGATT	exonic	DNAI4	nonframeshift insertion	DNAI4:NM_024763:exon7:c.971_972insAATCTTACTTTT:p.D324delinsEILLF,DNAI4:NM_207014:exon7:c.971_972insAATCTTACTTTT:p.D324delinsEILLF	0.058	98,6	87,0
SCH13	chr1	91273756	91273756	A	T	exonic	HFM1	nonsynonymous SNV	HFM1:NM_001017975:exon34:c.T3728A:p.I1243N	0.028	172,5	126,0
SCH13	chr1	95246807	95246813	GGAATTT	-	exonic	RWDD3	frameshift deletion	RWDD3:NM_015485:exon4:c.741_747del:p.E248Kfs*17,RWDD3:NM_001278248:exon5:c.696_702del:p.E233Kfs*17	0.028	208,6	142,0
SCH13	chr1	225381465	225381465	A	C	exonic	DNAH14	synonymous SNV	DNAH14:NM_001367479:exon81:c.A12963C:p.I4321I	0.093	88,9	101,0
SCH13	chr2	26440474	26440474	-	TTAAAA	exonic	DRC1	nonframeshift insertion	DRC1:NM_145038:exon8:c.985_986insTTAAAA:p.E329delinsVKK	0.073	76,6	80,0
SCH13	chr2	32633912	32633912	G	A	exonic	TTC27	synonymous SNV	TTC27:NM_001193509:exon3:c.G153A:p.L51L,TTC27:NM_017735:exon3:c.G303A:p.L101L	0.04	218,9	166,0
SCH13	chr2	135859382	135859382	A	G	exonic	MCM6	synonymous SNV	MCM6:NM_005915:exon9:c.T1281C:p.A427A	0.06	110,7	129,1
SCH13	chr2	151464156	151464156	-	CTTT	exonic	RIF1	frameshift insertion	RIF1:NM_001177665:exon29:c.4636_4637insCTTT:p.L1546Pfs*6,RIF1:NM_001177663:exon30:c.4636_4637insCTTT:p.L1546Pfs*6,RIF1:NM_001177664:exon30:c.4636_4637insCTTT:p.L1546Pfs*6,RIF1:NM_018151:exon30:c.4636_4637insCTTT:p.L1546Pfs*6	0.066	142,10	116,0
SCH13	chr2	200992975	200992975	G	T	exonic	FAM126B	nonsynonymous SNV	FAM126B:NM_001321618:exon8:c.C655A:p.H219N,FAM126B:NM_001321621:exon8:c.C655A:p.H219N,FAM126B:NM_001321624:exon8:c.C655A:p.H219N,FAM126B:NM_001321619:exon9:c.C655A:p.H219N,FAM126B:NM_001321623:exon9:c.C655A:p.H219N,FAM126B:NM_001321625:exon9:c.C655A:p.H219N,FAM126B:NM_001321626:exon9:c.C655A:p.H219N,FAM126B:NM_173822:exon9:c.C655A:p.H219N,FAM126B:NM_001321622:exon10:c.C655A:p.H219N,FAM126B:NM_001…	0.024	162,4	148,0
SCH13	chr3	12434051	12434051	C	T	exonic	PPARG	nonsynonymous SNV	PPARG:NM_001354667:exon7:c.C1334T:p.T445M,PPARG:NM_001354669:exon7:c.C707T:p.T236M,PPARG:NM_005037:exon7:c.C1334T:p.T445M,PPARG:NM_015869:exon7:c.C1424T:p.T475M,PPARG:NM_001354666:exon8:c.C1334T:p.T445M,PPARG:NM_001374263:exon8:c.C1334T:p.T445M,PPARG:NM_001374264:exon8:c.C1334T:p.T445M,PPARG:NM_138711:exon8:c.C1334T:p.T445M,PPARG:NM_138712:exon8:c.C1334T:p.T445M	0.247	125,41	199,0
SCH13	chr3	50343770	50343770	G	T	exonic	ZMYND10	nonsynonymous SNV	ZMYND10:NM_001308379:exon3:c.C282A:p.D94E,ZMYND10:NM_015896:exon3:c.C282A:p.D94E	0.153	72,13	141,0
SCH13	chr3	133640063	133640063	-	AAAGAAGG	exonic	TOPBP1	frameshift insertion	TOPBP1:NM_001363889:exon13:c.2113_2114insCCTTCTTT:p.K705Tfs*12,TOPBP1:NM_007027:exon13:c.2128_2129insCCTTCTTT:p.K710Tfs*12	0.042	115,5	106,0
SCH13	chr3	133640064	133640064	-	TAATA	exonic	TOPBP1	stopgain	TOPBP1:NM_001363889:exon13:c.2112_2113insTATTA:p.K705Yfs*2,TOPBP1:NM_007027:exon13:c.2127_2128insTATTA:p.K710Yfs*2	0.041	116,5	106,0
SCH13	chr5	766795	766795	C	T	exonic	ZDHHC11B	nonsynonymous SNV	ZDHHC11B:NM_001351303:exon4:c.G125A:p.R42Q	0.088	31,3	130,0
SCH13	chr5	110743736	110743736	T	C	exonic	SLC25A46	synonymous SNV	SLC25A46:NM_001303249:exon3:c.T333C:p.F111F,SLC25A46:NM_001303250:exon3:c.T60C:p.F20F,SLC25A46:NM_138773:exon3:c.T333C:p.F111F	0.05	152,8	91,0
SCH13	chr5	134723659	134723659	-	TAATTACA	exonic	SEC24A	stopgain	SEC24A:NM_021982:exon22:c.3156_3157insTAATTACA:p.Y1053*	0.068	68,5	104,1
SCH13	chr5	140547797	140547797	C	A	exonic	EIF4EBP3	stopgain	EIF4EBP3:NM_003732:exon1:c.C60A:p.Y20X	0.059	143,9	170,0
SCH13	chr5	141362171	141362171	G	C	exonic	PCDHGB2	nonsynonymous SNV	PCDHGB2:NM_018923:exon1:c.G2036C:p.R679P,PCDHGB2:NM_032096:exon1:c.G2036C:p.R679P	0.022	178,4	284,0
SCH13	chr5	141399120	141399120	T	A	exonic	PCDHGB5	synonymous SNV	PCDHGB5:NM_018925:exon1:c.T993A:p.I331I,PCDHGB5:NM_032099:exon1:c.T993A:p.I331I	0.178	74,16	146,0
SCH13	chr5	177280785	177280785	G	A	exonic	NSD1	nonsynonymous SNV	NSD1:NM_022455:exon18:c.G5843A:p.R1948H,NSD1:NM_001365684:exon19:c.G5036A:p.R1679H,NSD1:NM_172349:exon19:c.G5036A:p.R1679H	0.024	205,5	164,0
SCH13	chr6	26188940	26188940	C	A	exonic	H4C4	nonsynonymous SNV	H4C4:NM_003539:exon1:c.G137T:p.R46L	0.206	196,51	261,0
SCH13	chr6	49526859	49526859	G	A	exonic	GLYATL3	nonsynonymous SNV	GLYATL3:NM_001010904:exon6:c.G812A:p.R271H	0.201	111,28	153,0
SCH13	chr6	83019058	83019058	-	TCTTT	exonic	UBE3D	frameshift insertion	UBE3D:NM_001350603:exon7:c.363_364insAAAGA:p.E122Kfs*45,UBE3D:NM_001304437:exon8:c.828_829insAAAGA:p.E277Kfs*45,UBE3D:NM_198920:exon8:c.924_925insAAAGA:p.E309Kfs*45,UBE3D:NM_001350602:exon9:c.828_829insAAAGA:p.E277Kfs*45,UBE3D:NM_001350604:exon9:c.363_364insAAAGA:p.E122Kfs*45	0.048	118,6	109,0
SCH13	chr6	90552082	90552082	C	T	exonic	MAP3K7	synonymous SNV	MAP3K7:NM_003188:exon8:c.G834A:p.E278E,MAP3K7:NM_145331:exon8:c.G834A:p.E278E,MAP3K7:NM_145332:exon8:c.G834A:p.E278E,MAP3K7:NM_145333:exon8:c.G834A:p.E278E	0.033	176,6	142,0
SCH13	chr6	132770332	132770332	T	C	exonic	SLC18B1	nonsynonymous SNV	SLC18B1:NM_052831:exon14:c.A1309G:p.K437E	0.043	88,4	78,0
SCH13	chr6	150369115	150369115	G	A	exonic	IYD	synonymous SNV	IYD:NM_001164694:exon1:c.G84A:p.E28E,IYD:NM_001164695:exon1:c.G84A:p.E28E,IYD:NM_203395:exon1:c.G84A:p.E28E	0.104	155,18	162,0
SCH13	chr7	123630096	123630096	G	T	exonic	ASB15	nonsynonymous SNV	ASB15:NM_080928:exon9:c.G1571T:p.W524L,ASB15:NM_001290258:exon11:c.G1571T:p.W524L	0.045	85,4	83,0
SCH13	chr8	24397328	24397328	G	A	exonic	ADAMDEC1	nonsynonymous SNV	ADAMDEC1:NM_001145272:exon5:c.G262A:p.E88K,ADAMDEC1:NM_014479:exon6:c.G499A:p.E167K,ADAMDEC1:NM_001145271:exon7:c.G262A:p.E88K	0.019	205,4	157,0
SCH13	chr8	105801401	105801401	A	G	exonic	ZFPM2	nonsynonymous SNV	ZFPM2:NM_001362836:exon7:c.A1160G:p.K387R,ZFPM2:NM_001362837:exon8:c.A923G:p.K308R,ZFPM2:NM_012082:exon8:c.A1319G:p.K440R	0.152	145,26	180,0
SCH13	chr8	141357482	141357482	G	C	exonic	GPR20	nonsynonymous SNV	GPR20:NM_005293:exon2:c.C442G:p.R148G	0.102	79,9	240,0
SCH13	chr9	130884198	130884198	A	C	exonic	ABL1	nonsynonymous SNV	ABL1:NM_005157:exon11:c.A1908C:p.E636D,ABL1:NM_007313:exon11:c.A1965C:p.E655D	0.057	66,4	163,4
SCH13	chr10	54020237	54020237	A	T	exonic	PCDH15	stopgain	PCDH15:NM_001142765:exon18:c.T2493A:p.Y831X,PCDH15:NM_001142767:exon19:c.T2595A:p.Y865X,PCDH15:NM_001142768:exon19:c.T2640A:p.Y880X,PCDH15:NM_001142773:exon19:c.T2640A:p.Y880X,PCDH15:NM_001142764:exon20:c.T2706A:p.Y902X,PCDH15:NM_001142766:exon20:c.T2706A:p.Y902X,PCDH15:NM_001354420:exon20:c.T2706A:p.Y902X,PCDH15:NM_001354429:exon20:c.T2706A:p.Y902X,PCDH15:NM_001354430:exon20:c.T2706A:p.Y902X,PCD…	0.071	104,8	104,0
SCH13	chr10	54020239	54020240	AA	-	exonic	PCDH15	frameshift deletion	PCDH15:NM_001142765:exon18:c.2490_2491del:p.Y831Wfs*19,PCDH15:NM_001142767:exon19:c.2592_2593del:p.Y865Wfs*19,PCDH15:NM_001142768:exon19:c.2637_2638del:p.Y880Wfs*19,PCDH15:NM_001142773:exon19:c.2637_2638del:p.Y880Wfs*19,PCDH15:NM_001142764:exon20:c.2703_2704del:p.Y902Wfs*19,PCDH15:NM_001142766:exon20:c.2703_2704del:p.Y902Wfs*19,PCDH15:NM_001354420:exon20:c.2703_2704del:p.Y902Wfs*19,PCDH15:NM_0013…	0.075	99,8	101,1
SCH13	chr10	54020245	54020252	CAAAGGCC	-	exonic	PCDH15	frameshift deletion	PCDH15:NM_001142765:exon18:c.2478_2485del:p.A827Yfs*21,PCDH15:NM_001142767:exon19:c.2580_2587del:p.A861Yfs*21,PCDH15:NM_001142768:exon19:c.2625_2632del:p.A876Yfs*21,PCDH15:NM_001142773:exon19:c.2625_2632del:p.A876Yfs*21,PCDH15:NM_001142764:exon20:c.2691_2698del:p.A898Yfs*21,PCDH15:NM_001142766:exon20:c.2691_2698del:p.A898Yfs*21,PCDH15:NM_001354420:exon20:c.2691_2698del:p.A898Yfs*21,PCDH15:NM_0013…	0.059	96,6	101,0
SCH13	chr10	68488527	68488540	AAAACTAAGACATT	-	exonic	SLC25A16	frameshift deletion	SLC25A16:NM_001324317:exon6:c.298_311del:p.N100Efs*24,SLC25A16:NM_001324312:exon7:c.700_713del:p.N234Efs*24,SLC25A16:NM_001324313:exon7:c.700_713del:p.N234Efs*24,SLC25A16:NM_001324315:exon7:c.406_419del:p.N136Efs*24,SLC25A16:NM_152707:exon7:c.700_713del:p.N234Efs*24,SLC25A16:NM_001324314:exon8:c.406_419del:p.N136Efs*24	0.045	106,5	136,0
SCH13	chr11	34642666	34642666	C	T	exonic	EHF	synonymous SNV	EHF:NM_001206615:exon2:c.C36T:p.N12N,EHF:NM_001206616:exon2:c.C102T:p.N34N,EHF:NM_001378042:exon2:c.C36T:p.N12N,EHF:NM_001378044:exon2:c.C36T:p.N12N,EHF:NM_001378045:exon2:c.C36T:p.N12N,EHF:NM_001378046:exon2:c.C36T:p.N12N,EHF:NM_001378047:exon2:c.C36T:p.N12N,EHF:NM_001378048:exon2:c.C36T:p.N12N,EHF:NM_001378049:exon2:c.C36T:p.N12N,EHF:NM_001378052:exon2:c.C102T:p.N34N,EHF:NM_001378053:exon2:c.C4…	0.037	129,5	110,0
SCH13	chr11	55262311	55262311	G	A	exonic	TRIM48	nonsynonymous SNV	TRIM48:NM_024114:exon1:c.G44A:p.R15Q	0.063	59,4	67,0
SCH13	chr11	55604222	55604222	C	T	exonic	OR4C11	nonsynonymous SNV	OR4C11:NM_001004700:exon1:c.G152A:p.R51Q	0.031	126,4	126,0
SCH13	chr12	40257347	40257347	-	AGATTTTT	exonic	LRRK2	stopgain	LRRK2:NM_198578:exon12:c.1388_1389insAGATTTTT:p.C463*	0.058	163,10	135,0
SCH13	chr12	56276015	56276015	G	A	exonic	CS	synonymous SNV	CS:NM_004077:exon7:c.C769T:p.L257L	0.083	88,8	123,0
SCH13	chr12	68159607	68159607	-	AG	exonic	IFNG	frameshift insertion	IFNG:NM_000619:exon1:c.8_9insCT:p.T4Lfs*26	0.074	75,6	89,1
SCH13	chr12	68159609	68159609	-	TGACTT	exonic	IFNG	nonframeshift insertion	IFNG:NM_000619:exon1:c.6_7insAAGTCA:p.K2_Y3insKS	0.092	69,7	84,0
SCH13	chr12	71634822	71634833	CTTGCTAAAAAA	-	exonic	ZFC3H1	frameshift deletion	ZFC3H1:NM_144982:exon11:c.2239_2242del:p.Q747Lfs*34	0.039	123,5	62,0
SCH13	chr12	111665779	111665779	G	T	exonic	BRAP	nonsynonymous SNV	BRAP:NM_006768:exon6:c.C756A:p.S252R	0.032	179,6	177,1
SCH13	chr14	35870457	35870461	TATTC	-	exonic	BRMS1L	frameshift deletion	BRMS1L:NM_032352:exon10:c.952_956del:p.Y318Nfs*2	0.043	88,4	69,0
SCH13	chr14	70326402	70326411	GGGTCCTCGA	-	exonic	COX16;SYNJ2BP-COX16	frameshift deletion	COX16:NM_001204090:exon3:c.171_180del:p.R58Gfs*36,COX16:NM_016468:exon4:c.243_252del:p.R82Gfs*36,SYNJ2BP-COX16:NM_001202549:exon5:c.399_408del:p.R134Gfs*36,SYNJ2BP-COX16:NM_001202547:exon6:c.498_507del:p.R167Gfs*36,SYNJ2BP-COX16:NM_001202548:exon6:c.471_480del:p.R158Gfs*36	0.05	96,5	80,0
SCH13	chr14	77707865	77707865	G	A	exonic	ALKBH1	nonsynonymous SNV	ALKBH1:NM_006020:exon1:c.C140T:p.S47L	0.022	223,5	200,0
SCH13	chr14	103662766	103662766	G	A	exonic	KLC1	synonymous SNV	KLC1:NM_001130107:exon5:c.G636A:p.R212R,KLC1:NM_005552:exon5:c.G636A:p.R212R,KLC1:NM_182923:exon5:c.G636A:p.R212R	0.022	179,4	208,0
SCH13	chr16	1511035	1511035	C	T	exonic	IFT140	nonsynonymous SNV	IFT140:NM_014714:exon31:c.G4298A:p.R1433H	0.058	65,4	181,1
SCH13	chr16	71934024	71934024	C	T	exonic	PKD1L3	nonsynonymous SNV	PKD1L3:NM_181536:exon27:c.G4715A:p.R1572H	0.024	165,4	185,0
SCH13	chr17	6649993	6649993	G	T	exonic	MED31	synonymous SNV	MED31:NM_016060:exon3:c.C192A:p.A64A	0.057	116,7	93,0
SCH13	chr19	19228366	19228366	C	T	exonic	NCAN	nonsynonymous SNV	NCAN:NM_004386:exon8:c.C2746T:p.P916S	0.051	56,3	162,0
SCH13	chr19	51380239	51380239	G	A	exonic	LIM2	nonsynonymous SNV	LIM2:NM_001161748:exon5:c.C484T:p.R162W,LIM2:NM_030657:exon5:c.C610T:p.R204W	0.179	55,12	144,1
SCH13	chr19	56813800	56813800	G	A	exonic	PEG3	nonsynonymous SNV	PEG3:NM_001369735:exon8:c.C4177T:p.R1393C,PEG3:NM_001369736:exon8:c.C4177T:p.R1393C,PEG3:NM_001146184:exon9:c.C4642T:p.R1548C,PEG3:NM_001146185:exon9:c.C4264T:p.R1422C,PEG3:NM_001146187:exon9:c.C4270T:p.R1424C,PEG3:NM_001369717:exon9:c.C4648T:p.R1550C,PEG3:NM_001369719:exon9:c.C4555T:p.R1519C,PEG3:NM_001369721:exon9:c.C4270T:p.R1424C,PEG3:NM_001369725:exon9:c.C4270T:p.R1424C,PEG3:NM_001369733:exo…	0.282	56,22	81,0
SCH13	chr21	18372197	18372197	C	T	exonic	TMPRSS15	nonsynonymous SNV	TMPRSS15:NM_002772:exon6:c.G660A:p.M220I	0.08	183,16	111,0
SCH13	chr21	44397830	44397830	G	A	exonic	TRPM2	synonymous SNV	TRPM2:NM_001320350:exon13:c.G2016A:p.S672S,TRPM2:NM_001320351:exon13:c.G2016A:p.S672S,TRPM2:NM_003307:exon13:c.G2016A:p.S672S	0.074	50,4	184,0
SCH13	chr21	46215208	46215208	C	T	exonic	LSS	nonsynonymous SNV	LSS:NM_001145437:exon8:c.G743A:p.R248Q,LSS:NM_001001438:exon9:c.G983A:p.R328Q,LSS:NM_001145436:exon9:c.G950A:p.R317Q,LSS:NM_002340:exon9:c.G983A:p.R328Q	0.029	134,4	235,0
SCH13	chr22	29661339	29661339	G	A	exonic	NF2	synonymous SNV	NF2:NM_181830:exon6:c.G561A:p.E187E,NF2:NM_181831:exon6:c.G561A:p.E187E,NF2:NM_181828:exon7:c.G684A:p.E228E,NF2:NM_181829:exon7:c.G687A:p.E229E,NF2:NM_000268:exon8:c.G810A:p.E270E,NF2:NM_016418:exon8:c.G810A:p.E270E,NF2:NM_181825:exon8:c.G810A:p.E270E,NF2:NM_181832:exon8:c.G810A:p.E270E	0.336	223113	418,2
SCH13	chr22	36265781	36265781	T	G	exonic	APOL1	synonymous SNV	APOL1:NM_001136541:exon5:c.T891G:p.G297G,APOL1:NM_001362927:exon5:c.T891G:p.G297G,APOL1:NM_001136540:exon6:c.T945G:p.G315G,APOL1:NM_003661:exon6:c.T945G:p.G315G,APOL1:NM_145343:exon7:c.T993G:p.G331G	0.097	65,7	151,0
SCH13	chrX	104186551	104186551	C	A	exonic	FAM199X	nonsynonymous SNV	FAM199X:NM_207318:exon4:c.C659A:p.A220D	0.058	147,9	135,1
SCH13	chrX	111331018	111331018	G	T	exonic	DCX	nonsynonymous SNV	DCX:NM_000555:exon5:c.C1075A:p.P359T,DCX:NM_001195553:exon5:c.C832A:p.P278T,DCX:NM_001369370:exon5:c.C832A:p.P278T,DCX:NM_001369371:exon5:c.C832A:p.P278T,DCX:NM_001369372:exon5:c.C832A:p.P278T,DCX:NM_001369373:exon5:c.C832A:p.P278T,DCX:NM_001369374:exon5:c.C832A:p.P278T,DCX:NM_178151:exon5:c.C832A:p.P278T,DCX:NM_178152:exon5:c.C832A:p.P278T,DCX:NM_178153:exon5:c.C832A:p.P278T	0.05	246,13	226,0
SCH13	chrX	124422518	124422518	G	A	exonic	TENM1	nonsynonymous SNV	TENM1:NM_014253:exon23:c.C4204T:p.R1402C,TENM1:NM_001163278:exon24:c.C4225T:p.R1409C,TENM1:NM_001163279:exon24:c.C4222T:p.R1408C	0.157	134,25	189,0
SCH14	chr1	209623601	209623601	C	T	exonic	LAMB3	synonymous SNV	LAMB3:NM_001017402:exon15:c.G2262A:p.R754R,LAMB3:NM_000228:exon16:c.G2262A:p.R754R,LAMB3:NM_001127641:exon16:c.G2262A:p.R754R	0.045	127,6	233,2
SCH14	chr1	211674431	211674431	C	T	exonic	NEK2	nonsynonymous SNV	NEK2:NM_001204182:exon2:c.G179A:p.R60H,NEK2:NM_001204183:exon2:c.G179A:p.R60H,NEK2:NM_002497:exon2:c.G179A:p.R60H	0.02	199,4	180,0
SCH14	chr2	19966829	19966829	C	T	exonic	WDR35	synonymous SNV	WDR35:NM_001006657:exon10:c.G1089A:p.T363T,WDR35:NM_020779:exon10:c.G1089A:p.T363T	0.025	198,5	184,0
SCH14	chr2	85435765	85435765	-	G	exonic	SH2D6	frameshift insertion	SH2D6:NM_201594:exon19:c.257dupG:p.R87Afs*18	0.164	153,30	209,2
SCH14	chr3	48655181	48655181	C	A	exonic	CELSR3	synonymous SNV	CELSR3:NM_001407:exon6:c.G4851T:p.G1617G	0.186	193,44	270,0
SCH14	chr3	57278817	57278817	C	A	exonic	ASB14	stopgain	ASB14:NM_130387:exon1:c.G136T:p.E46X,ASB14:NM_001142733:exon8:c.G991T:p.E331X	0.035	167,6	211,0
SCH14	chr4	122381056	122381056	A	-	exonic	ADAD1	frameshift deletion	ADAD1:NM_001159285:exon3:c.237delA:p.I82Yfs*6,ADAD1:NM_001159295:exon3:c.183delA:p.I64Yfs*6,ADAD1:NM_139243:exon4:c.237delA:p.I82Yfs*6	0.094	115,12	127,2
SCH14	chr4	176729739	176729739	G	A	exonic	VEGFC	nonsynonymous SNV	VEGFC:NM_005429:exon2:c.C155T:p.A52V	0.018	279,5	217,0
SCH14	chr5	132862517	132862517	C	T	exonic	GDF9	nonsynonymous SNV	GDF9:NM_005260:exon2:c.G437A:p.R146H,GDF9:NM_001288824:exon3:c.G173A:p.R58H,GDF9:NM_001288825:exon4:c.G173A:p.R58H,GDF9:NM_001288826:exon4:c.G173A:p.R58H,GDF9:NM_001288827:exon4:c.G173A:p.R58H,GDF9:NM_001288828:exon4:c.G173A:p.R58H	0.021	186,4	185,1
SCH14	chr5	177432082	177432082	G	A	exonic	GRK6	nonsynonymous SNV	GRK6:NM_001004105:exon3:c.G236A:p.R79H,GRK6:NM_001004106:exon3:c.G236A:p.R79H,GRK6:NM_002082:exon3:c.G236A:p.R79H	0.018	218,4	242,0
SCH14	chr6	3119496	3119496	C	G	exonic	BPHL	nonsynonymous SNV	BPHL:NM_001302777:exon2:c.C40G:p.L14V	0.023	170,4	180,0
SCH14	chr6	7585126	7585126	A	T	exonic	DSP	nonsynonymous SNV	DSP:NM_001008844:exon24:c.A6067T:p.I2023F,DSP:NM_001319034:exon24:c.A6535T:p.I2179F,DSP:NM_004415:exon24:c.A7864T:p.I2622F	0.174	100,21	137,0
SCH14	chr6	46167470	46167470	C	T	exonic	ENPP5	nonsynonymous SNV	ENPP5:NM_001290073:exon2:c.G511A:p.D171N,ENPP5:NM_021572:exon2:c.G793A:p.D265N,ENPP5:NM_001290072:exon3:c.G793A:p.D265N	0.022	221,5	204,0
SCH14	chr6	50728869	50728869	G	T	exonic	TFAP2D	synonymous SNV	TFAP2D:NM_172238:exon4:c.G612T:p.V204V	0.029	165,5	193,0
SCH14	chr6	122789436	122789436	C	A	exonic	SMPDL3A	synonymous SNV	SMPDL3A:NM_006714:exon1:c.C90A:p.G30G	0.039	321,13	369,0
SCH14	chr7	43479680	43479680	G	A	exonic	HECW1	nonsynonymous SNV	HECW1:NM_001287059:exon15:c.G3068A:p.R1023H,HECW1:NM_015052:exon17:c.G3170A:p.R1057H	0.032	276,9	288,0
SCH14	chr7	101206289	101206289	C	T	exonic	PLOD3	nonsynonymous SNV	PLOD3:NM_001084:exon19:c.G2209A:p.D737N	0.021	190,4	308,0
SCH14	chr9	76159037	76159037	G	A	exonic	PCSK5	synonymous SNV	PCSK5:NM_001190482:exon12:c.G1485A:p.S495S,PCSK5:NM_001372043:exon12:c.G1485A:p.S495S,PCSK5:NM_006200:exon12:c.G1485A:p.S495S	0.026	151,4	165,0
SCH14	chr9	84290277	84290277	C	T	exonic	SLC28A3	synonymous SNV	SLC28A3:NM_001199633:exon11:c.G1026A:p.T342T,SLC28A3:NM_022127:exon12:c.G1026A:p.T342T	0.018	220,4	241,1
SCH14	chr9	108855736	108855736	G	A	exonic	ACTL7B	synonymous SNV	ACTL7B:NM_006686:exon1:c.C195T:p.Y65Y	0.184	102,23	187,1
SCH14	chr9	128823754	128823754	C	T	exonic	SPOUT1	nonsynonymous SNV	SPOUT1:NM_016390:exon11:c.G1055A:p.R352H	0.024	160,4	227,0
SCH14	chr9	130219801	130219801	G	A	exonic	NCS1	nonsynonymous SNV	NCS1:NM_001128826:exon4:c.G251A:p.R84Q,NCS1:NM_014286:exon4:c.G305A:p.R102Q	0.028	141,4	171,1
SCH14	chr10	69133552	69133552	G	T	exonic	VPS26A	nonsynonymous SNV	VPS26A:NM_001318944:exon3:c.G47T:p.S16I,VPS26A:NM_001318945:exon3:c.G47T:p.S16I	0.034	199,7	177,0
SCH14	chr11	6547603	6547603	C	T	exonic	DNHD1	nonsynonymous SNV	DNHD1:NM_144666:exon21:c.C6664T:p.R2222C	0.066	155,11	199,0
SCH14	chr11	96092057	96092057	C	T	exonic	MAML2	synonymous SNV	MAML2:NM_032427:exon2:c.G1974A:p.Q658Q	0.02	296,6	278,1
SCH14	chr11	107522481	107522481	G	A	exonic	ALKBH8	nonsynonymous SNV	ALKBH8:NM_001301010:exon10:c.C1105T:p.R369W,ALKBH8:NM_001378133:exon10:c.C1105T:p.R369W,ALKBH8:NM_138775:exon10:c.C1105T:p.R369W	0.039	198,8	191,0
SCH14	chr11	111688106	111688106	G	A	exonic	SIK2	nonsynonymous SNV	SIK2:NM_015191:exon4:c.G422A:p.R141H	0.019	209,4	189,0
SCH14	chr12	84876577	84876577	C	T	exonic	SLC6A15	nonsynonymous SNV	SLC6A15:NM_001146335:exon5:c.G466A:p.V156M,SLC6A15:NM_182767:exon6:c.G787A:p.V263M	0.037	129,5	146,0
SCH14	chr12	124965780	124965780	C	T	exonic	DHX37	synonymous SNV	DHX37:NM_032656:exon13:c.G1623A:p.S541S	0.032	120,4	186,0
SCH14	chr12	133204113	133204113	A	G	exonic	ZNF268	synonymous SNV	ZNF268:NM_001165881:exon6:c.A2427G:p.E809E,ZNF268:NM_001165882:exon6:c.A2178G:p.E726E,ZNF268:NM_003415:exon6:c.A2427G:p.E809E	0.029	136,4	115,0
SCH14	chr13	100663040	100663040	C	A	exonic	TMTC4	nonsynonymous SNV	TMTC4:NM_001079669:exon4:c.G419T:p.R140L,TMTC4:NM_001350574:exon4:c.G419T:p.R140L,TMTC4:NM_001350577:exon4:c.G419T:p.R140L,TMTC4:NM_001350571:exon5:c.G476T:p.R159L,TMTC4:NM_001350572:exon5:c.G419T:p.R140L,TMTC4:NM_001350576:exon5:c.G476T:p.R159L,TMTC4:NM_032813:exon5:c.G476T:p.R159L	0.2	96,24	143,0
SCH14	chr14	21358342	21358342	T	G	exonic	SUPT16H	nonsynonymous SNV	SUPT16H:NM_007192:exon20:c.A2387C:p.E796A	0.031	186,6	143,0
SCH14	chr14	64223337	64223337	G	A	exonic	SYNE2	nonsynonymous SNV	SYNE2:NM_182910:exon6:c.G905A:p.R302Q,SYNE2:NM_182913:exon8:c.G1283A:p.R428Q,SYNE2:NM_015180:exon112:c.G20270A:p.R6757Q,SYNE2:NM_182914:exon113:c.G20339A:p.R6780Q	0.036	132,5	186,0
SCH14	chr14	96315561	96315561	G	A	exonic	ATG2B	synonymous SNV	ATG2B:NM_018036:exon22:c.C3384T:p.L1128L	0.06	110,7	107,1
SCH14	chr14	102923964	102923964	C	T	exonic	AMN	synonymous SNV	AMN:NM_030943:exon3:c.C192T:p.H64H	0.216	131,36	262,0
SCH14	chr15	73988737	73988737	C	T	exonic	STOML1	synonymous SNV	STOML1:NM_001256673:exon3:c.G306A:p.P102P,STOML1:NM_001256674:exon3:c.G306A:p.P102P,STOML1:NM_001256672:exon4:c.G456A:p.P152P,STOML1:NM_001256675:exon4:c.G456A:p.P152P,STOML1:NM_001256676:exon4:c.G195A:p.P65P,STOML1:NM_001324227:exon4:c.G195A:p.P65P,STOML1:NM_001324228:exon4:c.G195A:p.P65P,STOML1:NM_004809:exon4:c.G456A:p.P152P,STOML1:NM_001256677:exon5:c.G330A:p.P110P,STOML1:NM_001324230:exon5:c…	0.019	211,4	182,0
SCH14	chr16	19474197	19474197	G	A	exonic	TMC5	nonsynonymous SNV	TMC5:NM_024780:exon8:c.G1273A:p.V425M,TMC5:NM_001308161:exon11:c.G1855A:p.V619M,TMC5:NM_001105248:exon12:c.G2011A:p.V671M,TMC5:NM_001105249:exon12:c.G2011A:p.V671M,TMC5:NM_001261841:exon12:c.G2011A:p.V671M	0.038	101,4	149,0
SCH14	chr16	27462297	27462297	G	C	exonic	GTF3C1	synonymous SNV	GTF3C1:NM_001286242:exon36:c.C6039G:p.L2013L,GTF3C1:NM_001520:exon36:c.C6114G:p.L2038L	0.023	171,4	253,0
SCH14	chr17	35745739	35745739	C	T	exonic	GAS2L2	synonymous SNV	GAS2L2:NM_139285:exon6:c.G1758A:p.R586R	0.025	197,5	317,0
SCH14	chr17	50105911	50105911	G	A	exonic	PDK2	nonsynonymous SNV	PDK2:NM_001199899:exon4:c.G167A:p.R56Q,PDK2:NM_001199900:exon4:c.G359A:p.R120Q,PDK2:NM_002611:exon4:c.G359A:p.R120Q,PDK2:NM_001199898:exon5:c.G167A:p.R56Q	0.019	204,4	216,0
SCH14	chr17	80837977	80837977	G	A	exonic	RPTOR	nonsynonymous SNV	RPTOR:NM_001163034:exon10:c.G1192A:p.E398K,RPTOR:NM_020761:exon10:c.G1192A:p.E398K	0.03	128,4	159,0
SCH14	chr19	12272729	12272729	C	T	exonic	ZNF44	nonsynonymous SNV	ZNF44:NM_001353551:exon4:c.G1430A:p.C477Y,ZNF44:NM_001353552:exon4:c.G1190A:p.C397Y,ZNF44:NM_016264:exon4:c.G1526A:p.C509Y,ZNF44:NM_001164276:exon5:c.G1670A:p.C557Y,ZNF44:NM_001353550:exon5:c.G1430A:p.C477Y,ZNF44:NM_001353553:exon5:c.G1190A:p.C397Y,ZNF44:NM_001353549:exon6:c.G1430A:p.C477Y	0.145	130,22	132,0
SCH14	chr20	62126422	62126422	C	T	exonic	LSM14B	nonsynonymous SNV	LSM14B:NM_144703:exon3:c.C410T:p.A137V	0.029	204,6	244,0
SCH14	chr20	63999116	63999116	C	-	exonic	PRPF6	frameshift deletion	PRPF6:NM_012469:exon7:c.843delC:p.P282Rfs*46	0.054	105,6	138,0
SCH14	chr22	18121671	18121671	G	A	exonic	TUBA8	nonsynonymous SNV	TUBA8:NM_018943:exon2:c.G196A:p.V66I	0.026	149,4	208,0
SCH14	chr22	29678250	29678250	A	-	exonic	NF2	frameshift deletion	NF2:NM_181830:exon12:c.1252delA:p.I418Lfs*14,NF2:NM_181831:exon12:c.1252delA:p.I418Lfs*14,NF2:NM_181828:exon13:c.1375delA:p.I459Lfs*14,NF2:NM_181829:exon13:c.1378delA:p.I460Lfs*14,NF2:NM_000268:exon14:c.1501delA:p.I501Lfs*14,NF2:NM_016418:exon14:c.1501delA:p.I501Lfs*14,NF2:NM_181825:exon14:c.1501delA:p.I501Lfs*14,NF2:NM_181832:exon14:c.1501delA:p.I501Lfs*14	0.233	198,60	364,2
SCH14	chrX	19545922	19545923	TT	-	exonic	SH3KBP1	frameshift deletion	SH3KBP1:NM_001184960:exon10:c.908_909del:p.Q303Rfs*3,SH3KBP1:NM_001024666:exon14:c.1511_1512del:p.Q504Rfs*3,SH3KBP1:NM_001353893:exon15:c.1520_1521del:p.Q507Rfs*3,SH3KBP1:NM_031892:exon15:c.1622_1623del:p.Q541Rfs*3,SH3KBP1:NM_001353891:exon16:c.1697_1698del:p.Q566Rfs*3	0.167	110,22	153,0
SCH14	chrX	19545926	19545926	G	T	exonic	SH3KBP1	nonsynonymous SNV	SH3KBP1:NM_001184960:exon10:c.C905A:p.S302Y,SH3KBP1:NM_001024666:exon14:c.C1508A:p.S503Y,SH3KBP1:NM_001353893:exon15:c.C1517A:p.S506Y,SH3KBP1:NM_031892:exon15:c.C1619A:p.S540Y,SH3KBP1:NM_001353891:exon16:c.C1694A:p.S565Y	0.168	109,22	157,1
SCH14	chrX	19545930	19545939	TGGTAACAGT	-	exonic	SH3KBP1	frameshift deletion	SH3KBP1:NM_001184960:exon10:c.892_901del:p.T298Yfs*74,SH3KBP1:NM_001024666:exon14:c.1495_1504del:p.T499Yfs*74,SH3KBP1:NM_001353893:exon15:c.1504_1513del:p.T502Yfs*74,SH3KBP1:NM_031892:exon15:c.1606_1615del:p.T536Yfs*74,SH3KBP1:NM_001353891:exon16:c.1681_1690del:p.T561Yfs*74	0.174	114,24	165,0
SCH14	chrX	38054284	38054284	G	T	exonic	SYTL5	nonsynonymous SNV	SYTL5:NM_001163334:exon2:c.G191T:p.C64F,SYTL5:NM_138780:exon3:c.G191T:p.C64F,SYTL5:NM_001163335:exon4:c.G191T:p.C64F	0.178	176,38	195,0
SCH14	chrX	70258728	70258728	G	A	exonic	P2RY4	synonymous SNV	P2RY4:NM_002565:exon1:c.C897T:p.S299S	0.069	121,9	172,0
SCH18	chr1	26344809	26344809	C	T	exonic	CRYBG2	nonsynonymous SNV	CRYBG2:NM_001039775:exon2:c.G1849A:p.V617M	0.058	195,12	381,0
SCH18	chr1	35751342	35751342	C	T	exonic	CLSPN	nonsynonymous SNV	CLSPN:NM_001190481:exon9:c.G1744A:p.G582R,CLSPN:NM_001330490:exon10:c.G1936A:p.G646R,CLSPN:NM_022111:exon10:c.G1936A:p.G646R	0.035	194,7	159,2
SCH18	chr1	39357765	39357765	A	G	exonic	MACF1	nonsynonymous SNV	MACF1:NM_012090:exon39:c.A5629G:p.I1877V	0.028	172,5	164,0
SCH18	chr1	64142471	64142471	G	A	exonic	ROR1	nonsynonymous SNV	ROR1:NM_001083592:exon7:c.G995A:p.R332H,ROR1:NM_005012:exon7:c.G995A:p.R332H	0.024	204,5	227,0
SCH18	chr1	154992939	154992939	A	C	exonic	FLAD1	nonsynonymous SNV	FLAD1:NM_025207:exon7:c.A1666C:p.N556H,FLAD1:NM_201398:exon8:c.A1375C:p.N459H	0.169	143,29	194,0
SCH18	chr1	154992940	154992940	A	C	exonic	FLAD1	nonsynonymous SNV	FLAD1:NM_025207:exon7:c.A1667C:p.N556T,FLAD1:NM_201398:exon8:c.A1376C:p.N459T	0.17	146,30	196,0
SCH18	chr1	163161963	163161963	C	T	exonic	RGS5	nonsynonymous SNV	RGS5:NM_001254749:exon3:c.G169A:p.E57K,RGS5:NM_003617:exon3:c.G169A:p.E57K	0.078	190,16	150,1
SCH18	chr1	206967601	206967601	G	A	exonic	FCAMR	synonymous SNV	FCAMR:NM_001170631:exon2:c.C90T:p.G30G,FCAMR:NM_032029:exon2:c.C90T:p.G30G,FCAMR:NM_001122979:exon3:c.C90T:p.G30G	0.151	146,26	131,0
SCH18	chr1	209843489	209843489	G	A	exonic	UTP25	nonsynonymous SNV	UTP25:NM_014388:exon11:c.G1820A:p.R607H	0.231	253,76	244,0
SCH18	chr1	236895407	236895407	A	G	exonic	MTR	nonsynonymous SNV	MTR:NM_001291939:exon30:c.A3302G:p.Y1101C,MTR:NM_001291940:exon30:c.A2234G:p.Y745C,MTR:NM_000254:exon31:c.A3455G:p.Y1152C	0.036	134,5	219,0
SCH18	chr2	63597540	63597540	C	A	exonic	MDH1	nonsynonymous SNV	MDH1:NM_001199112:exon3:c.C74A:p.A25E,MDH1:NM_001199111:exon4:c.C395A:p.A132E,MDH1:NM_005917:exon4:c.C341A:p.A114E	0.023	257,6	185,1
SCH18	chr2	70960044	70960044	C	T	exonic	ATP6V1B1	nonsynonymous SNV	ATP6V1B1:NM_001692:exon6:c.C551T:p.P184L	0.031	158,5	221,0
SCH18	chr2	73229537	73229537	C	T	exonic	PRADC1	nonsynonymous SNV	PRADC1:NM_032319:exon3:c.G202A:p.A68T	0.019	212,4	184,1
SCH18	chr2	102201681	102201681	G	A	exonic	IL1RL2	synonymous SNV	IL1RL2:NM_001351447:exon3:c.G264A:p.Q88Q,IL1RL2:NM_001351448:exon3:c.G264A:p.Q88Q,IL1RL2:NM_001351449:exon4:c.G162A:p.Q54Q,IL1RL2:NM_001351450:exon4:c.G162A:p.Q54Q,IL1RL2:NM_001351446:exon5:c.G615A:p.Q205Q,IL1RL2:NM_003854:exon5:c.G615A:p.Q205Q	0.033	236,8	166,0
SCH18	chr2	233822536	233822536	G	A	exonic	MROH2A	synonymous SNV	MROH2A:NM_001367507:exon33:c.G3846A:p.P1282P	0.053	90,5	211,2
SCH18	chr3	12604149	12604149	C	T	exonic	RAF1	nonsynonymous SNV	RAF1:NM_001354695:exon5:c.G479A:p.S160N,RAF1:NM_001354692:exon6:c.G578A:p.S193N,RAF1:NM_001354693:exon6:c.G722A:p.S241N,RAF1:NM_001354694:exon6:c.G578A:p.S193N,RAF1:NM_001354689:exon7:c.G821A:p.S274N,RAF1:NM_001354690:exon7:c.G821A:p.S274N,RAF1:NM_001354691:exon7:c.G578A:p.S193N,RAF1:NM_002880:exon7:c.G821A:p.S274N	0.022	222,5	178,0
SCH18	chr3	32239049	32239049	G	C	exonic	CMTM8	nonsynonymous SNV	CMTM8:NM_001320308:exon1:c.G77C:p.S26T,CMTM8:NM_178868:exon1:c.G77C:p.S26T	0.025	157,4	283,1
SCH18	chr3	184248917	184248917	G	A	exonic	ALG3	synonymous SNV	ALG3:NM_005787:exon1:c.C24T:p.R8R	0.142	187,31	287,2
SCH18	chr3	184287912	184287912	G	A	exonic	ECE2;EEF1AKMT4-ECE2	nonsynonymous SNV	ECE2:NM_001037324:exon10:c.G1252A:p.V418M,ECE2:NM_001100120:exon11:c.G1477A:p.V493M,ECE2:NM_001100121:exon11:c.G1339A:p.V447M,EEF1AKMT4-ECE2:NM_014693:exon11:c.G1693A:p.V565M	0.024	164,4	164,0
SCH18	chr3	194615675	194615675	A	T	exonic	TMEM44	nonsynonymous SNV	TMEM44:NM_001011655:exon7:c.T806A:p.M269K,TMEM44:NM_001166306:exon7:c.T806A:p.M269K,TMEM44:NM_138399:exon7:c.T806A:p.M269K,TMEM44:NM_001166305:exon8:c.T947A:p.M316K	0.117	159,21	206,0
SCH18	chr3	196803107	196803107	C	T	exonic	PAK2	synonymous SNV	PAK2:NM_002577:exon4:c.C379T:p.L127L	0.029	199,6	179,0
SCH18	chr4	1214388	1214388	C	T	exonic	CTBP1	nonsynonymous SNV	CTBP1:NM_001328:exon6:c.G848A:p.R283Q,CTBP1:NM_001377186:exon6:c.G848A:p.R283Q,CTBP1:NM_001012614:exon7:c.G815A:p.R272Q,CTBP1:NM_001377187:exon7:c.G815A:p.R272Q,CTBP1:NM_001377188:exon7:c.G815A:p.R272Q,CTBP1:NM_001377189:exon7:c.G815A:p.R272Q,CTBP1:NM_001377190:exon7:c.G815A:p.R272Q,CTBP1:NM_001377191:exon7:c.G815A:p.R272Q,CTBP1:NM_001377192:exon7:c.G815A:p.R272Q,CTBP1:NM_001377193:exon7:c.G815A:…	0.021	187,4	253,0
SCH18	chr4	70481816	70481816	C	T	exonic	MUC7	stopgain	MUC7:NM_152291:exon3:c.C1072T:p.R358X,MUC7:NM_001145006:exon4:c.C1072T:p.R358X,MUC7:NM_001145007:exon4:c.C1072T:p.R358X	0.027	177,5	177,0
SCH18	chr4	76741501	76741501	G	A	exonic	SHROOM3	nonsynonymous SNV	SHROOM3:NM_020859:exon5:c.G3328A:p.G1110R	0.023	172,4	188,0
SCH18	chr4	81204658	81204658	T	G	exonic	PRKG2	synonymous SNV	PRKG2:NM_001282485:exon2:c.A390C:p.T130T,PRKG2:NM_001363401:exon2:c.A390C:p.T130T,PRKG2:NM_006259:exon2:c.A390C:p.T130T	0.03	227,7	235,0
SCH18	chr4	87614518	87614518	G	A	exonic	DSPP	nonsynonymous SNV	DSPP:NM_014208:exon5:c.G1856A:p.S619N	0.023	210,5	190,0
SCH18	chr4	90628109	90628109	G	A	exonic	CCSER1	synonymous SNV	CCSER1:NM_001145065:exon6:c.G1809A:p.A603A,CCSER1:NM_001377987:exon6:c.G1809A:p.A603A,CCSER1:NM_207491:exon6:c.G1809A:p.A603A	0.027	183,5	150,0
SCH18	chr4	145096033	145096033	G	A	exonic	ANAPC10	nonsynonymous SNV	ANAPC10:NM_001256706:exon2:c.C67T:p.R23W,ANAPC10:NM_001256708:exon2:c.C67T:p.R23W,ANAPC10:NM_001256710:exon2:c.C67T:p.R23W,ANAPC10:NM_001256712:exon2:c.C67T:p.R23W,ANAPC10:NM_001318367:exon2:c.C169T:p.R57W,ANAPC10:NM_014885:exon2:c.C67T:p.R23W,ANAPC10:NM_001256707:exon3:c.C67T:p.R23W,ANAPC10:NM_001256711:exon3:c.C67T:p.R23W,ANAPC10:NM_001256709:exon4:c.C100T:p.R34W	0.016	380,6	196,0
SCH18	chr4	168267971	168267971	C	T	exonic	DDX60	synonymous SNV	DDX60:NM_017631:exon21:c.G2799A:p.S933S	0.023	167,4	102,0
SCH18	chr5	6633807	6633807	G	A	exonic	SRD5A1	nonsynonymous SNV	SRD5A1:NM_001324322:exon1:c.G257A:p.R86H	0.111	168,21	263,0
SCH18	chr5	169654456	169654456	G	A	exonic	DOCK2	nonsynonymous SNV	DOCK2:NM_004946:exon2:c.G97A:p.D33N	0.03	159,5	211,0
SCH18	chr6	31884449	31884449	C	T	exonic	EHMT2	nonsynonymous SNV	EHMT2:NM_001289413:exon19:c.G2783A:p.R928H,EHMT2:NM_001363689:exon20:c.G2885A:p.R962H,EHMT2:NM_025256:exon20:c.G2612A:p.R871H,EHMT2:NM_001318833:exon21:c.G2108A:p.R703H,EHMT2:NM_006709:exon21:c.G2714A:p.R905H	0.03	129,4	213,0
SCH18	chr7	33000205	33000205	C	T	exonic	FKBP9	synonymous SNV	FKBP9:NM_001284343:exon5:c.C621T:p.G207G,FKBP9:NM_007270:exon8:c.C1317T:p.G439G,FKBP9:NM_001284341:exon9:c.C1476T:p.G492G	0.068	110,8	146,0
SCH18	chr7	82443403	82443403	G	A	exonic	CACNA2D1	synonymous SNV	CACNA2D1:NM_000722:exon1:c.C57T:p.I19I,CACNA2D1:NM_001302890:exon1:c.C57T:p.I19I,CACNA2D1:NM_001366867:exon1:c.C57T:p.I19I	0.07	120,9	158,0
SCH18	chr7	102201826	102201826	C	T	exonic	CUX1	synonymous SNV	CUX1:NM_001202543:exon18:c.C2562T:p.A854A,CUX1:NM_181552:exon18:c.C2529T:p.A843A	0.26	57,20	218,0
SCH18	chr7	107791834	107791834	G	A	exonic	SLC26A3	synonymous SNV	SLC26A3:NM_000111:exon4:c.C378T:p.S126S	0.27	130,48	152,0
SCH18	chr7	150477549	150477549	C	A	exonic	GIMAP8	synonymous SNV	GIMAP8:NM_175571:exon5:c.C1767A:p.R589R	0.025	315,8	284,0
SCH18	chr8	117520987	117520987	G	A	exonic	MED30	synonymous SNV	MED30:NM_001282986:exon1:c.G111A:p.G37G,MED30:NM_001363182:exon1:c.G111A:p.G37G,MED30:NM_080651:exon1:c.G111A:p.G37G	0.039	174,7	207,0
SCH18	chr9	990608	990608	G	A	exonic	DMRT3	nonsynonymous SNV	DMRT3:NM_021240:exon2:c.G1022A:p.R341K	0.049	173,9	212,0
SCH18	chr9	33318989	33318989	C	T	exonic	NFX1	synonymous SNV	NFX1:NM_001318758:exon9:c.C1768T:p.L590L,NFX1:NM_002504:exon9:c.C1768T:p.L590L,NFX1:NM_147134:exon9:c.C1768T:p.L590L	0.057	297,18	232,0
SCH18	chr9	119167300	119167300	C	T	exonic	BRINP1	synonymous SNV	BRINP1:NM_014618:exon8:c.G2070A:p.S690S	0.039	149,6	217,0
SCH18	chr9	128178403	128178403	C	T	exonic	CIZ1	nonsynonymous SNV	CIZ1:NM_001257976:exon8:c.G1283A:p.G428E,CIZ1:NM_001131016:exon9:c.G1586A:p.G529E,CIZ1:NM_001131018:exon9:c.G1346A:p.G449E,CIZ1:NM_001257975:exon9:c.G1676A:p.G559E,CIZ1:NM_012127:exon9:c.G1586A:p.G529E,CIZ1:NM_001131015:exon10:c.G1418A:p.G473E,CIZ1:NM_001131017:exon10:c.G1403A:p.G468E	0.066	113,8	197,3
SCH18	chr10	103677358	103677358	T	C	intronic	SH3PXD2A	nan	nan	0.034	394,14	543,0
SCH18	chr10	103813017	103813017	A	-	intronic	SH3PXD2A	nan	nan	0.056	255,15	317,3
SCH18	chr10	113129922	113129922	G	A	exonic	TCF7L2	nonsynonymous SNV	TCF7L2:NM_001349870:exon1:c.G58A:p.A20T	0.025	155,4	143,0
SCH18	chr10	132833378	132833378	C	T	exonic	CFAP46	nonsynonymous SNV	CFAP46:NM_001200049:exon50:c.G7097A:p.R2366H	0.059	95,6	159,0
SCH18	chr11	16826154	16826154	G	A	exonic	PLEKHA7	nonsynonymous SNV	PLEKHA7:NM_001329630:exon10:c.C1309T:p.H437Y,PLEKHA7:NM_001329631:exon10:c.C1309T:p.H437Y,PLEKHA7:NM_175058:exon10:c.C1309T:p.H437Y	0.218	136,38	161,0
SCH18	chr11	63229568	63229568	C	T	exonic	SLC22A25	nonsynonymous SNV	SLC22A25:NM_199352:exon1:c.G85A:p.V29I	0.254	85,29	153,0
SCH18	chr11	102791454	102791454	C	T	exonic	MMP1	nonsynonymous SNV	MMP1:NM_001145938:exon8:c.G877A:p.G293R,MMP1:NM_002421:exon8:c.G1075A:p.G359R	0.02	192,4	168,0
SCH18	chr12	38767677	38767677	G	A	exonic	CPNE8	nonsynonymous SNV	CPNE8:NM_153634:exon8:c.C533T:p.S178L	0.052	199,11	120,0
SCH18	chr12	41572597	41572597	C	G	exonic	PDZRN4	synonymous SNV	PDZRN4:NM_013377:exon8:c.C1044G:p.L348L,PDZRN4:NM_001164595:exon10:c.C1818G:p.L606L	0.038	151,6	150,0
SCH18	chr12	49973573	49973573	G	A	exonic	AQP6	nonsynonymous SNV	AQP6:NM_001652:exon1:c.G400A:p.V134M	0.048	118,6	156,0
SCH18	chr12	64688329	64688329	T	A	exonic	RASSF3	nonsynonymous SNV	RASSF3:NM_178169:exon3:c.T333A:p.N111K	0.027	181,5	205,0
[truncated: 649 more rows]

## Sheet: Supp Data 4
Supplementary Data 4. InferCNV HMMI3 region data
[truncated: 3,112 more rows]

## Sheet: Supp Data 5
Supplementary Data 5. Passing filter copy number altered segments from whole exome sequencing data.
[truncated: 588 more rows]

[truncated: 11 more sheets: Supp Data 6, Supp Data 7, Supp Data 8, Supp Data 9, Supp Data 10, Supp Data 11, Supp Data 12, Supp Data 13, Supp Data 14, Supp Data 15, Supp Data 16]
