# Supplementary material for: Single-cell multi-omic analysis of the vestibular schwannoma ecosystem uncovers a nerve injury-like state
Source: Nat Commun. 2024 Jan 12;15:478. doi: 10.1038/s41467-023-42762-w (PMC10786875; doi:10.1038/s41467-023-42762-w)
Supplement: Supplementary file 6 — Source Data [file 41467_2023_42762_MOESM6_ESM.xlsx]

## Sheet: Fig 1c, 2b, Supp Fig 1a
barcode	orig.ident	UMAP_1	UMAP_2	seurat_clusters	final_label	technique	chr22q_loss
SCH1_AAACCCAAGCGCCGTT-1	SCH1	0.146099	11.8413	11	TC	fresh	0
SCH1_AAACCCACAGGACTAG-1	SCH1	-5.50475	-2.23357	7	Myeloid	fresh	0
SCH1_AAACCCAGTAGGACCA-1	SCH1	-4.13492	-0.736158	3	Myeloid	fresh	0
SCH1_AAACCCAGTATATGGA-1	SCH1	-6.89451	2.04831	2	Myeloid	fresh	0
SCH1_AAACCCAGTATGAAGT-1	SCH1	9.5893	-9.71126	5	nmSC	fresh	1
SCH1_AAACCCAGTGCTGTCG-1	SCH1	11.9449	4.62326	22	PC_VSMC	fresh	0
SCH1_AAACCCATCCACCTGT-1	SCH1	-6.62206	3.17889	1	Myeloid	fresh	0
SCH1_AAACGAACACCCTTGT-1	SCH1	8.68997	-9.18395	5	nmSC	fresh	1
SCH1_AAACGAACACTATGTG-1	SCH1	11.1164	6.43193	22	PC_VSMC	fresh	0
SCH1_AAACGAATCCTCTGCA-1	SCH1	-6.55337	4.31127	1	Myeloid	fresh	0
SCH1_AAACGCTAGGGATGTC-1	SCH1	-7.36582	4.17858	1	Myeloid	fresh	0
SCH1_AAACGCTAGTACTCGT-1	SCH1	-0.0802406	12.2931	11	TC	fresh	0
SCH1_AAACGCTCATGTGACT-1	SCH1	-4.84179	-3.47943	7	Myeloid	fresh	0
SCH1_AAACGCTGTAAGGAGA-1	SCH1	-4.90709	2.75997	10	Myeloid	fresh	0
SCH1_AAACGCTGTCCACATA-1	SCH1	8.04764	-9.15656	5	nmSC	fresh	1
SCH1_AAACGCTGTGTAGTGG-1	SCH1	11.1942	7.55162	12	Fibroblast	fresh	0
SCH1_AAACGCTTCGTGGCGT-1	SCH1	-4.8433	-0.499256	3	Myeloid	fresh	0
SCH1_AAAGAACAGCAGGGAG-1	SCH1	-7.83363	1.39922	2	Myeloid	fresh	0
SCH1_AAAGAACGTCGTTGGC-1	SCH1	-2.99606	0.614137	3	Myeloid	fresh	0
SCH1_AAAGAACTCGGCTGTG-1	SCH1	11.5096	4.92553	22	PC_VSMC	fresh	0
SCH1_AAAGAACTCTCGCAGG-1	SCH1	0.609856	12.1785	11	TC	fresh	0
SCH1_AAAGGGCAGTCGCCCA-1	SCH1	0.892189	15.0512	17	TC	fresh	0
SCH1_AAAGGGCCAACTAGAA-1	SCH1	-4.36765	-1.90034	7	Myeloid	fresh	0
SCH1_AAAGGGCCAAGGTCAG-1	SCH1	0.916929	13.2663	11	TC	fresh	0
SCH1_AAAGGGCTCCACGTAA-1	SCH1	-0.0586358	-1.18314	0	Myeloid	fresh	0
SCH1_AAAGGGCTCGGACAAG-1	SCH1	-3.32029	12.8112	18	NKC	fresh	0
SCH1_AAAGGTACAGACACCC-1	SCH1	-3.17948	12.7447	18	NKC	fresh	0
SCH1_AAAGGTACATTAGGAA-1	SCH1	-2.76499	1.2662	10	Myeloid	fresh	0
SCH1_AAAGGTACATTGTAGC-1	SCH1	-7.30254	4.39025	1	Myeloid	fresh	0
SCH1_AAAGGTAGTAAGCGGT-1	SCH1	-4.47139	-2.44991	7	Myeloid	fresh	0
SCH1_AAAGGTAGTGAGCTCC-1	SCH1	8.65086	-9.05246	5	nmSC	fresh	1
SCH1_AAAGTCCAGCATGATA-1	SCH1	-5.60334	3.71518	1	Myeloid	fresh	0
SCH1_AAAGTCCAGCTAAACA-1	SCH1	8.18108	-9.04315	5	nmSC	fresh	1
SCH1_AAAGTCCCATAGTCAC-1	SCH1	0.429974	-4.16692	8	Myeloid	fresh	0
SCH1_AAAGTGAAGCGCTGAA-1	SCH1	11.0449	5.49023	22	PC_VSMC	fresh	0
SCH1_AAAGTGATCCTTATGT-1	SCH1	8.50648	-7.38357	16	nmSC	fresh	1
SCH1_AAAGTGATCGCTGTCT-1	SCH1	-1.91246	5.9511	14	Myeloid	fresh	0
SCH1_AAATGGAAGACATATG-1	SCH1	8.3955	-9.35972	5	nmSC	fresh	1
SCH1_AAATGGAAGGAAGTGA-1	SCH1	10.0581	-9.69224	5	nmSC	fresh	1
SCH1_AAATGGAAGGACGCAT-1	SCH1	8.03175	-8.60958	5	nmSC	fresh	1
SCH1_AAATGGACAACGTAAA-1	SCH1	-1.89992	-1.54377	9	Myeloid	fresh	0
SCH1_AAATGGACACCCAAGC-1	SCH1	7.32243	-10.4386	5	nmSC	fresh	1
SCH1_AAATGGACACCCTATC-1	SCH1	6.99863	-10.7473	6	nmSC	fresh	1
SCH1_AAATGGAGTCAGCTTA-1	SCH1	10.4147	-8.45416	25	nmSC	fresh	1
SCH1_AAATGGATCGATACTG-1	SCH1	-0.0147727	-1.18385	9	Myeloid	fresh	0
SCH1_AACAAAGCAACGTATC-1	SCH1	1.27084	14.8806	17	TC	fresh	0
SCH1_AACAAAGCAACTGTGT-1	SCH1	7.67955	-9.9339	5	nmSC	fresh	1
SCH1_AACAAAGCAATGTCTG-1	SCH1	8.91702	-9.36477	5	nmSC	fresh	1
SCH1_AACAAAGCAGAGTGAC-1	SCH1	8.13919	-7.951	5	nmSC	fresh	1
SCH1_AACAAAGGTATTGGCT-1	SCH1	11.6501	5.05115	22	PC_VSMC	fresh	0
SCH1_AACAAAGGTCTACGAT-1	SCH1	10.3459	-8.62708	25	nmSC	fresh	1
SCH1_AACAAAGGTTTCACAG-1	SCH1	-4.76844	-3.48752	7	Myeloid	fresh	0
SCH1_AACAAAGGTTTGGAAA-1	SCH1	6.72166	2.24376	20	Cycling	fresh	0
SCH1_AACAACCCACGACCTG-1	SCH1	-2.39767	-1.00934	9	Myeloid	fresh	0
SCH1_AACAACCCATGTAACC-1	SCH1	6.40997	-7.61827	16	nmSC	fresh	1
SCH1_AACAACCGTAAGAACT-1	SCH1	-6.66627	3.86716	1	Myeloid	fresh	0
SCH1_AACAAGAGTACGCTTA-1	SCH1	6.33358	-9.9027	6	nmSC	fresh	1
SCH1_AACAAGAGTCGAACGA-1	SCH1	-1.87414	1.36295	4	Myeloid	fresh	0
SCH1_AACAAGAGTGACCGAA-1	SCH1	-4.55382	4.1823	1	Myeloid	fresh	0
SCH1_AACAAGATCACGAGGA-1	SCH1	5.67888	-11.2427	6	nmSC	fresh	1
SCH1_AACACACAGGCATGCA-1	SCH1	1.40273	12.7142	11	TC	fresh	0
SCH1_AACACACCACCGGAAA-1	SCH1	-3.0836	12.9994	18	NKC	fresh	0
SCH1_AACAGGGAGAAGTCTA-1	SCH1	-6.74753	2.31345	2	Myeloid	fresh	0
SCH1_AACAGGGCAGGACAGT-1	SCH1	6.95991	-7.66108	16	nmSC	fresh	1
SCH1_AACAGGGGTTCAGGTT-1	SCH1	8.97056	-8.46487	5	nmSC	fresh	1
SCH1_AACAGGGGTTCGGGTC-1	SCH1	8.06377	-7.39895	16	nmSC	fresh	1
SCH1_AACAGGGTCACGGAGA-1	SCH1	10.2838	7.78242	12	Fibroblast	fresh	0
SCH1_AACAGGGTCCTAAACG-1	SCH1	-6.91777	3.00988	1	Myeloid	fresh	0
SCH1_AACAGGGTCTTCGGTC-1	SCH1	0.433245	-1.86361	0	Myeloid	fresh	0
SCH1_AACCAACCACCTATCC-1	SCH1	0.745026	-2.19909	0	Myeloid	fresh	0
SCH1_AACCAACCACGTCGTG-1	SCH1	1.47245	12.1248	11	TC	fresh	0
SCH1_AACCAACCAGAGGTAC-1	SCH1	1.94579	-1.94829	0	Myeloid	fresh	0
SCH1_AACCAACCAGAGTCAG-1	SCH1	-3.00293	5.88073	14	Myeloid	fresh	0
SCH1_AACCACAAGCACTCAT-1	SCH1	7.55881	-9.21513	6	nmSC	fresh	1
SCH1_AACCACAGTAGCCAGA-1	SCH1	11.4055	5.37525	22	PC_VSMC	fresh	0
SCH1_AACCACAGTGAGGCAT-1	SCH1	-4.56292	2.95648	1	Myeloid	fresh	0
SCH1_AACCACAGTGGACCTC-1	SCH1	1.08444	-4.19631	8	Myeloid	fresh	0
SCH1_AACCACATCTTACGTT-1	SCH1	0.855245	-1.81103	9	Myeloid	fresh	0
SCH1_AACCATGAGTACCATC-1	SCH1	7.40819	-7.77604	16	nmSC	fresh	1
SCH1_AACCATGCAACCCTCT-1	SCH1	-7.77314	2.38553	2	Myeloid	fresh	0
SCH1_AACCATGCATGGACAG-1	SCH1	-7.35156	3.54303	1	Myeloid	fresh	0
SCH1_AACCATGTCACACCCT-1	SCH1	1.18748	13.1979	11	TC	fresh	0
SCH1_AACCATGTCAGTCTTT-1	SCH1	0.892052	11.7878	11	TC	fresh	0
SCH1_AACCATGTCATTACCT-1	SCH1	0.829415	12.0501	11	TC	fresh	0
SCH1_AACCATGTCTAGCCAA-1	SCH1	11.2117	5.42612	22	PC_VSMC	fresh	0
SCH1_AACCCAAAGAAGCGGG-1	SCH1	0.79167	13.1952	11	TC	fresh	0
SCH1_AACCCAACAGAGCCCT-1	SCH1	0.642038	12.561	11	TC	fresh	0
SCH1_AACCCAACATTGCTTT-1	SCH1	1.51548	-1.99434	0	Myeloid	fresh	0
SCH1_AACCCAAGTACCAGAG-1	SCH1	9.56629	-8.85702	6	nmSC	fresh	1
SCH1_AACCCAAGTCTGCATA-1	SCH1	7.3419	-9.28106	6	nmSC	fresh	1
SCH1_AACCCAATCAAGAGGC-1	SCH1	-7.91037	1.31129	2	Myeloid	fresh	0
SCH1_AACCTGAAGAAACCAT-1	SCH1	-6.90013	2.40455	2	Myeloid	fresh	0
SCH1_AACCTGAAGGCACTAG-1	SCH1	-8.25332	1.67912	2	Myeloid	fresh	0
SCH1_AACCTGAGTATTCCTT-1	SCH1	8.2357	-10.4116	5	nmSC	fresh	1
SCH1_AACCTGAGTTCTGACA-1	SCH1	0.41541	11.8796	11	TC	fresh	0
SCH1_AACCTGATCGCTCCTA-1	SCH1	-7.74987	1.09481	2	Myeloid	fresh	0
SCH1_AACCTTTAGACAACAT-1	SCH1	-3.66531	0.0939172	3	Myeloid	fresh	0
SCH1_AACCTTTAGTCATTGC-1	SCH1	6.05458	-10.2839	6	nmSC	fresh	1
SCH1_AACCTTTCAAATGAAC-1	SCH1	-5.25065	-0.799047	2	Myeloid	fresh	0
SCH1_AACGAAAAGAGCCCAA-1	SCH1	-6.02306	-0.619543	7	Myeloid	fresh	0
SCH1_AACGAAACACCAACAT-1	SCH1	7.93287	-7.73781	16	nmSC	fresh	1
SCH1_AACGAAATCAATCAGC-1	SCH1	-5.08004	5.11995	1	Myeloid	fresh	0
SCH1_AACGAAATCACTTGTT-1	SCH1	-6.61586	0.10647	2	Myeloid	fresh	0
SCH1_AACGAAATCGAAACAA-1	SCH1	10.9829	0.84681	21	Endothelial	fresh	0
SCH1_AACGGGAAGAAACCAT-1	SCH1	1.48913	-0.709322	0	Myeloid	fresh	0
SCH1_AACGGGACAAACTCTG-1	SCH1	-8.17086	1.18422	2	Myeloid	fresh	0
SCH1_AACGGGACAATAGGGC-1	SCH1	1.5811	14.2282	17	TC	fresh	0
SCH1_AACGGGACACACTTAG-1	SCH1	-7.32635	3.31697	1	Myeloid	fresh	0
SCH1_AACGGGACACAGCATT-1	SCH1	8.92461	-9.78728	5	nmSC	fresh	1
SCH1_AACGGGAGTAGTCGTT-1	SCH1	0.143385	-3.4423	8	Myeloid	fresh	0
SCH1_AACGGGAGTCTTCAAG-1	SCH1	-6.74866	3.51989	1	Myeloid	fresh	0
SCH1_AACGGGAGTTCGGCGT-1	SCH1	-6.58291	2.44321	1	Myeloid	fresh	0
SCH1_AACGTCAAGCGTTAGG-1	SCH1	8.9542	-8.3419	5	nmSC	fresh	1
SCH1_AACGTCAAGGCTCACC-1	SCH1	6.60042	-7.65745	16	nmSC	fresh	1
SCH1_AACGTCACAAGTATCC-1	SCH1	9.81994	-8.99385	5	nmSC	fresh	1
SCH1_AACGTCACAGTAGTGG-1	SCH1	-8.03919	1.50552	2	Myeloid	fresh	0
SCH1_AACGTCACATCATTGG-1	SCH1	-0.283427	2.67108	13	Myeloid	fresh	0
SCH1_AACGTCAGTACTCGTA-1	SCH1	6.8904	-9.79828	6	nmSC	fresh	1
SCH1_AACGTCATCGCTGTCT-1	SCH1	1.10558	12.3854	11	TC	fresh	0
SCH1_AACGTCATCGTGGGAA-1	SCH1	8.35549	-9.6091	5	nmSC	fresh	1
SCH1_AACTTCTAGACATAGT-1	SCH1	-4.54842	1.84371	10	Myeloid	fresh	0
SCH1_AACTTCTAGATAGGGA-1	SCH1	0.0239032	-2.60182	0	Myeloid	fresh	0
SCH1_AACTTCTCATTGAAGA-1	SCH1	7.72215	-7.28575	16	nmSC	fresh	1
SCH1_AACTTCTGTACTCGCG-1	SCH1	10.0627	-9.03555	5	nmSC	fresh	1
SCH1_AACTTCTGTCAAGTTC-1	SCH1	-6.69311	4.22897	1	Myeloid	fresh	0
SCH1_AAGAACAAGCCTCATA-1	SCH1	7.66545	-7.37644	16	nmSC	fresh	1
SCH1_AAGAACAAGTCACGAG-1	SCH1	7.60599	-8.69539	16	nmSC	fresh	1
SCH1_AAGAACAGTGAAGCTG-1	SCH1	-4.64469	0.219608	2	Myeloid	fresh	0
SCH1_AAGAACAGTGAGCGAT-1	SCH1	-4.88287	5.15449	1	Myeloid	fresh	0
SCH1_AAGAACAGTGCTTATG-1	SCH1	-7.0399	4.3659	1	Myeloid	fresh	0
SCH1_AAGAACAGTTCGGTAT-1	SCH1	8.25324	-9.53346	5	nmSC	fresh	1
SCH1_AAGAACATCCTCACCA-1	SCH1	7.39338	-8.60012	5	nmSC	fresh	1
SCH1_AAGACAACAAGTGCTT-1	SCH1	-3.96161	-0.597489	3	Myeloid	fresh	0
SCH1_AAGACAACACCTGAAT-1	SCH1	8.07488	-10.2641	5	nmSC	fresh	1
SCH1_AAGACAAGTAGACAGC-1	SCH1	1.01871	-3.28261	8	Myeloid	fresh	0
SCH1_AAGACAATCTCTTCAA-1	SCH1	9.7133	-10.5425	5	nmSC	fresh	1
SCH1_AAGACTCAGACGCCAA-1	SCH1	7.58904	-8.17971	5	nmSC	fresh	1
SCH1_AAGACTCCACCGAATT-1	SCH1	1.61185	13.4313	17	TC	fresh	0
SCH1_AAGACTCCATATCGGT-1	SCH1	8.70851	-8.04606	23	nmSC	fresh	1
SCH1_AAGACTCGTGCTCCGA-1	SCH1	9.20762	-8.90513	5	nmSC	fresh	1
SCH1_AAGACTCGTGGACTGA-1	SCH1	1.57152	13.7056	17	TC	fresh	0
SCH1_AAGACTCTCAACCTTT-1	SCH1	0.922189	12.0441	11	TC	fresh	0
SCH1_AAGACTCTCGCTCCTA-1	SCH1	1.0337	13.8351	17	TC	fresh	0
SCH1_AAGATAGCAGGAATAT-1	SCH1	10.6628	0.872011	21	Endothelial	fresh	0
SCH1_AAGATAGCAGGCCTGT-1	SCH1	9.70309	-10.1597	5	nmSC	fresh	1
SCH1_AAGATAGGTCATAGTC-1	SCH1	8.9252	-9.50885	5	nmSC	fresh	1
SCH1_AAGATAGGTCCTGTCT-1	SCH1	9.1252	-9.21672	5	nmSC	fresh	1
SCH1_AAGATAGTCTGGTGCG-1	SCH1	11.2741	-7.98131	23	nmSC	fresh	1
SCH1_AAGATAGTCTTGAACG-1	SCH1	-6.06964	4.41535	1	Myeloid	fresh	0
SCH1_AAGCATCCACAGCGCT-1	SCH1	-5.99371	4.37081	1	Myeloid	fresh	0
SCH1_AAGCATCGTACACTCA-1	SCH1	-7.81911	2.63119	1	Myeloid	fresh	0
SCH1_AAGCATCGTCATCCCT-1	SCH1	7.12107	-9.55158	5	nmSC	fresh	1
SCH1_AAGCATCGTTAGGCCC-1	SCH1	-7.38675	3.62028	1	Myeloid	fresh	0
SCH1_AAGCATCTCATAAGGA-1	SCH1	11.0742	8.20063	12	Fibroblast	fresh	0
SCH1_AAGCATCTCTCTTCAA-1	SCH1	1.55756	12.6838	11	TC	fresh	0
SCH1_AAGCCATAGACCTTTG-1	SCH1	8.6094	-10.0943	5	nmSC	fresh	1
SCH1_AAGCCATAGCGACTAG-1	SCH1	1.58021	13.0158	11	TC	fresh	0
SCH1_AAGCCATAGTGGTTGG-1	SCH1	6.08021	-7.66239	16	nmSC	fresh	1
SCH1_AAGCCATCACTACCCT-1	SCH1	10.4489	-8.37346	25	nmSC	fresh	1
SCH1_AAGCCATCAGTCGCTG-1	SCH1	11.4369	4.9697	22	PC_VSMC	fresh	0
SCH1_AAGCCATGTCATACCA-1	SCH1	-0.742043	-0.420179	10	Myeloid	fresh	0
SCH1_AAGCCATTCCGTGTCT-1	SCH1	8.23957	-8.89296	5	nmSC	fresh	1
SCH1_AAGCGAGAGTCATGCT-1	SCH1	-0.417768	-1.50913	0	Myeloid	fresh	0
SCH1_AAGCGAGAGTGAGCCA-1	SCH1	-7.25152	3.01172	1	Myeloid	fresh	0
SCH1_AAGCGAGCAGATTTCG-1	SCH1	10.7062	0.690369	21	Endothelial	fresh	0
SCH1_AAGCGAGGTATGAGCG-1	SCH1	-5.24125	1.32858	2	Myeloid	fresh	0
SCH1_AAGCGAGGTGTATTCG-1	SCH1	-8.01096	1.52629	2	Myeloid	fresh	0
SCH1_AAGCGAGTCGGCCTTT-1	SCH1	12.0417	4.6582	22	PC_VSMC	fresh	0
SCH1_AAGCGAGTCTTCGGAA-1	SCH1	-6.20857	-1.52698	7	Myeloid	fresh	0
SCH1_AAGCGTTCATGTTCAG-1	SCH1	8.56392	-8.72549	5	nmSC	fresh	1
SCH1_AAGCGTTGTCCTTGTC-1	SCH1	10.4047	-8.30328	25	nmSC	fresh	1
SCH1_AAGCGTTGTTAATCGC-1	SCH1	-7.24794	2.81364	1	Myeloid	fresh	0
SCH1_AAGCGTTTCCACAGGC-1	SCH1	11.7078	-0.601148	21	Endothelial	fresh	0
SCH1_AAGCGTTTCGTTTACT-1	SCH1	-4.19944	-0.420456	3	Myeloid	fresh	0
SCH1_AAGGAATAGTCAAGCG-1	SCH1	-4.08583	1.37234	10	Myeloid	fresh	0
SCH1_AAGGAATAGTTCCTGA-1	SCH1	7.37807	-9.54211	5	nmSC	fresh	1
SCH1_AAGGAATAGTTTGTCG-1	SCH1	-5.61093	3.41384	1	Myeloid	fresh	0
SCH1_AAGGAATTCCAAATGC-1	SCH1	8.78384	-9.18109	5	nmSC	fresh	1
SCH1_AAGGTAAAGAACTCCT-1	SCH1	8.68862	-9.40344	5	nmSC	fresh	1
SCH1_AAGGTAAAGGATGAGA-1	SCH1	0.460622	-3.90936	8	Myeloid	fresh	0
SCH1_AAGTACCAGCATTTGC-1	SCH1	8.20435	-8.60987	5	nmSC	fresh	1
SCH1_AAGTACCAGTCAGGGT-1	SCH1	1.11795	-4.09237	8	Myeloid	fresh	0
SCH1_AAGTACCCAAGAGAGA-1	SCH1	0.214214	11.5435	11	TC	fresh	0
SCH1_AAGTACCCAATGCAGG-1	SCH1	1.47253	14.895	17	TC	fresh	0
SCH1_AAGTACCCACGGTGTC-1	SCH1	0.0940573	4.29661	13	Myeloid	fresh	0
SCH1_AAGTACCGTGTCACAT-1	SCH1	10.7274	0.800029	21	Endothelial	fresh	0
SCH1_AAGTACCTCCACAGCG-1	SCH1	1.55396	13.2456	17	TC	fresh	0
SCH1_AAGTACCTCCCGAACG-1	SCH1	0.779563	13.6642	17	TC	fresh	0
SCH1_AAGTACCTCGACGCTG-1	SCH1	0.566434	-1.57308	0	Myeloid	fresh	0
SCH1_AAGTCGTCATGACTCA-1	SCH1	-6.61447	1.74726	2	Myeloid	fresh	0
SCH1_AAGTCGTTCCGCGATG-1	SCH1	-5.8737	-2.31174	7	Myeloid	fresh	0
SCH1_AAGTCGTTCTGTACAG-1	SCH1	12.1133	1.19075	21	Endothelial	fresh	0
SCH1_AAGTCGTTCTTCGATT-1	SCH1	-5.20625	1.80885	1	Myeloid	fresh	0
SCH1_AAGTGAAAGCCAGAGT-1	SCH1	1.06294	12.1395	11	TC	fresh	0
SCH1_AAGTGAATCTGTGCTC-1	SCH1	1.25224	13.6032	17	TC	fresh	0
SCH1_AAGTTCGTCATGCCAA-1	SCH1	7.91849	-8.04535	16	nmSC	fresh	1
SCH1_AATAGAGCAACCAACT-1	SCH1	9.67935	-8.30713	25	nmSC	fresh	1
SCH1_AATAGAGGTAACATGA-1	SCH1	7.70498	-7.26076	16	nmSC	fresh	1
SCH1_AATAGAGGTCCTCAGG-1	SCH1	-5.24457	5.30364	1	Myeloid	fresh	0
SCH1_AATAGAGTCACGGACC-1	SCH1	8.47158	-9.50455	5	nmSC	fresh	1
SCH1_AATAGAGTCCTCACCA-1	SCH1	-2.36888	12.6576	18	NKC	fresh	0
SCH1_AATCACGAGATGGCGT-1	SCH1	11.6235	-8.11973	23	nmSC	fresh	1
SCH1_AATCACGCACGCGTCA-1	SCH1	8.66216	-8.80607	5	nmSC	fresh	1
SCH1_AATCACGCAGTTGAAA-1	SCH1	-4.70298	-3.48718	7	Myeloid	fresh	0
SCH1_AATCACGGTAGTTCCA-1	SCH1	-6.20771	4.50875	1	Myeloid	fresh	0
SCH1_AATCACGGTATGGGAC-1	SCH1	11.4212	5.08013	22	PC_VSMC	fresh	0
SCH1_AATCACGGTCGCAGTC-1	SCH1	7.68504	-6.95994	16	nmSC	fresh	1
SCH1_AATCACGGTGTACATC-1	SCH1	-1.945	3.81567	4	Myeloid	fresh	0
SCH1_AATCACGTCATTGCCC-1	SCH1	11.2951	4.87413	22	PC_VSMC	fresh	0
SCH1_AATCACGTCCACTTCG-1	SCH1	1.16356	13.4665	11	TC	fresh	0
SCH1_AATCACGTCCCTCAAC-1	SCH1	-7.54816	3.1991	1	Myeloid	fresh	0
SCH1_AATCGACGTACAAGCG-1	SCH1	-7.78547	1.06281	2	Myeloid	fresh	0
SCH1_AATCGACGTCTTGTCC-1	SCH1	10.4989	-8.45863	25	nmSC	fresh	1
SCH1_AATCGACGTGTGTCGC-1	SCH1	0.552445	-2.88434	0	Myeloid	fresh	0
SCH1_AATCGACGTTAGTTCG-1	SCH1	0.118484	4.65836	13	Myeloid	fresh	0
SCH1_AATCGACTCGTTGTTT-1	SCH1	7.68082	-6.82897	16	nmSC	fresh	1
SCH1_AATCGACTCTCACGAA-1	SCH1	8.12757	-7.06525	16	nmSC	fresh	1
SCH1_AATCGTGCAGTCACGC-1	SCH1	9.7629	-10.2927	5	nmSC	fresh	1
SCH1_AATCGTGCATTCGATG-1	SCH1	-1.08122	-1.21708	9	Myeloid	fresh	0
SCH1_AATCGTGGTCGCGTTG-1	SCH1	-4.21646	-0.600734	3	Myeloid	fresh	0
SCH1_AATGAAGCATGACGGA-1	SCH1	-1.38766	4.00346	4	Myeloid	fresh	0
SCH1_AATGAAGGTAATCAAG-1	SCH1	1.2883	14.2628	17	TC	fresh	0
SCH1_AATGACCAGGAGTATT-1	SCH1	-2.22994	0.880697	10	Myeloid	fresh	0
SCH1_AATGACCAGGTCACCC-1	SCH1	11.1934	5.07675	22	PC_VSMC	fresh	0
SCH1_AATGACCAGTACGAGC-1	SCH1	-2.60183	0.672109	10	Myeloid	fresh	0
SCH1_AATGACCCAACGACTT-1	SCH1	-2.84037	6.18206	14	Myeloid	fresh	0
SCH1_AATGACCCAATCAAGA-1	SCH1	-1.92683	3.55144	4	Myeloid	fresh	0
SCH1_AATGACCGTCTGTGAT-1	SCH1	-4.73645	4.56782	1	Myeloid	fresh	0
SCH1_AATGACCGTGCTAGCC-1	SCH1	-5.30559	0.424151	3	Myeloid	fresh	0
SCH1_AATGACCTCGAGTCCG-1	SCH1	-5.50502	0.758696	3	Myeloid	fresh	0
SCH1_AATGCCAAGCAACTCT-1	SCH1	8.42595	-9.22094	5	nmSC	fresh	1
SCH1_AATGCCATCCACCCTA-1	SCH1	11.9193	4.53923	22	PC_VSMC	fresh	0
SCH1_AATGCCATCGATACGT-1	SCH1	1.21144	13.4279	11	TC	fresh	0
SCH1_AATGGAAAGTTTGCTG-1	SCH1	7.63518	-7.88175	16	nmSC	fresh	1
SCH1_AATGGAACAAGACGGT-1	SCH1	-5.71705	2.75266	10	Myeloid	fresh	0
SCH1_AATGGAACAGGTAGTG-1	SCH1	-2.4814	2.11559	4	Myeloid	fresh	0
SCH1_AATGGAACATAGTCGT-1	SCH1	-0.0584997	11.8578	11	TC	fresh	0
SCH1_AATGGAAGTTGCCAAT-1	SCH1	-6.50089	3.9152	1	Myeloid	fresh	0
SCH1_AATGGCTCACTCAAGT-1	SCH1	7.68504	-10.4095	5	nmSC	fresh	1
SCH1_AATGGCTGTGACTGAG-1	SCH1	-7.01198	3.64468	1	Myeloid	fresh	0
SCH1_AATGGCTGTTATAGAG-1	SCH1	-4.06575	1.18408	10	Myeloid	fresh	0
SCH1_AATTCCTCACAATGCT-1	SCH1	7.99077	-7.40558	16	nmSC	fresh	1
SCH1_AATTCCTCATAACCCA-1	SCH1	10.7418	5.73434	22	PC_VSMC	fresh	0
SCH1_AATTCCTCATAGATCC-1	SCH1	9.88608	-9.10854	5	nmSC	fresh	1
SCH1_AATTCCTCATCAGTCA-1	SCH1	-2.90348	12.5482	18	NKC	fresh	0
SCH1_AATTCCTGTACTAGCT-1	SCH1	-5.94891	4.81479	1	Myeloid	fresh	0
SCH1_AATTCCTGTGAATGAT-1	SCH1	7.58182	-7.83355	16	nmSC	fresh	1
SCH1_AATTCCTTCGGACAAG-1	SCH1	-7.23671	2.16542	2	Myeloid	fresh	0
SCH1_AATTCCTTCGGAGATG-1	SCH1	-2.37506	0.0123968	3	Myeloid	fresh	0
SCH1_AATTTCCAGTCAGAGC-1	SCH1	7.10776	-9.87806	6	nmSC	fresh	1
SCH1_AATTTCCAGTTGCATC-1	SCH1	6.00474	-7.58209	16	nmSC	fresh	1
SCH1_AATTTCCGTGATTAGA-1	SCH1	1.85451	-11.9111	19	myeSC	fresh	1
SCH1_ACAAAGAAGAGCCATG-1	SCH1	9.07364	-10.0801	5	nmSC	fresh	1
SCH1_ACAAAGAAGAGCTGAC-1	SCH1	0.267825	3.51899	13	Myeloid	fresh	0
SCH1_ACAAAGAAGCAAGTGC-1	SCH1	-5.79151	5.00987	1	Myeloid	fresh	0
SCH1_ACAAAGAAGCTGTTAC-1	SCH1	-7.8543	2.45053	2	Myeloid	fresh	0
SCH1_ACAAAGACAATAACCC-1	SCH1	-6.03538	1.3509	2	Myeloid	fresh	0
SCH1_ACAAAGACAGAGTAAT-1	SCH1	7.64996	-11.0004	6	nmSC	fresh	1
SCH1_ACAAAGACAGTGTATC-1	SCH1	0.390377	4.12244	13	Myeloid	fresh	0
SCH1_ACAAAGACATCGGATT-1	SCH1	-5.38534	3.61165	10	Myeloid	fresh	0
SCH1_ACAAAGAGTATGTCCA-1	SCH1	11.0419	5.98501	22	PC_VSMC	fresh	0
SCH1_ACAAAGATCGAATCCA-1	SCH1	-7.59262	3.85689	1	Myeloid	fresh	0
SCH1_ACAAAGATCTCCCAAC-1	SCH1	10.3399	-8.2835	25	nmSC	fresh	1
SCH1_ACAACCAAGAGACAAG-1	SCH1	0.419766	4.57805	13	Myeloid	fresh	0
SCH1_ACAACCAAGCAGAAAG-1	SCH1	0.170019	-1.74299	0	Myeloid	fresh	0
SCH1_ACAACCAGTAAGTCAA-1	SCH1	7.65089	-9.42641	5	nmSC	fresh	1
SCH1_ACAACCAGTCTGTCCT-1	SCH1	-5.42721	4.48436	1	Myeloid	fresh	0
SCH1_ACAACCATCGTGGGTC-1	SCH1	-4.8409	1.11533	1	Myeloid	fresh	0
SCH1_ACAAGCTAGTTCATCG-1	SCH1	8.9964	-10.3366	5	nmSC	fresh	1
SCH1_ACAAGCTGTAGCGTTT-1	SCH1	1.22201	-1.13062	0	Myeloid	fresh	0
SCH1_ACAAGCTGTGGGTCAA-1	SCH1	8.71945	-8.36237	16	nmSC	fresh	1
SCH1_ACAAGCTTCCAACTGA-1	SCH1	0.905647	-1.71031	0	Myeloid	fresh	0
SCH1_ACACAGTAGACCTCCG-1	SCH1	8.17203	-9.21295	5	nmSC	fresh	1
SCH1_ACACAGTCACCTGTCT-1	SCH1	0.785494	11.3996	11	TC	fresh	0
SCH1_ACACAGTCAGCTTCCT-1	SCH1	-5.77152	-1.79597	7	Myeloid	fresh	0
SCH1_ACACAGTCATGGGTTT-1	SCH1	9.4764	-9.91062	5	nmSC	fresh	1
SCH1_ACACAGTGTGATACCT-1	SCH1	6.77181	2.09421	20	Cycling	fresh	0
SCH1_ACACAGTTCGACGCTG-1	SCH1	11.6917	-8.08515	23	nmSC	fresh	1
SCH1_ACACAGTTCGTACACA-1	SCH1	0.995935	12.558	17	TC	fresh	0
SCH1_ACACAGTTCGTGGACC-1	SCH1	-7.09774	1.04847	2	Myeloid	fresh	0
SCH1_ACACAGTTCTATACGG-1	SCH1	5.59103	-10.7063	6	nmSC	fresh	1
SCH1_ACACCAAAGAAATGGG-1	SCH1	8.90273	-9.80198	5	nmSC	fresh	1
SCH1_ACACCAACAATCCTAG-1	SCH1	6.94354	-9.156	5	nmSC	fresh	1
SCH1_ACACCAACAGTGCCTG-1	SCH1	9.2833	-9.92832	5	nmSC	fresh	1
SCH1_ACACCAATCCACATAG-1	SCH1	11.226	5.3499	22	PC_VSMC	fresh	0
SCH1_ACACCAATCGCTTTAT-1	SCH1	8.57467	-9.12107	5	nmSC	fresh	1
SCH1_ACACCAATCTTACACT-1	SCH1	-3.71617	1.72157	10	Myeloid	fresh	0
SCH1_ACACCAATCTTTGGAG-1	SCH1	8.3869	-8.99123	5	nmSC	fresh	1
SCH1_ACACGCGCAAAGGGCT-1	SCH1	9.3331	-10.3399	5	nmSC	fresh	1
SCH1_ACACGCGCACAGCGCT-1	SCH1	8.8475	-9.22068	5	nmSC	fresh	1
SCH1_ACACGCGTCCTGCCAT-1	SCH1	7.89582	-6.81439	16	nmSC	fresh	1
SCH1_ACACGCGTCTCTATGT-1	SCH1	0.0677787	11.6947	11	TC	fresh	0
SCH1_ACACGCGTCTGACAGT-1	SCH1	-6.73883	3.04043	1	Myeloid	fresh	0
SCH1_ACACTGACAAGTCCAT-1	SCH1	-5.39342	3.73909	1	Myeloid	fresh	0
SCH1_ACACTGAGTAAGCTCT-1	SCH1	9.96603	-9.17505	5	nmSC	fresh	1
SCH1_ACACTGAGTAGACAAT-1	SCH1	11.2687	5.44313	22	PC_VSMC	fresh	0
SCH1_ACACTGAGTATGTCTG-1	SCH1	8.35835	-8.26648	16	nmSC	fresh	1
SCH1_ACACTGATCGGACTTA-1	SCH1	11.4695	-8.06063	23	nmSC	fresh	1
SCH1_ACACTGATCTGTCCGT-1	SCH1	7.04457	-10.8638	25	nmSC	fresh	1
SCH1_ACAGAAACAAAGAACT-1	SCH1	7.69378	-6.79715	16	nmSC	fresh	1
SCH1_ACAGAAACATACCGTA-1	SCH1	1.30303	13.3216	11	TC	fresh	0
SCH1_ACAGAAACATCCGGCA-1	SCH1	9.54953	-8.99723	5	nmSC	fresh	1
SCH1_ACAGAAAGTAGTGTGG-1	SCH1	-2.51111	-2.29788	9	Myeloid	fresh	0
SCH1_ACAGAAATCAAATGCC-1	SCH1	-7.93976	2.35415	2	Myeloid	fresh	0
SCH1_ACAGAAATCTAAACGC-1	SCH1	8.43161	-8.47992	5	nmSC	fresh	1
SCH1_ACAGAAATCTAAGGAA-1	SCH1	-3.85852	-2.09071	15	Myeloid	fresh	0
SCH1_ACAGAAATCTGGGCAC-1	SCH1	-7.06426	4.49511	1	Myeloid	fresh	0
SCH1_ACAGCCGAGAATACAC-1	SCH1	-6.00446	3.59691	1	Myeloid	fresh	0
SCH1_ACAGCCGCACGACTAT-1	SCH1	-7.0459	4.48701	1	Myeloid	fresh	0
SCH1_ACAGCCGCAGCTATAC-1	SCH1	11.2607	5.10658	22	PC_VSMC	fresh	0
SCH1_ACAGCCGTCGCATGAT-1	SCH1	-3.24307	12.9769	18	NKC	fresh	0
SCH1_ACAGCCGTCTTCGATT-1	SCH1	-5.29643	0.946569	2	Myeloid	fresh	0
SCH1_ACAGGGACAATGCAAA-1	SCH1	-0.532505	-2.35914	8	Myeloid	fresh	0
SCH1_ACAGGGATCGACCTAA-1	SCH1	-7.59941	3.46813	1	Myeloid	fresh	0
SCH1_ACAGGGATCGGTTCAA-1	SCH1	10.912	5.66111	22	PC_VSMC	fresh	0
SCH1_ACATCCCAGACTACCT-1	SCH1	0.892867	-3.58633	8	Myeloid	fresh	0
SCH1_ACATCCCGTTGTAGCT-1	SCH1	-7.20184	2.61	2	Myeloid	fresh	0
SCH1_ACATCCCTCGAGCACC-1	SCH1	0.137171	12.5917	11	TC	fresh	0
SCH1_ACATCGAAGTAACGTA-1	SCH1	-2.31666	12.5955	18	NKC	fresh	0
SCH1_ACATCGACAATACCTG-1	SCH1	7.7115	-6.73844	16	nmSC	fresh	1
SCH1_ACATCGAGTTAAACAG-1	SCH1	-3.39797	-0.512531	3	Myeloid	fresh	0
SCH1_ACATCGATCCCTATTA-1	SCH1	6.46919	3.93585	20	Cycling	fresh	0
SCH1_ACATGCAAGTTTCTTC-1	SCH1	0.817855	-1.92222	0	Myeloid	fresh	0
SCH1_ACATGCACAGAGGACT-1	SCH1	11.1498	5.64311	22	PC_VSMC	fresh	0
SCH1_ACATGCACATGAAAGT-1	SCH1	-8.14819	1.70107	2	Myeloid	fresh	0
SCH1_ACATGCACATGTTTGG-1	SCH1	0.237332	-3.22335	8	Myeloid	fresh	0
SCH1_ACATGCAGTATCTCGA-1	SCH1	0.0129059	-0.824638	0	Myeloid	fresh	0
SCH1_ACATGCAGTGCGTCGT-1	SCH1	-3.49599	0.457725	3	Myeloid	fresh	0
SCH1_ACATGCATCGTAGCTA-1	SCH1	-7.3785	3.39202	1	Myeloid	fresh	0
SCH1_ACATTTCAGCAAGTGC-1	SCH1	-0.571107	-3.89207	8	Myeloid	fresh	0
SCH1_ACATTTCCATCTGGGC-1	SCH1	1.01673	12.5205	11	TC	fresh	0
SCH1_ACATTTCGTAGCGTTT-1	SCH1	1.91793	-3.46411	8	Myeloid	fresh	0
SCH1_ACATTTCGTCACTACA-1	SCH1	-3.06891	12.3717	18	NKC	fresh	0
SCH1_ACATTTCGTTGATGTC-1	SCH1	1.16773	14.3481	17	TC	fresh	0
SCH1_ACATTTCTCGCAACAT-1	SCH1	8.32136	-9.58256	5	nmSC	fresh	1
SCH1_ACCAAACAGACGATAT-1	SCH1	0.509709	-0.202047	0	Myeloid	fresh	0
SCH1_ACCAAACAGGCTCTCG-1	SCH1	8.15574	-10.8166	5	nmSC	fresh	1
SCH1_ACCAAACAGGGACTGT-1	SCH1	11.222	4.94134	22	PC_VSMC	fresh	0
SCH1_ACCAAACCACCTGCTT-1	SCH1	7.61389	-6.84272	16	nmSC	fresh	1
SCH1_ACCAAACCAGCATTGT-1	SCH1	0.973993	-2.71115	8	Myeloid	fresh	0
SCH1_ACCAAACGTATGTGTC-1	SCH1	0.60979	13.3601	11	TC	fresh	0
SCH1_ACCAAACGTCAGATTC-1	SCH1	-1.85726	-2.24699	0	Myeloid	fresh	0
SCH1_ACCAAACTCCTCAGAA-1	SCH1	6.97902	-9.00437	6	nmSC	fresh	1
SCH1_ACCAAACTCGAGCCAC-1	SCH1	0.410289	11.9178	11	TC	fresh	0
SCH1_ACCAAACTCGCAATGT-1	SCH1	9.81809	-10.5884	5	nmSC	fresh	1
SCH1_ACCAACACACCTGATA-1	SCH1	1.11653	-1.92805	0	Myeloid	fresh	0
SCH1_ACCAACAGTGGAGAAA-1	SCH1	0.664517	12.9968	11	TC	fresh	0
SCH1_ACCAACAGTGGTTCTA-1	SCH1	-2.35536	-2.40296	0	Myeloid	fresh	0
SCH1_ACCAACAGTTGCATCA-1	SCH1	-1.50658	-0.286889	3	Myeloid	fresh	0
SCH1_ACCAACATCGCCAGAC-1	SCH1	11.544	4.87517	22	PC_VSMC	fresh	0
SCH1_ACCAACATCGGTGCAC-1	SCH1	-5.54386	0.940798	3	Myeloid	fresh	0
SCH1_ACCAACATCTACTGAG-1	SCH1	7.68979	-8.93221	5	nmSC	fresh	1
SCH1_ACCACAAAGGGTCACA-1	SCH1	-4.32747	0.80352	3	Myeloid	fresh	0
SCH1_ACCACAACACAAATCC-1	SCH1	12.1109	4.72143	22	PC_VSMC	fresh	0
SCH1_ACCACAAGTAGTGGCA-1	SCH1	8.51447	-9.11648	16	nmSC	fresh	1
SCH1_ACCATTTAGCTTGTTG-1	SCH1	10.5742	0.983007	21	Endothelial	fresh	0
SCH1_ACCATTTGTAGAGACC-1	SCH1	8.47033	-8.16944	16	nmSC	fresh	1
SCH1_ACCATTTGTGCGAGTA-1	SCH1	7.88242	-9.64213	5	nmSC	fresh	1
SCH1_ACCATTTGTGTTAGCT-1	SCH1	-3.6557	0.185164	3	Myeloid	fresh	0
SCH1_ACCATTTGTTAGGACG-1	SCH1	7.65109	-6.79451	16	nmSC	fresh	1
SCH1_ACCATTTTCATCGCCT-1	SCH1	-7.53608	1.67516	2	Myeloid	fresh	0
SCH1_ACCATTTTCTATACGG-1	SCH1	-4.88044	-2.54347	7	Myeloid	fresh	0
SCH1_ACCATTTTCTGAGGCC-1	SCH1	6.36942	3.08558	20	Cycling	fresh	0
SCH1_ACCATTTTCTTAGCAG-1	SCH1	9.10364	-11.0055	5	nmSC	fresh	1
SCH1_ACCCAAACATTAAGCC-1	SCH1	-3.52144	-0.361539	3	Myeloid	fresh	0
SCH1_ACCCAAATCACCGGTG-1	SCH1	0.373139	12.0547	11	TC	fresh	0
SCH1_ACCCAAATCATGAGTC-1	SCH1	6.47789	-11.4926	6	nmSC	fresh	1
SCH1_ACCCAAATCGAACGGA-1	SCH1	-3.61071	0.434484	3	Myeloid	fresh	0
SCH1_ACCCAAATCTAGACCA-1	SCH1	6.29855	-11.9275	6	nmSC	fresh	1
SCH1_ACCCTCAAGCGATCGA-1	SCH1	-5.42544	3.40317	1	Myeloid	fresh	0
SCH1_ACCCTCAAGGGACAGG-1	SCH1	-2.61085	0.916446	3	Myeloid	fresh	0
SCH1_ACCCTCAGTAGTCTTG-1	SCH1	-4.70529	-3.2897	7	Myeloid	fresh	0
SCH1_ACCCTCATCCGGTAAT-1	SCH1	-5.51861	0.803751	2	Myeloid	fresh	0
SCH1_ACCCTTGGTACGTACT-1	SCH1	-7.00233	3.27096	1	Myeloid	fresh	0
SCH1_ACCCTTGGTTGCTAGT-1	SCH1	-7.74455	3.22337	1	Myeloid	fresh	0
SCH1_ACCGTTCAGGTAATCA-1	SCH1	-3.1699	12.9664	18	NKC	fresh	0
SCH1_ACCGTTCCATAAGATG-1	SCH1	-1.81673	1.44092	10	Myeloid	fresh	0
SCH1_ACCGTTCTCTCATTAC-1	SCH1	-6.83264	1.08991	2	Myeloid	fresh	0
SCH1_ACCTACCAGCTACGTT-1	SCH1	8.99993	-9.95479	5	nmSC	fresh	1
SCH1_ACCTACCCAGCGATTT-1	SCH1	-3.1128	5.65231	14	Myeloid	fresh	0
SCH1_ACCTACCGTCCTTTGC-1	SCH1	8.97819	-8.48401	5	nmSC	fresh	1
SCH1_ACCTACCGTTATCTGG-1	SCH1	4.75633	-11.8251	6	nmSC	fresh	1
SCH1_ACCTACCGTTTGAACC-1	SCH1	-5.74049	1.19771	2	Myeloid	fresh	0
SCH1_ACCTACCTCCGATAAC-1	SCH1	1.14149	-4.13428	8	Myeloid	fresh	0
SCH1_ACCTGAAAGCCTAACT-1	SCH1	-4.1366	-2.36939	7	Myeloid	fresh	0
SCH1_ACCTGAACAGTGTATC-1	SCH1	-7.38548	2.42635	1	Myeloid	fresh	0
SCH1_ACCTGAAGTATTCTCT-1	SCH1	-6.7255	3.6775	1	Myeloid	fresh	0
SCH1_ACCTGAAGTCCTATAG-1	SCH1	8.2113	-8.49932	5	nmSC	fresh	1
SCH1_ACCTGAATCACGGAGA-1	SCH1	-0.236225	-3.55007	8	Myeloid	fresh	0
SCH1_ACCTGTCAGAAATTGC-1	SCH1	0.961648	11.314	11	TC	fresh	0
SCH1_ACCTGTCAGTGCGTCC-1	SCH1	7.87616	-8.50242	16	nmSC	fresh	1
SCH1_ACCTGTCCACCATAAC-1	SCH1	-4.16982	-0.15161	3	Myeloid	fresh	0
SCH1_ACCTGTCCAGCTCCTT-1	SCH1	-7.08498	0.510776	2	Myeloid	fresh	0
SCH1_ACCTGTCCAGTTGTCA-1	SCH1	0.507024	12.3963	11	TC	fresh	0
SCH1_ACCTGTCCATGAATAG-1	SCH1	-6.53162	4.16389	1	Myeloid	fresh	0
SCH1_ACCTGTCGTATGAAGT-1	SCH1	1.52277	13.2963	11	TC	fresh	0
SCH1_ACCTGTCTCGACGCGT-1	SCH1	-8.0045	2.38944	2	Myeloid	fresh	0
SCH1_ACGATCAAGCCAGAGT-1	SCH1	7.95269	-7.5018	16	nmSC	fresh	1
SCH1_ACGATCAAGTAAATGC-1	SCH1	-5.59425	0.9306	2	Myeloid	fresh	0
SCH1_ACGATCACACGCTGCA-1	SCH1	8.69938	-7.43415	16	nmSC	fresh	1
SCH1_ACGATCACAGAACTCT-1	SCH1	-7.22743	2.14139	2	Myeloid	fresh	0
SCH1_ACGATCAGTCATCCGG-1	SCH1	10.2662	-8.42093	25	nmSC	fresh	1
SCH1_ACGATCAGTCGAGTGA-1	SCH1	7.59076	-7.68998	16	nmSC	fresh	1
SCH1_ACGATCATCATACGAC-1	SCH1	6.63641	-10.2235	6	nmSC	fresh	1
SCH1_ACGATCATCCTACGGG-1	SCH1	7.2857	-10.2019	6	nmSC	fresh	1
SCH1_ACGATGTAGGCATCGA-1	SCH1	0.869314	2.47964	13	Myeloid	fresh	0
SCH1_ACGATGTAGTGCACCC-1	SCH1	0.610658	-0.0443576	0	Myeloid	fresh	0
SCH1_ACGATGTCAAGACTGG-1	SCH1	-4.58215	-0.315816	3	Myeloid	fresh	0
SCH1_ACGATGTCACTCTGCT-1	SCH1	1.20377	-3.69435	8	Myeloid	fresh	0
SCH1_ACGATGTTCTCGCCTA-1	SCH1	4.79035	-11.4999	6	nmSC	fresh	1
SCH1_ACGCACGCAGGTTTAC-1	SCH1	9.63229	-9.6106	5	nmSC	fresh	1
SCH1_ACGCACGGTAAGGTCG-1	SCH1	-2.92629	0.340661	10	Myeloid	fresh	0
SCH1_ACGCACGGTGAGTAAT-1	SCH1	9.52084	-9.12701	5	nmSC	fresh	1
SCH1_ACGCACGGTTATTCCT-1	SCH1	11.3677	5.23372	22	PC_VSMC	fresh	0
SCH1_ACGCACGTCACCTCGT-1	SCH1	-2.99739	-0.67424	3	Myeloid	fresh	0
SCH1_ACGGAAGCAAGTAGTA-1	SCH1	-1.35022	0.263321	10	Myeloid	fresh	0
SCH1_ACGGAAGCATGGGTTT-1	SCH1	-0.0743635	4.44705	13	Myeloid	fresh	0
SCH1_ACGGAAGGTGGTCTAT-1	SCH1	10.963	5.77078	22	PC_VSMC	fresh	0
SCH1_ACGGAAGTCGCTTAAG-1	SCH1	-1.65351	6.46209	14	Myeloid	fresh	0
SCH1_ACGGAAGTCTAAACGC-1	SCH1	-5.73019	3.73503	1	Myeloid	fresh	0
SCH1_ACGGGTCAGACAAGCC-1	SCH1	6.71334	-7.76485	16	nmSC	fresh	1
SCH1_ACGGGTCAGATCGCCC-1	SCH1	8.70085	-10.3771	5	nmSC	fresh	1
SCH1_ACGGGTCAGCAGAAAG-1	SCH1	-5.44783	1.79885	1	Myeloid	fresh	0
SCH1_ACGGGTCCAATGGCCC-1	SCH1	6.48044	-9.57872	6	nmSC	fresh	1
SCH1_ACGGGTCCAGCTACTA-1	SCH1	-3.80408	-0.51763	3	Myeloid	fresh	0
SCH1_ACGGGTCCATCGTGGC-1	SCH1	-4.75956	1.68115	10	Myeloid	fresh	0
SCH1_ACGGGTCGTGGATACG-1	SCH1	-7.62013	1.80029	2	Myeloid	fresh	0
SCH1_ACGGGTCTCACTTGGA-1	SCH1	-4.2073	1.19579	3	Myeloid	fresh	0
SCH1_ACGGGTCTCGGAGCAA-1	SCH1	3.94279	6.11218	28	Mast	fresh	0
SCH1_ACGGGTCTCTTCGCTG-1	SCH1	1.09881	12.8567	11	TC	fresh	0
SCH1_ACGGTCGAGCCATTTG-1	SCH1	8.05063	-10.1677	5	nmSC	fresh	1
SCH1_ACGGTCGAGCTCCGAC-1	SCH1	6.85058	-9.16499	6	nmSC	fresh	1
SCH1_ACGGTCGCAACTTGCA-1	SCH1	8.06482	-8.29988	16	nmSC	fresh	1
SCH1_ACGGTCGCAGTTCCAA-1	SCH1	5.81737	-7.59248	16	nmSC	fresh	1
SCH1_ACGGTCGGTCCATACA-1	SCH1	6.52872	-9.95698	6	nmSC	fresh	1
SCH1_ACGGTCGGTTTCGACA-1	SCH1	-1.78685	0.725924	10	Myeloid	fresh	0
SCH1_ACGGTCGGTTTGGAGG-1	SCH1	0.00805392	4.71332	13	Myeloid	fresh	0
SCH1_ACGGTCGTCATGCTAG-1	SCH1	11.0696	5.45014	22	PC_VSMC	fresh	0
SCH1_ACGGTCGTCCCTTCCC-1	SCH1	10.4529	-8.5676	25	nmSC	fresh	1
SCH1_ACGGTCGTCGGAGTGA-1	SCH1	1.11333	11.2176	11	TC	fresh	0
SCH1_ACGGTTAAGGGTATAT-1	SCH1	-6.99974	2.78468	1	Myeloid	fresh	0
SCH1_ACGGTTACAAGCGCTC-1	SCH1	0.359294	4.53779	13	Myeloid	fresh	0
SCH1_ACGGTTACAGTAGTTC-1	SCH1	9.05171	-8.35698	5	nmSC	fresh	1
SCH1_ACGGTTACATTGACTG-1	SCH1	9.84018	-9.01234	5	nmSC	fresh	1
SCH1_ACGGTTAGTGGCAACA-1	SCH1	1.25781	14.7326	17	TC	fresh	0
SCH1_ACGGTTATCAGGAAAT-1	SCH1	0.462658	-1.1161	0	Myeloid	fresh	0
SCH1_ACGTAACAGGACTATA-1	SCH1	0.87637	12.0727	11	TC	fresh	0
SCH1_ACGTAACAGTATAGAC-1	SCH1	1.13799	12.2784	11	TC	fresh	0
SCH1_ACGTAACCACAGCCTG-1	SCH1	7.84194	-6.92149	16	nmSC	fresh	1
SCH1_ACGTAACCACCCATAA-1	SCH1	1.4229	-0.786276	0	Myeloid	fresh	0
SCH1_ACGTAACCACCGTCGA-1	SCH1	7.20738	-9.04452	5	nmSC	fresh	1
SCH1_ACGTAACGTAACATCC-1	SCH1	8.09	-8.18846	16	nmSC	fresh	1
SCH1_ACGTAACGTAGTCGTT-1	SCH1	0.125884	-1.25817	0	Myeloid	fresh	0
SCH1_ACGTAACTCACCGGTG-1	SCH1	8.64601	-8.73916	5	nmSC	fresh	1
SCH1_ACGTACAGTATCGCAT-1	SCH1	-2.46971	12.3272	18	NKC	fresh	0
SCH1_ACGTACAGTCTTGCTC-1	SCH1	-7.31584	4.52688	1	Myeloid	fresh	0
SCH1_ACGTACAGTTAGAGAT-1	SCH1	-8.07307	1.60724	2	Myeloid	fresh	0
SCH1_ACGTAGTAGAAGCTCG-1	SCH1	8.13755	-9.12869	15	Myeloid	fresh	0
SCH1_ACGTAGTCACAGAGAC-1	SCH1	0.236889	12.206	11	TC	fresh	0
SCH1_ACGTAGTGTACGGCAA-1	SCH1	-6.05151	0.834175	3	Myeloid	fresh	0
SCH1_ACGTCCTAGACCCTTA-1	SCH1	0.220506	11.8467	11	TC	fresh	0
SCH1_ACGTCCTTCACGATAC-1	SCH1	-2.63922	12.6973	18	NKC	fresh	0
SCH1_ACGTCCTTCCTAACAG-1	SCH1	0.292022	13.15	11	TC	fresh	0
SCH1_ACGTTCCAGAGGATCC-1	SCH1	-3.40573	-0.27079	3	Myeloid	fresh	0
SCH1_ACGTTCCAGTTGCCTA-1	SCH1	4.66559	-11.8871	6	nmSC	fresh	1
SCH1_ACGTTCCAGTTGTCGT-1	SCH1	-5.036	3.99554	1	Myeloid	fresh	0
SCH1_ACGTTCCCAACTCATG-1	SCH1	-7.79243	1.95507	2	Myeloid	fresh	0
SCH1_ACGTTCCCACTGATTG-1	SCH1	-4.88253	0.894376	10	Myeloid	fresh	0
SCH1_ACGTTCCGTTCCCAAA-1	SCH1	10.7439	7.11665	12	Fibroblast	fresh	0
SCH1_ACGTTCCTCCCAAGCG-1	SCH1	6.81049	-9.47589	5	nmSC	fresh	1
SCH1_ACGTTCCTCCCTCATG-1	SCH1	8.78421	-9.38662	5	nmSC	fresh	1
SCH1_ACTACGAAGGAACGAA-1	SCH1	8.05683	-6.99485	16	nmSC	fresh	1
SCH1_ACTACGAAGTTGCTCA-1	SCH1	7.97291	-6.82284	16	nmSC	fresh	1
SCH1_ACTACGACAGCCTTCT-1	SCH1	-2.39838	12.6266	18	NKC	fresh	0
SCH1_ACTACGAGTCGACGCT-1	SCH1	11.9834	4.75929	22	PC_VSMC	fresh	0
SCH1_ACTACGATCATTTGGG-1	SCH1	-2.94763	5.58657	14	Myeloid	fresh	0
SCH1_ACTACGATCGTTAGTG-1	SCH1	-8.01447	0.991168	2	Myeloid	fresh	0
SCH1_ACTATCTAGAGTCGAC-1	SCH1	8.7711	-9.09168	5	nmSC	fresh	1
SCH1_ACTATCTAGAGTTCGG-1	SCH1	-7.64525	3.03012	1	Myeloid	fresh	0
SCH1_ACTATCTAGGCTATCT-1	SCH1	11.2881	4.9902	22	PC_VSMC	fresh	0
SCH1_ACTATCTAGTGAACAT-1	SCH1	1.31741	11.3749	11	TC	fresh	0
SCH1_ACTATCTCAATCTAGC-1	SCH1	6.37296	-10.7115	6	nmSC	fresh	1
SCH1_ACTATCTCACCTAAAC-1	SCH1	1.40472	13.0096	11	TC	fresh	0
SCH1_ACTATCTCATACGCAT-1	SCH1	0.255949	11.9736	11	TC	fresh	0
SCH1_ACTATGGAGAGTATAC-1	SCH1	-4.23926	0.765932	10	Myeloid	fresh	0
SCH1_ACTATGGCAGAGAATT-1	SCH1	-4.39658	-1.76287	7	Myeloid	fresh	0
SCH1_ACTATGGGTGTCTCCT-1	SCH1	-6.8688	3.512	1	Myeloid	fresh	0
SCH1_ACTATTCAGAAGTCCG-1	SCH1	6.62731	-7.72564	16	nmSC	fresh	1
SCH1_ACTATTCAGCCGCTTG-1	SCH1	-6.18284	4.21348	1	Myeloid	fresh	0
SCH1_ACTATTCAGGCGTCCT-1	SCH1	11.4805	1.01702	21	Endothelial	fresh	0
SCH1_ACTATTCCAACGACAG-1	SCH1	-2.61647	6.33719	14	Myeloid	fresh	0
SCH1_ACTATTCGTATACCTG-1	SCH1	-4.97478	5.2781	1	Myeloid	fresh	0
SCH1_ACTATTCGTTCGAAGG-1	SCH1	0.104565	12.4249	11	TC	fresh	0
SCH1_ACTATTCTCATCCTGC-1	SCH1	-4.55143	-0.228215	3	Myeloid	fresh	0
SCH1_ACTATTCTCGGTGTTA-1	SCH1	0.868064	-1.97092	0	Myeloid	fresh	0
SCH1_ACTCCCAAGTCGTCTA-1	SCH1	9.18091	-8.29595	5	nmSC	fresh	1
SCH1_ACTCCCACAAGTGACG-1	SCH1	0.927951	11.5353	11	TC	fresh	0
SCH1_ACTCCCATCAACGCTA-1	SCH1	-6.00494	-2.78783	7	Myeloid	fresh	0
SCH1_ACTCCCATCGTTAGTG-1	SCH1	-6.02564	3.06661	14	Myeloid	fresh	0
SCH1_ACTCCCATCTAAACGC-1	SCH1	8.9296	-10.188	5	nmSC	fresh	1
SCH1_ACTCCCATCTGGTGCG-1	SCH1	6.19454	-7.68349	16	nmSC	fresh	1
SCH1_ACTCTCGAGCATCGAG-1	SCH1	0.942047	-0.513714	0	Myeloid	fresh	0
SCH1_ACTCTCGCAGGATCTT-1	SCH1	12.0362	1.08104	21	Endothelial	fresh	0
SCH1_ACTCTCGCATATGGCT-1	SCH1	-1.23628	-2.07732	0	Myeloid	fresh	0
SCH1_ACTCTCGGTATCGCAT-1	SCH1	7.26314	-7.38854	16	nmSC	fresh	1
SCH1_ACTGATGAGTCACTAC-1	SCH1	-4.74464	1.6169	1	Myeloid	fresh	0
SCH1_ACTGATGGTACTCGCG-1	SCH1	0.391093	-1.73618	0	Myeloid	fresh	0
SCH1_ACTGATGGTATCGCTA-1	SCH1	8.78371	-9.40026	5	nmSC	fresh	1
SCH1_ACTGATGTCCGTGGGT-1	SCH1	-4.63523	0.771184	3	Myeloid	fresh	0
SCH1_ACTGATGTCCTGTACC-1	SCH1	-3.63572	3.60686	2	Myeloid	fresh	0
SCH1_ACTGCAACAACTGCTA-1	SCH1	-4.3055	1.43872	10	Myeloid	fresh	0
SCH1_ACTGCAATCGACCCAG-1	SCH1	8.68048	-10.762	5	nmSC	fresh	1
SCH1_ACTGCAATCTTAGCCC-1	SCH1	-0.00973139	13.0087	11	TC	fresh	0
SCH1_ACTGTCCAGACCGCCT-1	SCH1	0.877065	12.3678	11	TC	fresh	0
SCH1_ACTGTCCAGATAGTGT-1	SCH1	-6.13225	3.76979	1	Myeloid	fresh	0
SCH1_ACTGTCCAGCCGGATA-1	SCH1	9.68682	-9.84195	5	nmSC	fresh	1
SCH1_ACTGTCCCATAGGTAA-1	SCH1	0.16635	-1.86902	0	Myeloid	fresh	0
SCH1_ACTGTCCGTTTGTTGG-1	SCH1	10.9012	5.48809	22	PC_VSMC	fresh	0
SCH1_ACTGTCCTCGCGGTAC-1	SCH1	-2.80563	12.4933	18	NKC	fresh	0
SCH1_ACTGTGAGTCGCTTGG-1	SCH1	1.08594	13.5685	17	TC	fresh	0
SCH1_ACTGTGATCACTTGGA-1	SCH1	-3.45214	0.270363	3	Myeloid	fresh	1
SCH1_ACTGTGATCATTGAGC-1	SCH1	6.87487	-10.1678	6	nmSC	fresh	1
SCH1_ACTTAGGAGACCGCCT-1	SCH1	-4.63725	-0.395997	3	Myeloid	fresh	0
SCH1_ACTTAGGAGGCTATCT-1	SCH1	-4.06615	1.6182	3	Myeloid	fresh	0
SCH1_ACTTAGGCATGTAACC-1	SCH1	7.4864	-9.63539	5	nmSC	fresh	1
SCH1_ACTTAGGGTAAGATAC-1	SCH1	-3.61169	0.549632	3	Myeloid	fresh	0
SCH1_ACTTAGGGTGCCTTTC-1	SCH1	8.69146	-10.1209	5	nmSC	fresh	1
SCH1_ACTTATCAGCCATTCA-1	SCH1	7.61524	-8.93538	5	nmSC	fresh	1
SCH1_ACTTATCCAAGTCGTT-1	SCH1	-6.93185	2.21906	14	Myeloid	fresh	0
SCH1_ACTTATCCATGAGATA-1	SCH1	4.89076	-11.3406	6	nmSC	fresh	1
SCH1_ACTTATCTCCAGCCTT-1	SCH1	-6.4351	3.1157	1	Myeloid	fresh	0
SCH1_ACTTCCGCACAGCGCT-1	SCH1	-1.11091	3.6707	4	Myeloid	fresh	0
SCH1_ACTTCCGCACTCACTC-1	SCH1	6.13264	-9.90294	6	nmSC	fresh	1
SCH1_ACTTCCGGTAAGTTAG-1	SCH1	7.63738	-9.37188	5	nmSC	fresh	1
SCH1_ACTTCGCAGTTGCGCC-1	SCH1	7.02031	-9.01351	6	nmSC	fresh	1
SCH1_ACTTCGCTCTTCGGAA-1	SCH1	7.95615	-8.02729	16	nmSC	fresh	1
SCH1_ACTTCGCTCTTGAGCA-1	SCH1	7.27864	-8.65697	5	nmSC	fresh	1
SCH1_ACTTTCAAGATGGCAC-1	SCH1	-0.932301	-1.78489	0	Myeloid	fresh	0
SCH1_ACTTTCAAGTAAACTG-1	SCH1	-5.05668	3.63359	1	Myeloid	fresh	0
SCH1_ACTTTCACAAGACCTT-1	SCH1	-7.17681	3.38761	1	Myeloid	fresh	0
SCH1_ACTTTCAGTACCCGAC-1	SCH1	-0.0350599	12.753	11	TC	fresh	0
SCH1_ACTTTGTAGTTGCCTA-1	SCH1	0.981932	14.4052	17	TC	fresh	0
SCH1_ACTTTGTGTGCCCGTA-1	SCH1	1.00591	-2.21904	0	Myeloid	fresh	0
SCH1_ACTTTGTGTTGGTACT-1	SCH1	-7.36056	2.97799	1	Myeloid	fresh	0
SCH1_AGAAATGCAAACACGG-1	SCH1	0.263923	12.473	11	TC	fresh	0
SCH1_AGAAATGGTAACGATA-1	SCH1	7.60057	-7.53024	16	nmSC	fresh	1
SCH1_AGAAATGGTAGACGTG-1	SCH1	9.26509	-9.59964	5	nmSC	fresh	1
SCH1_AGAAATGGTAGGTACG-1	SCH1	-0.226722	-2.62067	9	Myeloid	fresh	0
SCH1_AGAAATGGTCGCCTAG-1	SCH1	-0.486305	4.35839	13	Myeloid	fresh	0
SCH1_AGAAATGGTGCAGGAT-1	SCH1	9.18276	-9.26046	5	nmSC	fresh	1
SCH1_AGAACAACAAAGGCAC-1	SCH1	-7.03266	2.56279	1	Myeloid	fresh	0
SCH1_AGAACAACAAGCAGGT-1	SCH1	0.790921	13.08	11	TC	fresh	0
SCH1_AGAACAACAGCAGTTT-1	SCH1	1.65565	-3.49427	8	Myeloid	fresh	0
SCH1_AGAACAACAGTCTACA-1	SCH1	0.651168	12.471	11	TC	fresh	0
SCH1_AGAACAAGTGGCTTGC-1	SCH1	-5.46568	2.48436	1	Myeloid	fresh	0
SCH1_AGAACCTAGTTTCAGC-1	SCH1	1.29962	-0.928239	0	Myeloid	fresh	0
SCH1_AGAACCTCACCCTAAA-1	SCH1	-5.00309	-1.41806	7	Myeloid	fresh	0
SCH1_AGAACCTCAGAGGAAA-1	SCH1	-5.68897	4.03485	1	Myeloid	fresh	0
SCH1_AGAACCTCATGGCCCA-1	SCH1	8.34099	-8.50892	5	nmSC	fresh	1
SCH1_AGAACCTGTCAAGCGA-1	SCH1	10.4123	-8.35411	25	nmSC	fresh	1
SCH1_AGAACCTGTCACAGTT-1	SCH1	-7.21485	3.21224	1	Myeloid	fresh	0
SCH1_AGAACCTGTCTAGGCC-1	SCH1	7.33682	-7.8379	16	nmSC	fresh	1
SCH1_AGAACCTTCGAGCCTG-1	SCH1	-5.3757	5.38407	1	Myeloid	fresh	0
SCH1_AGAAGCGCAGGGTCTC-1	SCH1	9.63808	-10.0686	5	nmSC	fresh	1
SCH1_AGAAGCGCATCTGTTT-1	SCH1	4.86542	-11.2829	6	nmSC	fresh	1
SCH1_AGAAGCGGTAACCAGG-1	SCH1	8.51624	-8.34706	5	nmSC	fresh	1
SCH1_AGAAGCGGTTCTAACG-1	SCH1	8.63891	-8.19438	5	nmSC	fresh	1
SCH1_AGAAGCGTCCACTGGG-1	SCH1	-4.67442	0.446459	3	Myeloid	fresh	0
SCH1_AGAAGTAAGGACTATA-1	SCH1	8.03452	-10.6665	5	nmSC	fresh	1
SCH1_AGAAGTAAGGTTGCCC-1	SCH1	6.93372	-10.9686	6	nmSC	fresh	1
SCH1_AGAAGTACACAATGCT-1	SCH1	-5.13367	4.92875	1	Myeloid	fresh	0
SCH1_AGAAGTAGTACTGCCG-1	SCH1	8.18718	-8.0389	16	nmSC	fresh	1
SCH1_AGAAGTAGTAGGCTCC-1	SCH1	5.9312	10.6331	6	nmSC	fresh	1
SCH1_AGAAGTAGTTAAGGGC-1	SCH1	1.95013	-10.7671	19	myeSC	fresh	1
SCH1_AGACAAAAGGACGCTA-1	SCH1	1.16817	13.0662	11	TC	fresh	0
SCH1_AGACAAAAGTGATAAC-1	SCH1	0.832263	-0.270786	0	Myeloid	fresh	0
SCH1_AGACAAAAGTGGAAAG-1	SCH1	0.506897	-2.01055	0	Myeloid	fresh	0
SCH1_AGACAAACAAGAGTTA-1	SCH1	10.7334	7.4102	12	Fibroblast	fresh	0
SCH1_AGACAAAGTCGCCTAG-1	SCH1	-4.63162	-3.45225	7	Myeloid	fresh	0
SCH1_AGACAAAGTGCCCGTA-1	SCH1	-3.18363	12.9167	18	NKC	fresh	0
SCH1_AGACAAATCTTGGAAC-1	SCH1	9.90668	-9.09588	5	nmSC	fresh	1
SCH1_AGACACTAGCCGATTT-1	SCH1	-8.28177	1.24604	2	Myeloid	fresh	0
SCH1_AGACACTCAGCGTATT-1	SCH1	11.0598	5.16219	22	PC_VSMC	fresh	0
SCH1_AGACACTGTGGCACTC-1	SCH1	1.02315	11.2374	11	TC	fresh	0
SCH1_AGACACTGTGTTGACT-1	SCH1	11.5748	-8.13832	23	nmSC	fresh	1
SCH1_AGACACTTCCGTAGTA-1	SCH1	0.469096	-0.690642	0	Myeloid	fresh	0
SCH1_AGACAGGAGCATGATA-1	SCH1	-8.09977	1.0706	2	Myeloid	fresh	0
SCH1_AGACAGGCAAACACGG-1	SCH1	9.26626	-9.55798	5	nmSC	fresh	1
SCH1_AGACAGGCAAGGTCTT-1	SCH1	0.986668	13.0552	11	TC	fresh	0
SCH1_AGACAGGCACTATCGA-1	SCH1	1.26953	11.8012	11	TC	fresh	0
SCH1_AGACAGGGTTAGGCTT-1	SCH1	1.34688	13.1186	11	TC	fresh	0
SCH1_AGACAGGTCATCGGGC-1	SCH1	10.8754	5.43281	22	PC_VSMC	fresh	0
SCH1_AGACCATAGAGGACTC-1	SCH1	0.897758	11.9253	11	TC	fresh	0
SCH1_AGACCATCATGAAGCG-1	SCH1	10.5309	1.01391	21	Endothelial	fresh	0
SCH1_AGACCATGTAGAATAC-1	SCH1	-4.14648	1.0305	3	Myeloid	fresh	0
SCH1_AGACCATGTTTCGTGA-1	SCH1	-5.85113	4.11613	1	Myeloid	fresh	0
SCH1_AGACCATTCATAGACC-1	SCH1	-7.94096	1.60158	2	Myeloid	fresh	0
SCH1_AGACCATTCGACGATT-1	SCH1	8.05476	-10.3032	5	nmSC	fresh	1
SCH1_AGACCCGAGGAGAGTA-1	SCH1	10.4591	8.189	12	Fibroblast	fresh	0
SCH1_AGACCCGAGTAGTCCT-1	SCH1	0.557266	12.5316	11	TC	fresh	0
SCH1_AGACTCAAGCAGAAAG-1	SCH1	0.0878294	12.3827	11	TC	fresh	0
SCH1_AGACTCAAGCTGTCCG-1	SCH1	10.7976	0.707004	21	Endothelial	fresh	0
SCH1_AGACTCACACATTCTT-1	SCH1	1.43092	14.504	17	TC	fresh	0
SCH1_AGACTCATCAGTGTCA-1	SCH1	-4.49936	-3.3445	7	Myeloid	fresh	0
SCH1_AGACTCATCGCTACAA-1	SCH1	-5.7535	1.95155	10	Myeloid	fresh	0
SCH1_AGACTCATCGTTGCCT-1	SCH1	6.7862	-9.19456	6	nmSC	fresh	1
SCH1_AGAGAATAGCGACAGT-1	SCH1	1.24349	-3.42434	8	Myeloid	fresh	0
SCH1_AGAGAATAGGCCATAG-1	SCH1	-3.54928	4.19935	14	Myeloid	fresh	0
SCH1_AGAGAATCACTGCTTC-1	SCH1	10.633	-8.36724	25	nmSC	fresh	1
SCH1_AGAGAATCATCTTCGC-1	SCH1	8.08688	-10.5025	5	nmSC	fresh	1
SCH1_AGAGAATGTCTGGTTA-1	SCH1	-6.85989	2.61924	1	Myeloid	fresh	0
SCH1_AGAGAATTCATCAGTG-1	SCH1	-1.87091	-0.831583	3	Myeloid	fresh	0
SCH1_AGAGAATTCGATACTG-1	SCH1	1.48629	13.6141	17	TC	fresh	0
SCH1_AGAGAGCAGCCATATC-1	SCH1	7.7948	-8.91356	15	Myeloid	fresh	0
SCH1_AGAGAGCAGTTCCTGA-1	SCH1	10.4835	-8.32488	25	nmSC	fresh	1
SCH1_AGAGAGCTCACCTGTC-1	SCH1	-2.30445	1.15196	10	Myeloid	fresh	0
SCH1_AGAGAGCTCCGCATAA-1	SCH1	6.84072	-7.6823	16	nmSC	fresh	1
SCH1_AGAGAGCTCTAGCCAA-1	SCH1	-3.2726	12.7488	18	NKC	fresh	0
SCH1_AGAGAGCTCTTACCAT-1	SCH1	10.2884	8.82136	12	Fibroblast	fresh	0
SCH1_AGAGCAGAGACCAGAC-1	SCH1	-7.61207	2.57203	2	Myeloid	fresh	0
SCH1_AGAGCAGAGTTGTAGA-1	SCH1	-5.10088	2.91437	10	Myeloid	fresh	0
SCH1_AGAGCAGCATTAGGCT-1	SCH1	-6.0376	3.2132	10	Myeloid	fresh	0
SCH1_AGAGCAGGTCGAATTC-1	SCH1	1.73344	14.1004	17	TC	fresh	0
SCH1_AGAGCAGGTGACTATC-1	SCH1	-6.02675	-2.16498	7	Myeloid	fresh	0
SCH1_AGAGCAGGTTAATGAG-1	SCH1	0.0687728	11.7562	11	TC	fresh	0
SCH1_AGAGCAGGTTCGGCTG-1	SCH1	11.0761	5.2656	22	PC_VSMC	fresh	0
SCH1_AGAGCAGTCGCCAATA-1	SCH1	9.18602	-9.12704	5	nmSC	fresh	1
SCH1_AGAGCAGTCTTTGCGC-1	SCH1	-7.07506	3.85767	1	Myeloid	fresh	0
SCH1_AGAGCCCTCCATATGG-1	SCH1	-4.59788	-3.10071	7	Myeloid	fresh	0
SCH1_AGATAGAAGGAATTAC-1	SCH1	8.57644	-8.43425	5	nmSC	fresh	1
SCH1_AGATAGACATACAGAA-1	SCH1	-8.13897	1.22721	2	Myeloid	fresh	0
SCH1_AGATAGAGTAGATTAG-1	SCH1	10.3939	-8.44966	25	nmSC	fresh	1
SCH1_AGATAGAGTGCACAAG-1	SCH1	-1.71845	-0.615061	3	Myeloid	fresh	0
SCH1_AGATAGAGTGGAACAC-1	SCH1	9.27586	-8.87497	5	nmSC	fresh	1
SCH1_AGATAGATCACTCCGT-1	SCH1	1.07944	-2.93417	8	Myeloid	fresh	0
SCH1_AGATCCATCCTAAACG-1	SCH1	-6.67392	4.50126	1	Myeloid	fresh	0
SCH1_AGATCGTAGAGGGTAA-1	SCH1	-3.65028	0.779272	10	Myeloid	fresh	0
SCH1_AGATCGTAGGAAGTGA-1	SCH1	1.08959	11.7726	11	TC	fresh	0
SCH1_AGATCGTCAAAGGGCT-1	SCH1	0.811815	12.0867	11	TC	fresh	0
SCH1_AGATCGTCAACAACAA-1	SCH1	9.49172	-8.48853	5	nmSC	fresh	1
SCH1_AGATCGTCACCTGAAT-1	SCH1	8.32726	-8.50685	5	nmSC	fresh	1
SCH1_AGATCGTCACTATGTG-1	SCH1	9.00276	-9.95464	5	nmSC	fresh	1
SCH1_AGATGAAAGTGGGAAA-1	SCH1	9.20536	-9.76099	5	nmSC	fresh	1
SCH1_AGATGAACAAATGAAC-1	SCH1	7.08459	-10.0056	6	nmSC	fresh	1
SCH1_AGATGAAGTACTAACC-1	SCH1	8.31288	-8.27848	5	nmSC	fresh	1
SCH1_AGATGAAGTCCTTAAG-1	SCH1	1.49578	-1.29467	0	Myeloid	fresh	1
SCH1_AGATGCTAGCCATCCG-1	SCH1	0.868689	11.8108	11	TC	fresh	0
SCH1_AGATGCTAGTTCACTG-1	SCH1	6.4007	-9.76494	6	nmSC	fresh	1
SCH1_AGATGCTCACCCGTAG-1	SCH1	-3.96481	-3.33765	7	Myeloid	fresh	0
SCH1_AGATGCTGTCCTGGTG-1	SCH1	7.51091	-7.83372	16	nmSC	fresh	1
SCH1_AGCATCAAGACTTGTC-1	SCH1	1.19577	14.7659	17	TC	fresh	0
SCH1_AGCATCAAGAGTACCG-1	SCH1	6.37426	-7.88422	16	nmSC	fresh	1
SCH1_AGCATCACAACCGGAA-1	SCH1	0.824987	14.0323	17	TC	fresh	0
SCH1_AGCATCATCTATCGCC-1	SCH1	-6.32048	3.77384	1	Myeloid	fresh	0
SCH1_AGCCAATCAGTCAGTT-1	SCH1	1.29485	14.2967	17	TC	fresh	0
SCH1_AGCCAATGTACCTAAC-1	SCH1	-7.11509	-0.0498088	2	Myeloid	fresh	0
SCH1_AGCCAATGTTCCCAAA-1	SCH1	-2.4922	0.81739	10	Myeloid	fresh	0
SCH1_AGCCAATTCCGTCAAA-1	SCH1	0.85092	-0.167562	0	Myeloid	fresh	0
SCH1_AGCCAATTCTGGACTA-1	SCH1	7.70706	-7.74545	16	nmSC	fresh	1
SCH1_AGCCACGAGAAGGATG-1	SCH1	1.0823	14.034	17	TC	fresh	0
SCH1_AGCCACGAGGCGCTCT-1	SCH1	-3.75284	0.307053	3	Myeloid	fresh	0
SCH1_AGCCACGGTACGCTTA-1	SCH1	-0.50688	-2.2926	0	Myeloid	fresh	0
SCH1_AGCCACGGTGTCGATT-1	SCH1	-5.8326	1.45602	1	Myeloid	fresh	0
SCH1_AGCCACGTCTAGCAAC-1	SCH1	-5.88177	4.26184	1	Myeloid	fresh	0
SCH1_AGCCAGCAGAAGAACG-1	SCH1	7.82075	-6.90131	16	nmSC	fresh	1
SCH1_AGCCAGCAGACCAAAT-1	SCH1	-5.07204	2.73213	1	Myeloid	fresh	0
SCH1_AGCCAGCAGCAGCACA-1	SCH1	-0.168345	2.74899	10	Myeloid	fresh	0
SCH1_AGCCAGCGTACGTGAG-1	SCH1	-6.1821	2.51735	10	Myeloid	fresh	0
SCH1_AGCCAGCGTCGTACAT-1	SCH1	9.05567	-9.41967	5	nmSC	fresh	1
SCH1_AGCCAGCGTTCGGGTC-1	SCH1	0.112504	-1.65152	9	Myeloid	fresh	0
SCH1_AGCCAGCTCGATGCAT-1	SCH1	0.929063	11.8972	11	TC	fresh	0
SCH1_AGCGATTCAGGGTTGA-1	SCH1	9.68633	-10.0717	5	nmSC	fresh	1
SCH1_AGCGATTCATATTCGG-1	SCH1	-2.83641	12.6467	18	NKC	fresh	0
SCH1_AGCGATTTCGAACCTA-1	SCH1	0.972198	-2.2123	8	Myeloid	fresh	0
SCH1_AGCGATTTCGTGTTCC-1	SCH1	0.523492	0.906937	14	Myeloid	fresh	0
SCH1_AGCGCCAAGGGCCCTT-1	SCH1	11.2545	0.316548	21	Endothelial	fresh	0
SCH1_AGCGCCACAAACCGGA-1	SCH1	6.5828	-11.0947	6	nmSC	fresh	1
SCH1_AGCGCCACAGCCTATA-1	SCH1	6.29183	2.89806	20	Cycling	fresh	0
SCH1_AGCGCCACATCTCGTC-1	SCH1	1.44522	14.0666	17	TC	fresh	0
SCH1_AGCGCCAGTACCAGAG-1	SCH1	9.54976	-9.70767	5	nmSC	fresh	1
SCH1_AGCGCCAGTATCATGC-1	SCH1	-4.221	1.34148	3	Myeloid	fresh	0
SCH1_AGCGCCAGTGGGACAT-1	SCH1	10.6929	0.150982	21	Endothelial	fresh	0
SCH1_AGCGCCATCGATACGT-1	SCH1	5.16008	-11.0141	6	nmSC	fresh	1
SCH1_AGCGCTGAGAAGCGAA-1	SCH1	0.29632	-1.0311	0	Myeloid	fresh	0
SCH1_AGCGCTGAGTACAGCG-1	SCH1	8.81754	-9.32278	5	nmSC	fresh	1
SCH1_AGCGCTGCATAGGTTC-1	SCH1	12.1284	1.1734	21	Endothelial	fresh	0
SCH1_AGCGCTGGTGGTCTCG-1	SCH1	-4.72045	-3.46681	7	Myeloid	fresh	0
SCH1_AGCGCTGGTTCGAACT-1	SCH1	-7.49373	3.84777	1	Myeloid	fresh	0
SCH1_AGCGTATAGCATGCAG-1	SCH1	1.50979	14.7476	17	TC	fresh	0
SCH1_AGCGTATGTCGCATGC-1	SCH1	11.4146	4.8294	22	PC_VSMC	fresh	0
SCH1_AGCGTATGTGTTCATG-1	SCH1	0.576417	-0.240548	0	Myeloid	fresh	0
SCH1_AGCGTATTCAACCTCC-1	SCH1	-5.97601	0.171929	3	Myeloid	fresh	0
SCH1_AGCGTATTCACAGTGT-1	SCH1	-6.76361	1.28907	2	Myeloid	fresh	0
SCH1_AGCGTATTCGTTCATT-1	SCH1	-6.36042	4.37961	1	Myeloid	fresh	0
SCH1_AGCGTCGCAGTAACAA-1	SCH1	0.00574639	-0.832905	0	Myeloid	fresh	0
SCH1_AGCGTCGCATGACGTT-1	SCH1	1.20985	12.2755	11	TC	fresh	0
SCH1_AGCGTCGCATGATGCT-1	SCH1	0.521477	11.7067	11	TC	fresh	0
SCH1_AGCTACAGTAGGTCAG-1	SCH1	7.299	-9.03943	5	nmSC	fresh	1
SCH1_AGCTACAGTCAGGCAA-1	SCH1	1.61423	12.8601	11	TC	fresh	0
SCH1_AGCTACAGTCAGTCTA-1	SCH1	-2.43278	0.572982	3	Myeloid	fresh	0
SCH1_AGCTACATCTCCTGTG-1	SCH1	-2.21728	0.205647	3	Myeloid	fresh	0
SCH1_AGCTCAAAGAAGAACG-1	SCH1	-7.18052	2.51569	2	Myeloid	fresh	0
SCH1_AGCTCAAAGCACTGGA-1	SCH1	3.84098	6.01451	28	Mast	fresh	0
SCH1_AGCTCAAAGGCCTAAG-1	SCH1	-2.86396	12.5438	18	NKC	fresh	0
SCH1_AGCTCAACAATTCTTC-1	SCH1	-5.64995	0.30109	2	Myeloid	fresh	0
SCH1_AGCTCAACAGGCTTGC-1	SCH1	-5.45996	2.76816	14	Myeloid	fresh	0
SCH1_AGCTCAACATCCTATT-1	SCH1	-3.35303	-2.92485	0	Myeloid	fresh	0
SCH1_AGCTCAATCCGTTTCG-1	SCH1	-6.53383	2.39306	1	Myeloid	fresh	0
SCH1_AGCTCAATCTCGGGAC-1	SCH1	0.553293	-11.0141	19	myeSC	fresh	1
SCH1_AGCTTCCAGAAATTGC-1	SCH1	10.6153	-8.32944	25	nmSC	fresh	1
SCH1_AGCTTCCAGCCATCCG-1	SCH1	6.06802	-10.1066	6	nmSC	fresh	1
SCH1_AGCTTCCAGCCTTGAT-1	SCH1	8.49513	-8.57368	5	nmSC	fresh	1
SCH1_AGCTTCCAGCGAGTAC-1	SCH1	1.41266	12.0116	11	TC	fresh	0
SCH1_AGCTTCCAGCTCTTCC-1	SCH1	0.894436	-4.07009	8	Myeloid	fresh	0
SCH1_AGCTTCCAGTTGTACC-1	SCH1	-5.92321	3.7036	1	Myeloid	fresh	0
SCH1_AGCTTCCCAGCGGTCT-1	SCH1	-1.18334	0.659685	10	Myeloid	fresh	0
SCH1_AGCTTCCCATGACGGA-1	SCH1	1.29543	13.1061	11	TC	fresh	0
SCH1_AGCTTCCTCCGTAATG-1	SCH1	-2.58305	1.3589	10	Myeloid	fresh	0
SCH1_AGGAAATAGCACTCCG-1	SCH1	10.9525	5.35841	22	PC_VSMC	fresh	0
SCH1_AGGAAATCACCTAAAC-1	SCH1	0.194217	-3.90529	8	Myeloid	fresh	0
SCH1_AGGAAATCACTGAATC-1	SCH1	-6.45572	4.42027	1	Myeloid	fresh	0
SCH1_AGGAAATCATAGCACT-1	SCH1	10.6646	-8.38833	25	nmSC	fresh	1
SCH1_AGGAAATGTACGCGTC-1	SCH1	-6.75037	2.44979	14	Myeloid	fresh	0
SCH1_AGGAAATTCGGTTCAA-1	SCH1	1.21105	12.4179	11	TC	fresh	0
SCH1_AGGAAATTCTCCGTGT-1	SCH1	6.01842	-9.92114	6	nmSC	fresh	1
SCH1_AGGAAATTCTGAGATC-1	SCH1	10.4753	-8.36159	25	nmSC	fresh	1
SCH1_AGGAATAAGAATTCAG-1	SCH1	0.760011	-0.803713	0	Myeloid	fresh	0
SCH1_AGGAATAAGTAGGATT-1	SCH1	1.47549	4.49391	27	Myeloid	fresh	0
SCH1_AGGAATACAAGCAATA-1	SCH1	-6.78764	4.38569	1	Myeloid	fresh	0
SCH1_AGGAATACAAGCAGGT-1	SCH1	0.752824	12.1532	11	TC	fresh	0
SCH1_AGGAATACAGCAGATG-1	SCH1	-2.94603	5.67174	14	Myeloid	fresh	0
SCH1_AGGAATACATGAAGGC-1	SCH1	10.9704	-8.62669	23	nmSC	fresh	1
SCH1_AGGAATAGTGACACGA-1	SCH1	-7.42305	3.36136	1	Myeloid	fresh	0
SCH1_AGGAATATCGACCATA-1	SCH1	10.968	0.47652	21	Endothelial	fresh	0
SCH1_AGGACGACAGCATACT-1	SCH1	8.09366	-11.1713	5	nmSC	fresh	1
SCH1_AGGACGAGTCGTCAGC-1	SCH1	0.511923	-4.25323	8	Myeloid	fresh	0
SCH1_AGGACGAGTTGCATCA-1	SCH1	7.81803	-8.87525	5	nmSC	fresh	1
SCH1_AGGACGATCGGCCCAA-1	SCH1	10.8424	5.5754	22	PC_VSMC	fresh	0
SCH1_AGGACGATCGTGGCGT-1	SCH1	6.78933	-10.3324	6	nmSC	fresh	1
SCH1_AGGACTTAGAGTCACG-1	SCH1	-5.79303	4.70548	1	Myeloid	fresh	0
SCH1_AGGACTTAGTGTTCAC-1	SCH1	1.77941	-11.6847	19	myeSC	fresh	1
SCH1_AGGACTTGTAATTGGA-1	SCH1	3.90551	6.0719	28	Mast	fresh	0
SCH1_AGGACTTGTCGTAATC-1	SCH1	-6.82653	3.89909	1	Myeloid	fresh	0
SCH1_AGGACTTTCGATGCAT-1	SCH1	-3.78336	-1.40421	7	Myeloid	fresh	0
SCH1_AGGAGGTGTGCACGCT-1	SCH1	-7.67715	3.30887	1	Myeloid	fresh	0
SCH1_AGGAGGTGTTCGGTAT-1	SCH1	-0.501898	-0.296078	0	Myeloid	fresh	0
SCH1_AGGATAACATGTCAGT-1	SCH1	5.0127	-11.7682	6	nmSC	fresh	1
SCH1_AGGATAAGTCCTGGTG-1	SCH1	-7.50119	3.09645	1	Myeloid	fresh	0
SCH1_AGGATAAGTGACCTGC-1	SCH1	0.436943	13.3396	11	TC	fresh	0
SCH1_AGGATAATCCGAAATC-1	SCH1	1.08708	11.2575	11	TC	fresh	0
SCH1_AGGATCTAGCAGCCCT-1	SCH1	7.75426	-10.8187	5	nmSC	fresh	1
SCH1_AGGATCTAGGGAACAA-1	SCH1	-2.50445	5.71511	14	Myeloid	fresh	0
SCH1_AGGATCTGTCGTTGCG-1	SCH1	8.21424	-7.95769	16	nmSC	fresh	1
SCH1_AGGATCTTCAAGCCTA-1	SCH1	1.17599	-3.46435	8	Myeloid	fresh	0
SCH1_AGGCATTAGCCGATAG-1	SCH1	-3.34359	0.0732486	3	Myeloid	fresh	0
SCH1_AGGCATTCAAGGTACG-1	SCH1	10.2554	-8.57512	25	nmSC	fresh	1
SCH1_AGGCATTCACAGTGTT-1	SCH1	0.188596	12.7473	11	TC	fresh	0
SCH1_AGGCATTCATGTCGTA-1	SCH1	8.90954	-9.74174	5	nmSC	fresh	1
SCH1_AGGCATTGTCAGATTC-1	SCH1	7.45417	-7.91414	16	nmSC	fresh	1
SCH1_AGGCATTGTCCACACG-1	SCH1	0.0417549	12.6245	11	TC	fresh	0
SCH1_AGGCATTGTTAGAAAC-1	SCH1	8.22241	-8.00656	5	nmSC	fresh	1
SCH1_AGGCATTGTTTACCAG-1	SCH1	7.06499	-9.598	5	nmSC	fresh	1
SCH1_AGGCATTTCATGTCAG-1	SCH1	11.8603	4.75558	22	PC_VSMC	fresh	0
SCH1_AGGCATTTCTCGCCTA-1	SCH1	9.20281	-8.9344	5	nmSC	fresh	1
SCH1_AGGCCACAGTGCCTCG-1	SCH1	-6.89428	2.92592	1	Myeloid	fresh	0
SCH1_AGGCCACGTATACAGA-1	SCH1	-1.90678	-2.55712	0	Myeloid	fresh	0
SCH1_AGGCCACGTATGGGAC-1	SCH1	-2.24418	12.5087	18	NKC	fresh	0
SCH1_AGGCCACGTCACTGAT-1	SCH1	0.672613	3.9804	13	Myeloid	fresh	0
SCH1_AGGCCACGTGGCTGCT-1	SCH1	1.08478	11.8632	11	TC	fresh	0
SCH1_AGGCCACGTTACGGAG-1	SCH1	0.657063	12.9832	17	TC	fresh	0
SCH1_AGGCCACTCGCTCATC-1	SCH1	7.05971	-9.26108	5	nmSC	fresh	1
SCH1_AGGCTGCAGGTAGCCA-1	SCH1	0.755648	11.8995	11	TC	fresh	0
SCH1_AGGCTGCAGTTGTAAG-1	SCH1	-7.1801	3.3411	1	Myeloid	fresh	0
SCH1_AGGCTGCCACAAGCAG-1	SCH1	0.147351	12.1531	11	TC	fresh	0
SCH1_AGGCTGCCATGACTCA-1	SCH1	8.06774	-8.11483	16	nmSC	fresh	1
SCH1_AGGCTGCTCGGACTGC-1	SCH1	6.42002	-10.0894	6	nmSC	fresh	1
SCH1_AGGGAGTAGACATATG-1	SCH1	1.50339	11.6336	11	TC	fresh	0
SCH1_AGGGAGTCAGACCAGA-1	SCH1	-7.63553	3.80251	1	Myeloid	fresh	0
SCH1_AGGGAGTCAGTTAGAA-1	SCH1	-1.77473	0.413578	10	Myeloid	fresh	0
SCH1_AGGGAGTCATCTTAGG-1	SCH1	1.13393	12.3705	11	TC	fresh	0
SCH1_AGGGAGTGTGACAACG-1	SCH1	-6.39522	5.00704	1	Myeloid	fresh	0
SCH1_AGGGAGTTCTAGTTCT-1	SCH1	8.92738	-9.34214	5	nmSC	fresh	1
SCH1_AGGGCCTAGAAGCGCT-1	SCH1	-3.82782	2.73673	4	Myeloid	fresh	0
SCH1_AGGGCCTAGCACTCTA-1	SCH1	7.9717	-10.2714	5	nmSC	fresh	1
SCH1_AGGGCCTAGCAGTCTT-1	SCH1	-6.5451	2.62989	14	Myeloid	fresh	0
SCH1_AGGGCCTAGGGATGTC-1	SCH1	8.65432	-10.1725	5	nmSC	fresh	1
SCH1_AGGGCCTAGTAGCATA-1	SCH1	-4.5724	0.566341	2	Myeloid	fresh	0
SCH1_AGGGCCTCACGACAGA-1	SCH1	-1.07072	-1.91277	9	Myeloid	fresh	0
SCH1_AGGGCCTCAGACCCGT-1	SCH1	-4.85061	-3.26139	7	Myeloid	fresh	0
SCH1_AGGGCCTTCAAATGAG-1	SCH1	-0.908787	-0.894005	10	Myeloid	fresh	0
SCH1_AGGGCCTTCACAGTGT-1	SCH1	0.541694	-0.68414	0	Myeloid	fresh	0
SCH1_AGGGCCTTCAGACCTA-1	SCH1	-6.82561	4.21298	1	Myeloid	fresh	0
SCH1_AGGGCCTTCGAGAATA-1	SCH1	-6.22904	-0.411572	2	Myeloid	fresh	0
SCH1_AGGGCTCAGCTCGTGC-1	SCH1	-7.18982	2.11107	2	Myeloid	fresh	0
SCH1_AGGGCTCGTAGTCTTG-1	SCH1	1.21696	14.4213	17	TC	fresh	0
SCH1_AGGGCTCGTTGGTACT-1	SCH1	8.35766	-8.91549	5	nmSC	fresh	1
SCH1_AGGGCTCTCAGCATTG-1	SCH1	8.77878	-10.031	5	nmSC	fresh	1
SCH1_AGGGCTCTCAGCGCGT-1	SCH1	-2.63585	1.55829	10	Myeloid	fresh	0
SCH1_AGGGCTCTCCGCGATG-1	SCH1	7.35552	-8.16163	16	nmSC	fresh	1
SCH1_AGGGTCCCAGCGCGTT-1	SCH1	-5.58407	2.7636	10	Myeloid	fresh	0
SCH1_AGGGTCCGTCTGTGCG-1	SCH1	9.38697	-8.8764	5	nmSC	fresh	1
SCH1_AGGGTCCTCCACATAG-1	SCH1	7.12565	-9.06302	5	nmSC	fresh	1
SCH1_AGGGTCCTCGCAGTCG-1	SCH1	8.6619	-8.23437	5	nmSC	fresh	1
SCH1_AGGGTGAAGGAACTAT-1	SCH1	7.81023	-7.1604	16	nmSC	fresh	1
SCH1_AGGGTGACAACGATCT-1	SCH1	8.54727	-10.8763	5	nmSC	fresh	1
SCH1_AGGGTGACAAGCTACT-1	SCH1	0.310001	4.47827	13	Myeloid	fresh	0
SCH1_AGGGTGACACGACTAT-1	SCH1	0.456189	3.60552	13	Myeloid	fresh	0
SCH1_AGGGTGAGTCTGGTTA-1	SCH1	0.860134	12.4081	11	TC	fresh	0
SCH1_AGGGTGATCAACTCTT-1	SCH1	-6.26182	4.12411	1	Myeloid	fresh	0
SCH1_AGGGTTTGTGCAACGA-1	SCH1	7.2929	-8.84609	16	nmSC	fresh	1
SCH1_AGGGTTTGTTGGGATG-1	SCH1	-2.24965	6.83817	14	Myeloid	fresh	0
SCH1_AGGGTTTTCAGTGTCA-1	SCH1	10.0973	-8.83571	25	nmSC	fresh	1
SCH1_AGGGTTTTCATTTACC-1	SCH1	10.5965	-8.46693	25	nmSC	fresh	1
SCH1_AGGGTTTTCTGCTTTA-1	SCH1	1.71157	-3.48492	8	Myeloid	fresh	0
SCH1_AGGTAGGAGTAGTCTC-1	SCH1	0.233736	-1.48051	0	Myeloid	fresh	0
SCH1_AGGTAGGCAGCATACT-1	SCH1	0.464372	11.8997	11	TC	fresh	0
SCH1_AGGTCATAGTAAATGC-1	SCH1	6.3576	2.88984	20	Cycling	fresh	0
SCH1_AGGTCATCACGTGTGC-1	SCH1	-7.23853	4.30475	1	Myeloid	fresh	0
SCH1_AGGTCATCATGACTGT-1	SCH1	1.09748	14.4476	17	TC	fresh	0
SCH1_AGGTCATTCGCGATCG-1	SCH1	0.385849	4.54107	13	Myeloid	fresh	0
SCH1_AGGTCTAAGATACAGT-1	SCH1	-6.57834	2.91905	1	Myeloid	fresh	0
SCH1_AGGTCTACATGCTGCG-1	SCH1	10.8819	5.47196	22	PC_VSMC	fresh	0
SCH1_AGGTCTAGTGGCACTC-1	SCH1	-7.26001	1.06066	2	Myeloid	fresh	0
SCH1_AGGTGTTAGTGCACCC-1	SCH1	-3.18275	-1.32789	3	Myeloid	fresh	0
SCH1_AGGTGTTAGTGCAGCA-1	SCH1	11.4778	5.00676	22	PC_VSMC	fresh	0
SCH1_AGGTGTTCAAATGGTA-1	SCH1	10.2595	-8.47705	25	nmSC	fresh	1
SCH1_AGGTGTTCATTGCTGA-1	SCH1	9.28884	-9.09181	5	nmSC	fresh	1
SCH1_AGGTGTTGTCTCACGG-1	SCH1	8.27729	-8.18578	5	nmSC	fresh	1
SCH1_AGGTGTTTCAGACATC-1	SCH1	9.52865	-8.27007	5	nmSC	fresh	1
SCH1_AGGTGTTTCGTAACCA-1	SCH1	8.58183	-9.55157	5	nmSC	fresh	1
SCH1_AGGTTACCAAACCACT-1	SCH1	7.29199	-8.67129	5	nmSC	fresh	1
SCH1_AGGTTACGTCGAATGG-1	SCH1	-7.11849	2.08454	2	Myeloid	fresh	0
SCH1_AGGTTACGTGATTAGA-1	SCH1	-4.66198	-3.64076	7	Myeloid	fresh	0
SCH1_AGGTTACTCACTCGAA-1	SCH1	11.7983	4.62119	22	PC_VSMC	fresh	0
SCH1_AGGTTACTCTTACCAT-1	SCH1	0.246202	12.9014	11	TC	fresh	0
SCH1_AGGTTGTAGAGTTCGG-1	SCH1	7.82864	-8.21378	16	nmSC	fresh	1
SCH1_AGGTTGTAGCACCTGC-1	SCH1	8.27704	-7.99577	16	nmSC	fresh	1
SCH1_AGGTTGTAGCCTGAAG-1	SCH1	7.59414	-7.76835	16	nmSC	fresh	1
SCH1_AGGTTGTAGCTGTTAC-1	SCH1	-7.05381	3.5288	1	Myeloid	fresh	0
SCH1_AGGTTGTCATGTGACT-1	SCH1	8.50173	-8.44259	5	nmSC	fresh	1
SCH1_AGGTTGTTCAAAGACA-1	SCH1	-5.86257	3.81	1	Myeloid	fresh	0
SCH1_AGGTTGTTCAACTGGT-1	SCH1	0.903015	12.3275	11	TC	fresh	0
SCH1_AGGTTGTTCTATTTCG-1	SCH1	-3.44518	4.76275	14	Myeloid	fresh	0
SCH1_AGTAACCGTGACTCGC-1	SCH1	7.14437	-9.92238	6	nmSC	fresh	1
SCH1_AGTAACCTCCTCTGCA-1	SCH1	1.26285	11.8263	11	TC	fresh	0
SCH1_AGTAACCTCGTGGAAG-1	SCH1	7.55311	-9.03564	6	nmSC	fresh	1
SCH1_AGTACCAAGTTGTAGA-1	SCH1	8.62833	-8.50783	16	nmSC	fresh	1
SCH1_AGTACCACAACGCATT-1	SCH1	0.84527	12.2183	11	TC	fresh	0
SCH1_AGTACCACAAGCCATT-1	SCH1	7.71407	-6.94914	16	nmSC	fresh	1
SCH1_AGTACCACACAACGTT-1	SCH1	0.871956	-3.5324	8	Myeloid	fresh	0
SCH1_AGTACCACACCGAATT-1	SCH1	-7.31796	0.271087	2	Myeloid	fresh	0
SCH1_AGTACCACACGTACAT-1	SCH1	-2.74697	12.9037	18	NKC	fresh	0
SCH1_AGTACCAGTTGCGGCT-1	SCH1	-3.50462	-1.17313	7	Myeloid	fresh	0
SCH1_AGTACCATCAAGAAAC-1	SCH1	-4.19624	1.56763	10	Myeloid	fresh	0
SCH1_AGTACCATCATGGATC-1	SCH1	8.5028	-8.95965	5	nmSC	fresh	1
SCH1_AGTACCATCCTCTAGC-1	SCH1	12.0651	4.89823	22	PC_VSMC	fresh	0
SCH1_AGTACCATCTATACGG-1	SCH1	-1.90166	12.4725	18	NKC	fresh	0
SCH1_AGTACCATCTCGAGTA-1	SCH1	-6.43129	4.58812	1	Myeloid	fresh	0
SCH1_AGTACTGCAGGCGATA-1	SCH1	11.0429	5.56003	22	PC_VSMC	fresh	0
SCH1_AGTACTGGTAGCGTCC-1	SCH1	-0.692427	0.329603	10	Myeloid	fresh	0
SCH1_AGTACTGTCATACAGC-1	SCH1	0.0951972	12.4752	11	TC	fresh	0
SCH1_AGTACTGTCATGACAC-1	SCH1	9.40519	-9.32524	5	nmSC	fresh	1
SCH1_AGTACTGTCCCATAGA-1	SCH1	-4.73352	-0.386767	3	Myeloid	fresh	0
SCH1_AGTACTGTCGGTCATA-1	SCH1	8.4138	-8.95862	5	nmSC	fresh	1
SCH1_AGTAGCTAGGAGGCAG-1	SCH1	1.25378	11.9221	11	TC	fresh	0
SCH1_AGTAGCTAGGGACTGT-1	SCH1	-5.75758	5.43622	1	Myeloid	fresh	0
SCH1_AGTAGCTGTACCTATG-1	SCH1	-0.0262738	-3.23175	9	Myeloid	fresh	0
SCH1_AGTAGCTGTAGGCAAC-1	SCH1	-7.48736	1.89128	2	Myeloid	fresh	0
SCH1_AGTAGCTGTCATCAGT-1	SCH1	8.47051	-10.0084	5	nmSC	fresh	1
SCH1_AGTAGCTTCAATGTCG-1	SCH1	-6.14512	3.77518	1	Myeloid	fresh	0
SCH1_AGTAGCTTCTTACTGT-1	SCH1	-6.76652	1.58174	2	Myeloid	fresh	0
SCH1_AGTAGTCAGACAGCGT-1	SCH1	-3.77046	0.439427	3	Myeloid	fresh	0
SCH1_AGTAGTCAGCTACGTT-1	SCH1	8.37548	-7.96954	16	nmSC	fresh	1
SCH1_AGTAGTCCAGACAAGC-1	SCH1	-5.40019	0.738954	3	Myeloid	fresh	0
SCH1_AGTAGTCCAGGAGGTT-1	SCH1	-7.14534	2.49182	1	Myeloid	fresh	0
SCH1_AGTAGTCTCATTTCCA-1	SCH1	-4.83179	1.75991	10	Myeloid	fresh	0
SCH1_AGTCAACAGCAATAAC-1	SCH1	0.610376	11.6593	11	TC	fresh	0
SCH1_AGTCAACCACCTGAAT-1	SCH1	-6.90382	4.23519	1	Myeloid	fresh	0
SCH1_AGTCAACGTACAGTCT-1	SCH1	-6.46085	2.69073	10	Myeloid	fresh	0
SCH1_AGTCAACTCGAAGCAG-1	SCH1	4.76154	-11.4162	6	nmSC	fresh	1
SCH1_AGTCAACTCGTCTCAC-1	SCH1	6.97409	-9.81185	6	nmSC	fresh	1
SCH1_AGTCACAAGTGTAGAT-1	SCH1	7.73904	-7.39972	16	nmSC	fresh	1
SCH1_AGTCACACATTCCTAT-1	SCH1	-1.51887	-0.683589	9	Myeloid	fresh	0
SCH1_AGTCACATCCGTTTCG-1	SCH1	6.45409	2.85389	20	Cycling	fresh	0
SCH1_AGTCACATCGAATGCT-1	SCH1	-8.01862	2.2457	2	Myeloid	fresh	0
SCH1_AGTCATGAGTAACCTC-1	SCH1	-4.43693	1.45651	3	Myeloid	fresh	0
SCH1_AGTCATGAGTGGATAT-1	SCH1	8.26692	-10.3758	5	nmSC	fresh	1
SCH1_AGTCATGGTTTAGACC-1	SCH1	6.93397	-9.3409	5	nmSC	fresh	1
SCH1_AGTCATGGTTTCGTGA-1	SCH1	0.899298	11.3117	11	TC	fresh	0
SCH1_AGTCATGTCGATACGT-1	SCH1	7.7144	-6.88591	16	nmSC	fresh	1
SCH1_AGTCTCCAGCTTCATG-1	SCH1	-1.0892	1.79325	10	Myeloid	fresh	0
SCH1_AGTCTCCCAACCCGCA-1	SCH1	8.90232	-8.23418	5	nmSC	fresh	1
SCH1_AGTCTCCGTCGTCTCT-1	SCH1	-7.32892	3.67946	1	Myeloid	fresh	0
SCH1_AGTCTCCGTGGCGTAA-1	SCH1	-7.83865	1.81374	2	Myeloid	fresh	0
SCH1_AGTCTCCTCCACATAG-1	SCH1	-6.52901	0.413821	2	Myeloid	fresh	0
SCH1_AGTCTCCTCGACGCGT-1	SCH1	0.438643	12.6961	11	TC	fresh	0
SCH1_AGTGACTAGCGCTTCG-1	SCH1	11.3224	4.91994	22	PC_VSMC	fresh	0
SCH1_AGTGACTCACCCATAA-1	SCH1	6.73309	-9.53794	5	nmSC	fresh	1
SCH1_AGTGACTCAGTTAGAA-1	SCH1	1.33025	-2.31083	0	Myeloid	fresh	0
SCH1_AGTGACTCATATGAAG-1	SCH1	-4.44922	2.40195	4	Myeloid	fresh	0
SCH1_AGTGACTTCTCTCTAA-1	SCH1	0.63571	-2.58565	0	Myeloid	fresh	0
SCH1_AGTGATCAGAGTCTGG-1	SCH1	-7.058	4.66812	1	Myeloid	fresh	0
SCH1_AGTGATCAGTTTCGAC-1	SCH1	11.1191	7.49135	12	Fibroblast	fresh	0
SCH1_AGTGATCCATAGAATG-1	SCH1	-2.26383	0.624237	4	Myeloid	fresh	0
SCH1_AGTGATCCATAGATCC-1	SCH1	8.54501	-11.4984	5	nmSC	fresh	1
SCH1_AGTGATCCATCACAGT-1	SCH1	-7.22819	0.861779	2	Myeloid	fresh	0
SCH1_AGTGATCGTAGTTCCA-1	SCH1	-6.92205	3.69167	1	Myeloid	fresh	0
SCH1_AGTGATCGTTTCGATG-1	SCH1	7.58522	-9.96951	5	nmSC	fresh	1
SCH1_AGTGCCGAGACGCAGT-1	SCH1	8.32626	-9.6761	5	nmSC	fresh	1
SCH1_AGTGCCGCACCGTCGA-1	SCH1	9.30323	-8.25676	5	nmSC	fresh	1
SCH1_AGTGCCGCAGACGGAT-1	SCH1	-6.66624	4.27115	1	Myeloid	fresh	0
SCH1_AGTGCCGCATAATCCG-1	SCH1	9.86889	-10.4251	5	nmSC	fresh	1
SCH1_AGTGCCGCATGAAGCG-1	SCH1	11.0513	1.01328	21	Endothelial	fresh	0
SCH1_AGTGCCGCATTGCTGA-1	SCH1	9.1423	-8.68011	23	nmSC	fresh	1
SCH1_AGTGCCGGTCATCCCT-1	SCH1	-4.93612	1.72867	1	Myeloid	fresh	0
SCH1_AGTGTTGAGGAAAGTG-1	SCH1	-5.14861	-3.00215	7	Myeloid	fresh	0
SCH1_AGTGTTGCAGCCTATA-1	SCH1	1.24006	12.8796	11	TC	fresh	0
SCH1_AGTGTTGGTCTCACAA-1	SCH1	-3.45791	0.776453	10	Myeloid	fresh	0
SCH1_AGTGTTGTCCTGGGAC-1	SCH1	0.308416	4.49766	13	Myeloid	fresh	0
SCH1_AGTGTTGTCGCTTGAA-1	SCH1	8.294	-8.74781	5	nmSC	fresh	1
SCH1_AGTTAGCAGCATAGGC-1	SCH1	10.7414	7.09001	12	Fibroblast	fresh	0
SCH1_AGTTAGCAGTCAGAGC-1	SCH1	1.05818	13.3987	17	TC	fresh	0
SCH1_AGTTAGCTCATTCGTT-1	SCH1	-1.28983	1.02173	10	Myeloid	fresh	0
SCH1_AGTTAGCTCTTGCAGA-1	SCH1	0.310551	-1.12519	0	Myeloid	fresh	0
SCH1_AGTTCCCAGAATTCAG-1	SCH1	9.64209	-9.73275	5	nmSC	fresh	1
SCH1_AGTTCCCAGCGACCCT-1	SCH1	-4.94217	-3.65093	7	Myeloid	fresh	0
SCH1_AGTTCCCAGTAGGAAG-1	SCH1	10.3273	-8.3152	25	nmSC	fresh	1
SCH1_AGTTCCCCAATGACCT-1	SCH1	-7.30256	2.75948	2	Myeloid	fresh	0
SCH1_AGTTCCCCACTTGAGT-1	SCH1	0.751041	4.38992	13	Myeloid	fresh	0
SCH1_AGTTCCCCATGACACT-1	SCH1	1.05085	-2.17681	0	Myeloid	fresh	0
SCH1_AGTTCCCGTAACAGGC-1	SCH1	11.0239	5.71105	22	PC_VSMC	fresh	0
SCH1_AGTTCCCGTCAAACGG-1	SCH1	5.82992	-10.6637	6	nmSC	fresh	1
SCH1_AGTTCCCGTGTGGACA-1	SCH1	1.22885	14.1802	17	TC	fresh	0
SCH1_AGTTCCCGTTGTCCCT-1	SCH1	1.21553	13.1812	17	TC	fresh	0
SCH1_AGTTCGACACACAGCC-1	SCH1	0.692505	-4.2122	8	Myeloid	fresh	0
SCH1_AGTTCGAGTTTGGCTA-1	SCH1	8.35777	-9.48406	5	nmSC	fresh	1
SCH1_AGTTCGATCGAAGCAG-1	SCH1	8.11179	-7.8845	16	nmSC	fresh	1
SCH1_AGTTCGATCTTAGCTT-1	SCH1	10.9918	5.32955	22	PC_VSMC	fresh	0
SCH1_ATACCGAAGCCGGATA-1	SCH1	7.83034	-8.03228	16	nmSC	fresh	1
SCH1_ATACCGACAACGGCCT-1	SCH1	10.5674	0.988161	21	Endothelial	fresh	0
SCH1_ATACCGACAGAGTTCT-1	SCH1	0.848424	11.793	11	TC	fresh	0
SCH1_ATACCGACATAGCACT-1	SCH1	-7.18313	2.1239	1	Myeloid	fresh	0
SCH1_ATACCGAGTGGTAACG-1	SCH1	7.82469	-7.10714	16	nmSC	fresh	1
SCH1_ATACCTTAGATACTGA-1	SCH1	-4.96095	2.19594	3	Myeloid	fresh	0
SCH1_ATACCTTAGCGCCCAT-1	SCH1	9.07007	-9.34907	5	nmSC	fresh	1
SCH1_ATACCTTCAGAAGTGC-1	SCH1	10.6298	-8.40709	25	nmSC	fresh	1
SCH1_ATACCTTCAGATCCTA-1	SCH1	10.6261	8.64181	12	Fibroblast	fresh	0
SCH1_ATACCTTGTACTCAAC-1	SCH1	7.6754	-8.79398	5	nmSC	fresh	1
SCH1_ATACCTTGTCATAGTC-1	SCH1	-2.26971	12.8906	18	NKC	fresh	0
SCH1_ATACCTTGTTTGAAAG-1	SCH1	9.27732	-9.06372	5	nmSC	fresh	1
SCH1_ATACCTTTCCAAGAGG-1	SCH1	-1.51713	6.28893	14	Myeloid	fresh	0
SCH1_ATACTTCCATTGGGAG-1	SCH1	5.92769	-10.3188	6	nmSC	fresh	1
SCH1_ATACTTCGTATTGACC-1	SCH1	8.80736	-8.92625	5	nmSC	fresh	1
SCH1_ATACTTCGTCCCGTGA-1	SCH1	1.60616	14.2426	17	TC	fresh	0
SCH1_ATACTTCGTTCCTACC-1	SCH1	9.19202	-8.83566	5	nmSC	fresh	1
SCH1_ATACTTCTCTTGGATG-1	SCH1	9.44321	-8.8714	5	nmSC	fresh	1
SCH1_ATAGACCAGATAACAC-1	SCH1	10.2726	-8.34828	25	nmSC	fresh	1
SCH1_ATAGACCGTACAACGG-1	SCH1	0.387258	12.9526	11	TC	fresh	0
SCH1_ATAGACCGTCAGACGA-1	SCH1	8.79607	-8.03942	5	nmSC	fresh	1
SCH1_ATAGACCTCTACGGTA-1	SCH1	-1.54748	-0.757266	9	Myeloid	fresh	0
SCH1_ATAGACCTCTTCGATT-1	SCH1	-5.25168	3.83465	1	Myeloid	fresh	0
SCH1_ATAGAGAAGTGAACAT-1	SCH1	-4.55113	1.40511	3	Myeloid	fresh	0
SCH1_ATAGAGAAGTTACGAA-1	SCH1	-0.453328	12.6445	11	TC	fresh	0
SCH1_ATAGAGACATCTGGGC-1	SCH1	0.317969	-1.93298	0	Myeloid	fresh	0
SCH1_ATAGAGATCCCTCGAT-1	SCH1	0.958006	1.73385	13	Myeloid	fresh	0
SCH1_ATAGAGATCGCTGACG-1	SCH1	8.99082	-9.50219	5	nmSC	fresh	1
SCH1_ATAGGCTAGAATTCAG-1	SCH1	1.20954	11.5043	11	TC	fresh	0
SCH1_ATAGGCTGTGCATGTT-1	SCH1	-7.00357	1.40427	2	Myeloid	fresh	0
SCH1_ATAGGCTTCGTAATGC-1	SCH1	-3.91407	-0.733514	3	Myeloid	fresh	0
SCH1_ATATCCTAGCCAACCC-1	SCH1	11.4145	5.86098	22	PC_VSMC	fresh	0
SCH1_ATATCCTAGGCTTAGG-1	SCH1	-3.49111	0.41082	3	Myeloid	fresh	0
SCH1_ATATCCTCAAGAGCTG-1	SCH1	-7.81006	2.29043	2	Myeloid	fresh	0
SCH1_ATATCCTCAATTGCGT-1	SCH1	-7.2516	0.679255	2	Myeloid	fresh	0
SCH1_ATATCCTGTATCCTTT-1	SCH1	-3.16957	3.65566	4	Myeloid	fresh	0
SCH1_ATATCCTTCAGACATC-1	SCH1	1.25185	11.2452	11	TC	fresh	0
SCH1_ATATCCTTCGAACGCC-1	SCH1	1.16912	13.5044	17	TC	fresh	0
SCH1_ATCACAGAGGGTACGT-1	SCH1	6.70871	-9.53719	6	nmSC	fresh	1
SCH1_ATCACAGAGGTGCATG-1	SCH1	7.3993	-7.76577	16	nmSC	fresh	1
SCH1_ATCACAGAGGTGCTGA-1	SCH1	7.71048	-7.5185	16	nmSC	fresh	1
SCH1_ATCACAGTCTGCACCT-1	SCH1	8.3633	-9.5962	5	nmSC	fresh	1
SCH1_ATCACGAAGGGCAACT-1	SCH1	-5.41201	5.25588	1	Myeloid	fresh	0
SCH1_ATCACGAAGTGGACTG-1	SCH1	8.84831	-9.10413	5	nmSC	fresh	1
SCH1_ATCACGAAGTGGATTA-1	SCH1	8.06059	-7.94329	16	nmSC	fresh	1
SCH1_ATCACGACACATATGC-1	SCH1	1.59247	14.2232	17	TC	fresh	0
SCH1_ATCACGACAGATCACT-1	SCH1	1.42334	13.0721	11	TC	fresh	0
SCH1_ATCACGAGTACCTGTA-1	SCH1	11.361	-0.0603609	21	Endothelial	fresh	0
SCH1_ATCACGAGTATTGAGA-1	SCH1	1.48659	13.0373	11	TC	fresh	0
SCH1_ATCACGAGTGCTCGTG-1	SCH1	10.7555	0.88443	21	Endothelial	fresh	0
SCH1_ATCACGATCAGGAGAC-1	SCH1	12.0275	4.71086	22	PC_VSMC	fresh	0
SCH1_ATCACGATCTTCACGC-1	SCH1	7.81951	-7.84115	16	nmSC	fresh	1
SCH1_ATCACTTAGCCTTTGA-1	SCH1	-0.885061	-0.556133	10	Myeloid	fresh	0
SCH1_ATCACTTAGGATATAC-1	SCH1	-5.3045	0.368542	3	Myeloid	fresh	0
SCH1_ATCACTTCACTACGGC-1	SCH1	-8.21867	1.83591	2	Myeloid	fresh	0
SCH1_ATCACTTGTTCAAACC-1	SCH1	8.9056	-9.70425	5	nmSC	fresh	1
SCH1_ATCACTTTCACAAGGG-1	SCH1	-0.578066	3.46845	13	Myeloid	fresh	0
SCH1_ATCACTTTCATTTCGT-1	SCH1	0.240712	4.46124	13	Myeloid	fresh	0
SCH1_ATCAGGTAGACGCCAA-1	SCH1	0.390296	11.9922	11	TC	fresh	0
SCH1_ATCAGGTAGCGTTCAT-1	SCH1	5.69455	-10.2867	6	nmSC	fresh	1
SCH1_ATCAGGTAGGCAATGC-1	SCH1	8.83212	-9.78487	5	nmSC	fresh	1
SCH1_ATCAGGTCAAGAGGCT-1	SCH1	7.10258	-7.87916	16	nmSC	fresh	1
SCH1_ATCAGGTCACGTACAT-1	SCH1	-1.72845	2.49747	4	Myeloid	fresh	0
SCH1_ATCAGGTGTGGTCTCG-1	SCH1	8.10322	-7.0498	16	nmSC	fresh	1
SCH1_ATCATTCAGCCACCGT-1	SCH1	-7.25819	4.13816	1	Myeloid	fresh	0
SCH1_ATCATTCAGTGAGTGC-1	SCH1	11.3967	5.82244	22	PC_VSMC	fresh	0
SCH1_ATCATTCGTTGTCATG-1	SCH1	7.76133	-6.80251	16	nmSC	fresh	1
SCH1_ATCATTCTCCACTTTA-1	SCH1	-3.44719	0.113692	3	Myeloid	fresh	0
SCH1_ATCCACCAGAACAGGA-1	SCH1	1.2927	14.7658	17	TC	fresh	0
SCH1_ATCCACCCAGAAATCA-1	SCH1	6.69144	-9.84307	6	nmSC	fresh	1
SCH1_ATCCACCCATCTAACG-1	SCH1	-7.84974	2.69559	2	Myeloid	fresh	0
SCH1_ATCCACCGTCGAGTGA-1	SCH1	-7.04691	3.93061	1	Myeloid	fresh	0
SCH1_ATCCACCTCAGACCGC-1	SCH1	0.907271	12.3343	11	TC	fresh	0
SCH1_ATCCACCTCCACATAG-1	SCH1	-0.435985	4.7391	13	Myeloid	fresh	0
SCH1_ATCCATTAGACATAGT-1	SCH1	10.9233	5.27723	22	PC_VSMC	fresh	0
SCH1_ATCCATTCAAAGTATG-1	SCH1	-0.00908059	-1.35154	0	Myeloid	fresh	0
SCH1_ATCCATTCATACCGTA-1	SCH1	1.2391	14.4718	17	TC	fresh	0
SCH1_ATCCATTGTCCCGGTA-1	SCH1	7.32031	-8.76337	5	nmSC	fresh	1
SCH1_ATCCATTGTGAATTAG-1	SCH1	-5.74405	3.70346	1	Myeloid	fresh	0
SCH1_ATCCATTGTTCTCAGA-1	SCH1	10.4167	-8.65568	25	nmSC	fresh	1
SCH1_ATCCATTTCATTACGG-1	SCH1	4.91466	-10.8664	6	nmSC	fresh	1
SCH1_ATCCATTTCCACGTAA-1	SCH1	0.692664	-2.38531	0	Myeloid	fresh	0
SCH1_ATCCCTGCAAACTAAG-1	SCH1	6.7364	-7.7197	16	nmSC	fresh	1
SCH1_ATCCCTGCAACAAGTA-1	SCH1	-2.48119	3.98176	4	Myeloid	fresh	0
SCH1_ATCCCTGCACCCTGTT-1	SCH1	-0.946575	-2.04888	0	Myeloid	fresh	0
SCH1_ATCCCTGGTCTGCATA-1	SCH1	1.19644	11.661	11	TC	fresh	0
SCH1_ATCCCTGTCAATGCAC-1	SCH1	-2.13547	6.8492	14	Myeloid	fresh	0
SCH1_ATCCCTGTCCGACGGT-1	SCH1	11.7067	5.22768	22	PC_VSMC	fresh	0
SCH1_ATCCCTGTCGCCGATG-1	SCH1	-5.81046	4.16756	1	Myeloid	fresh	0
SCH1_ATCCGTCAGATGTTAG-1	SCH1	-0.615135	12.0091	11	TC	fresh	0
SCH1_ATCCGTCAGCTTGTTG-1	SCH1	11.7861	4.49832	22	PC_VSMC	fresh	0
SCH1_ATCCGTCCATAGATCC-1	SCH1	1.88811	-2.79087	8	Myeloid	fresh	0
SCH1_ATCCGTCCATCAGCTA-1	SCH1	7.58208	-10.34	5	nmSC	fresh	1
SCH1_ATCCGTCTCCATCTCG-1	SCH1	11.6791	4.65757	22	PC_VSMC	fresh	0
SCH1_ATCCGTCTCTAGCATG-1	SCH1	-6.18015	2.02433	2	Myeloid	fresh	0
SCH1_ATCCTATAGTTGAAGT-1	SCH1	-8.19291	1.51194	2	Myeloid	fresh	0
SCH1_ATCCTATTCCAATGCA-1	SCH1	-4.74891	-2.59116	7	Myeloid	fresh	0
SCH1_ATCCTATTCCTCTGCA-1	SCH1	9.21863	-10.5115	5	nmSC	fresh	1
SCH1_ATCCTATTCGAACCAT-1	SCH1	7.84572	-7.62225	16	nmSC	fresh	1
SCH1_ATCCTATTCTCTCGAC-1	SCH1	0.358651	-2.48123	0	Myeloid	fresh	0
SCH1_ATCGATGAGGTAAGAG-1	SCH1	1.31348	15.0419	17	TC	fresh	0
SCH1_ATCGATGTCACTGCTC-1	SCH1	1.22594	-1.27647	0	Myeloid	fresh	0
SCH1_ATCGATGTCAGCGGAA-1	SCH1	-5.20268	0.849374	3	Myeloid	fresh	0
SCH1_ATCGATGTCAGTCAGT-1	SCH1	0.79168	13.5618	11	TC	fresh	0
SCH1_ATCGCCTAGAGGCGGA-1	SCH1	-3.0842	12.9775	18	NKC	fresh	0
SCH1_ATCGCCTCACCACATA-1	SCH1	-7.50381	3.61226	1	Myeloid	fresh	0
SCH1_ATCGCCTCACGAAAGC-1	SCH1	11.1482	5.33658	22	PC_VSMC	fresh	0
SCH1_ATCGCCTCACGGCGTT-1	SCH1	6.29623	3.05726	20	Cycling	fresh	0
SCH1_ATCGCCTCAGCAGTAG-1	SCH1	-7.2185	4.48983	1	Myeloid	fresh	0
SCH1_ATCGCCTCAGTCAGTT-1	SCH1	1.16628	13.0505	11	TC	fresh	0
SCH1_ATCGCCTGTATTGACC-1	SCH1	1.09234	13.1973	11	TC	fresh	0
SCH1_ATCGGATAGCATGATA-1	SCH1	-0.0586352	11.9312	11	TC	fresh	0
SCH1_ATCGGATAGTAGTCCT-1	SCH1	0.066987	-3.46094	8	Myeloid	fresh	0
SCH1_ATCGGATTCATGCGGC-1	SCH1	-7.17575	1.9911	1	Myeloid	fresh	0
SCH1_ATCGGCGCATCCGATA-1	SCH1	-4.73129	-2.30385	7	Myeloid	fresh	0
SCH1_ATCGGCGGTCATTGCA-1	SCH1	0.67259	12.5501	11	TC	fresh	0
SCH1_ATCGGCGTCCCATTTA-1	SCH1	-7.45669	1.81829	2	Myeloid	fresh	0
SCH1_ATCGGCGTCGAAGCCC-1	SCH1	6.33427	-7.73344	6	nmSC	fresh	1
SCH1_ATCGGCGTCTGCCCTA-1	SCH1	-6.82795	1.47682	2	Myeloid	fresh	0
SCH1_ATCGTAGAGCTGAAGC-1	SCH1	7.99378	-7.71017	16	nmSC	fresh	1
SCH1_ATCGTAGCACTAGGCC-1	SCH1	5.94309	-10.5034	6	nmSC	fresh	1
SCH1_ATCGTAGTCCTATTTG-1	SCH1	6.30833	-11.3445	6	nmSC	fresh	1
SCH1_ATCGTCCAGATAGTCA-1	SCH1	-0.136778	4.00357	13	Myeloid	fresh	0
SCH1_ATCGTCCAGCTAATGA-1	SCH1	-0.137293	-2.40179	0	Myeloid	fresh	0
SCH1_ATCGTCCCAACCACAT-1	SCH1	10.8894	5.36262	22	PC_VSMC	fresh	0
SCH1_ATCGTCCGTGAGTAGC-1	SCH1	7.57453	-8.71268	5	nmSC	fresh	1
SCH1_ATCGTGACAGCGTTGC-1	SCH1	8.60792	-9.36477	5	nmSC	fresh	1
SCH1_ATCGTGACAGTCTACA-1	SCH1	-7.05479	4.23371	1	Myeloid	fresh	0
SCH1_ATCGTGACATGCAGCC-1	SCH1	7.58989	-9.92202	5	nmSC	fresh	1
SCH1_ATCGTGAGTTCGTTCC-1	SCH1	-3.70942	1.25231	10	Myeloid	fresh	0
SCH1_ATCTCTACAAGTGCTT-1	SCH1	10.6428	-8.43455	25	nmSC	fresh	1
SCH1_ATCTCTACATTGCCTC-1	SCH1	-7.09591	3.50117	1	Myeloid	fresh	0
SCH1_ATCTCTAGTGTCGCTG-1	SCH1	0.310107	-3.27164	8	Myeloid	fresh	0
SCH1_ATCTCTATCAAACGTC-1	SCH1	-3.24672	2.44896	4	Myeloid	fresh	0
SCH1_ATCTTCAAGATTACCC-1	SCH1	10.8517	5.56899	22	PC_VSMC	fresh	0
SCH1_ATCTTCAAGGATACCG-1	SCH1	0.728918	12.1096	11	TC	fresh	0
SCH1_ATCTTCACAACAAAGT-1	SCH1	0.0730588	-3.36335	8	Myeloid	fresh	0
SCH1_ATCTTCACAAGTGCAG-1	SCH1	7.21129	-8.5732	16	nmSC	fresh	1
SCH1_ATCTTCACAGTAGTGG-1	SCH1	-5.92825	4.20375	1	Myeloid	fresh	0
SCH1_ATCTTCACATGGAAGC-1	SCH1	7.74779	-7.30421	16	nmSC	fresh	1
SCH1_ATCTTCAGTACCGCGT-1	SCH1	8.79174	-9.64065	5	nmSC	fresh	1
SCH1_ATCTTCAGTCGCTCGA-1	SCH1	7.24905	-10.5343	6	nmSC	fresh	1
SCH1_ATCTTCAGTGTAAATG-1	SCH1	1.80216	11.9253	11	TC	fresh	0
SCH1_ATCTTCATCTTACTGT-1	SCH1	1.07101	12.484	11	TC	fresh	0
SCH1_ATGAAAGAGCTGGCTC-1	SCH1	11.6395	4.6645	22	PC_VSMC	fresh	0
SCH1_ATGAAAGAGGCAGTCA-1	SCH1	1.40947	14.6103	17	TC	fresh	0
SCH1_ATGAAAGAGTGCGCTC-1	SCH1	10.4906	-8.41844	25	nmSC	fresh	1
SCH1_ATGAAAGCAGGTCAGA-1	SCH1	0.391107	11.8495	11	TC	fresh	0
SCH1_ATGAAAGGTCACAATC-1	SCH1	-6.62408	0.965162	2	Myeloid	fresh	0
SCH1_ATGAAAGGTCTCAGGC-1	SCH1	0.924001	11.8702	11	TC	fresh	0
SCH1_ATGAAAGGTCTTCCGT-1	SCH1	8.14354	-8.90629	5	nmSC	fresh	1
SCH1_ATGAAAGGTGCATACT-1	SCH1	10.3131	8.74482	12	Fibroblast	fresh	0
SCH1_ATGACCAAGAGTGGCT-1	SCH1	6.83255	-9.17546	5	nmSC	fresh	1
SCH1_ATGACCAAGTTGTCGT-1	SCH1	1.01822	13.1374	11	TC	fresh	0
SCH1_ATGACCAGTGGCCCAT-1	SCH1	10.9362	-8.36111	23	nmSC	fresh	1
SCH1_ATGAGGGAGCGTACAG-1	SCH1	-5.33295	2.54985	4	Myeloid	fresh	0
SCH1_ATGAGGGAGGTTAGTA-1	SCH1	1.13042	11.2231	11	TC	fresh	0
SCH1_ATGAGGGCAAATACAG-1	SCH1	9.5994	-9.49902	5	nmSC	fresh	1
SCH1_ATGAGGGCAAGAGAGA-1	SCH1	0.679514	-3.42655	8	Myeloid	fresh	0
SCH1_ATGAGGGGTAGATGTA-1	SCH1	10.604	-8.41559	25	nmSC	fresh	1
SCH1_ATGAGGGGTGGAGGTT-1	SCH1	-6.77433	4.23637	1	Myeloid	fresh	0
SCH1_ATGAGGGTCCACAGGC-1	SCH1	0.539787	11.3779	11	TC	fresh	0
SCH1_ATGAGTCAGATGACCG-1	SCH1	8.81388	-8.21539	5	nmSC	fresh	1
SCH1_ATGAGTCAGTGCTCGC-1	SCH1	-6.36273	4.08226	1	Myeloid	fresh	0
SCH1_ATGAGTCGTGTCGATT-1	SCH1	-2.73527	0.927322	3	Myeloid	fresh	0
SCH1_ATGATCGCAACACACT-1	SCH1	9.21835	-8.66593	5	nmSC	fresh	1
SCH1_ATGATCGGTAACTTCG-1	SCH1	-0.0775546	4.40247	13	Myeloid	fresh	0
SCH1_ATGATCGGTGATTCTG-1	SCH1	12.1851	4.64664	22	PC_VSMC	fresh	0
SCH1_ATGATCGTCCTAACAG-1	SCH1	9.32011	-11.1203	5	nmSC	fresh	1
SCH1_ATGATCGTCTCTGACC-1	SCH1	2.42614	-2.83348	8	Myeloid	fresh	0
SCH1_ATGCATGCAGCAGTGA-1	SCH1	8.42086	-8.90362	5	nmSC	fresh	1
SCH1_ATGCATGCAGTGGTGA-1	SCH1	0.588284	4.34177	13	Myeloid	fresh	0
SCH1_ATGCATGCATGGCACC-1	SCH1	-3.9346	0.114373	3	Myeloid	fresh	0
SCH1_ATGCATGGTTTCGTGA-1	SCH1	-1.77864	3.77852	4	Myeloid	fresh	0
SCH1_ATGCATGTCAGCCTTC-1	SCH1	8.95215	-9.66041	5	nmSC	fresh	1
SCH1_ATGCATGTCCTTATCA-1	SCH1	11.2802	4.94708	22	PC_VSMC	fresh	0
SCH1_ATGCCTCAGGACATCG-1	SCH1	8.5649	-10.0983	5	nmSC	fresh	1
SCH1_ATGCCTCCAATTCTTC-1	SCH1	9.91023	-9.0319	25	nmSC	fresh	1
SCH1_ATGCCTCCACTTTATC-1	SCH1	-4.88995	1.72545	3	Myeloid	fresh	0
SCH1_ATGCCTCTCTACGCAA-1	SCH1	8.43532	-8.89716	5	nmSC	fresh	1
SCH1_ATGCGATAGGACAGCT-1	SCH1	-5.99227	-1.26747	7	Myeloid	fresh	0
SCH1_ATGCGATAGGACGCTA-1	SCH1	8.46759	-7.44828	16	nmSC	fresh	1
SCH1_ATGCGATCACCCAAGC-1	SCH1	7.33744	-8.90087	5	nmSC	fresh	1
SCH1_ATGCGATGTTAGCGGA-1	SCH1	-6.21446	5.10679	1	Myeloid	fresh	0
SCH1_ATGCGATTCCGCACGA-1	SCH1	7.08362	-9.25727	5	nmSC	fresh	1
SCH1_ATGCGATTCTGGGCCA-1	SCH1	-3.36375	3.40831	4	Myeloid	fresh	0
SCH1_ATGGAGGAGATCGACG-1	SCH1	9.01168	-9.39415	5	nmSC	fresh	1
SCH1_ATGGAGGAGCGCCTAC-1	SCH1	10.6993	-8.34794	25	nmSC	fresh	1
SCH1_ATGGAGGAGTCTACCA-1	SCH1	-6.6191	3.40987	1	Myeloid	fresh	0
SCH1_ATGGAGGCAGCGTTTA-1	SCH1	-4.61033	-1.02603	7	Myeloid	fresh	0
SCH1_ATGGAGGGTAGGATAT-1	SCH1	7.76653	-8.59038	5	nmSC	fresh	1
SCH1_ATGGAGGGTCCTTGTC-1	SCH1	7.63811	-7.87013	16	nmSC	fresh	1
SCH1_ATGGAGGTCGTTCTGC-1	SCH1	-7.01716	2.44242	2	Myeloid	fresh	0
SCH1_ATGGATCAGGACACTG-1	SCH1	0.286055	-3.53733	8	Myeloid	fresh	0
SCH1_ATGGATCGTCTTGCGG-1	SCH1	8.1003	-7.84391	16	nmSC	fresh	1
SCH1_ATGGGAGAGGTAGTCG-1	SCH1	0.950033	-4.22261	8	Myeloid	fresh	0
SCH1_ATGGGAGCAGAGGGTT-1	SCH1	-3.4423	-0.805829	3	Myeloid	fresh	0
SCH1_ATGGGAGCAGGCAATG-1	SCH1	0.1953	-3.37511	8	Myeloid	fresh	0
SCH1_ATGGGAGTCGAGTGAG-1	SCH1	-4.59544	2.38469	10	Myeloid	fresh	0
SCH1_ATGGGAGTCTCGACCT-1	SCH1	0.767011	11.7492	11	TC	fresh	0
SCH1_ATGGGTTAGCGTTACT-1	SCH1	-7.35903	1.7977	2	Myeloid	fresh	0
SCH1_ATGGGTTAGGTCGTGA-1	SCH1	-2.59836	1.57662	10	Myeloid	fresh	0
SCH1_ATGGGTTCACACTGGC-1	SCH1	-1.09806	-2.37884	9	Myeloid	fresh	0
SCH1_ATGGGTTGTTCTTCAT-1	SCH1	10.509	6.54689	22	PC_VSMC	fresh	0
SCH1_ATGGTTGAGGCTGGAT-1	SCH1	9.55975	-8.55568	5	nmSC	fresh	1
SCH1_ATGGTTGAGGGCAAGG-1	SCH1	-4.66132	-3.54001	7	Myeloid	fresh	0
SCH1_ATGGTTGCACAGCGCT-1	SCH1	-7.12234	3.36028	1	Myeloid	fresh	0
SCH1_ATGGTTGTCCCACAGG-1	SCH1	-2.38958	1.03683	10	Myeloid	fresh	0
SCH1_ATGTCCCAGTGCACTT-1	SCH1	10.9034	5.45994	22	PC_VSMC	fresh	0
SCH1_ATGTCCCCACCGGCTA-1	SCH1	-4.53143	0.57798	3	Myeloid	fresh	0
SCH1_ATGTCCCGTCCGCAGT-1	SCH1	7.11369	-9.45286	5	nmSC	fresh	1
SCH1_ATGTCTTAGACTCTAC-1	SCH1	-7.19198	3.6003	1	Myeloid	fresh	0
SCH1_ATGTCTTAGCGACATG-1	SCH1	1.6466	13.7793	17	TC	fresh	0
SCH1_ATGTCTTAGTCTGTAC-1	SCH1	7.44801	-8.43265	6	nmSC	fresh	1
SCH1_ATGTCTTCACTGGAAG-1	SCH1	-7.25789	3.99709	1	Myeloid	fresh	0
SCH1_ATGTCTTTCCCGTGAG-1	SCH1	0.194805	11.8372	11	TC	fresh	0
SCH1_ATGTCTTTCGTGCACG-1	SCH1	10.8683	5.54072	22	PC_VSMC	fresh	0
SCH1_ATTACCTAGCTGACTT-1	SCH1	7.08524	-10.3731	5	nmSC	fresh	1
SCH1_ATTACCTCAGGCACTC-1	SCH1	8.37455	-8.59634	5	nmSC	fresh	1
SCH1_ATTACCTGTGAGTTGG-1	SCH1	8.16954	-8.77599	16	nmSC	fresh	1
SCH1_ATTACCTGTGCCAAGA-1	SCH1	8.90787	-10.4164	5	nmSC	fresh	1
SCH1_ATTACCTGTTAAGGGC-1	SCH1	-0.0490485	-3.82796	8	Myeloid	fresh	0
SCH1_ATTACTCCAATCTCGA-1	SCH1	1.43467	14.9641	17	TC	fresh	0
SCH1_ATTACTCCAGTGCGCT-1	SCH1	1.25676	13.5917	11	TC	fresh	0
SCH1_ATTACTCGTATTAAGG-1	SCH1	1.41277	14.6561	17	TC	fresh	0
SCH1_ATTACTCGTCTAACTG-1	SCH1	7.62779	-10.1344	5	nmSC	fresh	1
SCH1_ATTACTCTCGCCGAGT-1	SCH1	0.591257	12.8921	17	TC	fresh	0
SCH1_ATTCACTGTTCCGCTT-1	SCH1	-7.46195	1.81034	2	Myeloid	fresh	0
SCH1_ATTCAGGCATGTTTGG-1	SCH1	9.50216	-8.31265	5	nmSC	fresh	1
SCH1_ATTCAGGTCCTTCTGG-1	SCH1	0.984458	14.2674	17	TC	fresh	0
SCH1_ATTCAGGTCTCAAAGC-1	SCH1	0.894439	2.23239	13	Myeloid	fresh	0
SCH1_ATTCATCCACCGTCGA-1	SCH1	1.25417	14.9341	17	TC	fresh	0
SCH1_ATTCATCCACCGTGGT-1	SCH1	7.10722	-10.5663	6	nmSC	fresh	1
SCH1_ATTCATCCACGGTGCT-1	SCH1	10.5078	-8.60002	25	nmSC	fresh	1
SCH1_ATTCATCGTACCAATC-1	SCH1	8.22231	-9.2942	5	nmSC	fresh	1
SCH1_ATTCATCTCGTGCACG-1	SCH1	0.724974	-3.42549	8	Myeloid	fresh	0
SCH1_ATTCCATCACACGCCA-1	SCH1	5.765	-10.4756	6	nmSC	fresh	1
SCH1_ATTCCATCATCGCTAA-1	SCH1	0.790717	15.2127	17	TC	fresh	0
SCH1_ATTCCATGTTTGGCTA-1	SCH1	0.905067	11.2391	11	TC	fresh	0
SCH1_ATTCCATTCAACCTTT-1	SCH1	-6.98251	4.07541	1	Myeloid	fresh	0
SCH1_ATTCCCGCAGAAGCGT-1	SCH1	0.313949	-1.5844	0	Myeloid	fresh	0
SCH1_ATTCCCGCAGGCTCTG-1	SCH1	7.86055	-10.0885	5	nmSC	fresh	1
SCH1_ATTCCCGCAGTAACCT-1	SCH1	-0.699005	-2.06641	9	Myeloid	fresh	0
SCH1_ATTCCCGGTTAGAAAC-1	SCH1	0.785886	13.4625	11	TC	fresh	0
SCH1_ATTCCCGTCGGAGCAA-1	SCH1	-3.7457	4.52279	14	Myeloid	fresh	0
SCH1_ATTCCCGTCGGTCGAC-1	SCH1	5.18091	-11.7225	6	nmSC	fresh	1
SCH1_ATTCCTACAACTAGAA-1	SCH1	-5.87375	0.367779	2	Myeloid	fresh	0
SCH1_ATTCCTAGTCCCTGAG-1	SCH1	7.35945	-9.98906	5	nmSC	fresh	1
SCH1_ATTCCTATCCCTAGGG-1	SCH1	-7.33195	2.13406	2	Myeloid	fresh	0
SCH1_ATTCCTATCGAGCCAC-1	SCH1	-2.142	0.238405	3	Myeloid	fresh	0
SCH1_ATTCCTATCGCAACAT-1	SCH1	1.42846	14.6246	17	TC	fresh	0
SCH1_ATTCGTTAGTAGGATT-1	SCH1	11.0029	5.39228	22	PC_VSMC	fresh	0
SCH1_ATTCGTTGTAGCACAG-1	SCH1	11.0408	7.98679	12	Fibroblast	fresh	0
SCH1_ATTCGTTTCCCAGTGG-1	SCH1	0.374907	11.9015	11	TC	fresh	0
SCH1_ATTCTACCAATAGAGT-1	SCH1	6.45603	-7.60224	16	nmSC	fresh	1
SCH1_ATTCTACCAATGAAAC-1	SCH1	8.03798	-8.058	16	nmSC	fresh	1
SCH1_ATTCTACCATCACAGT-1	SCH1	11.3937	4.89543	22	PC_VSMC	fresh	0
SCH1_ATTCTACCATTGGGAG-1	SCH1	7.8543	-9.50042	5	nmSC	fresh	1
SCH1_ATTCTACGTTGCTGAT-1	SCH1	6.84768	-9.92327	6	nmSC	fresh	1
SCH1_ATTCTACTCGGTAGAG-1	SCH1	-7.72898	1.3206	2	Myeloid	fresh	0
SCH1_ATTCTTGCAAAGTGTA-1	SCH1	1.02634	1.80221	13	Myeloid	fresh	0
SCH1_ATTGGGTAGATTGACA-1	SCH1	7.6667	-9.27424	6	nmSC	fresh	1
SCH1_ATTGGGTAGTTGGGAC-1	SCH1	11.5924	5.53278	22	PC_VSMC	fresh	0
SCH1_ATTGGGTCACTCCGGA-1	SCH1	10.9397	5.34691	22	PC_VSMC	fresh	0
SCH1_ATTGGGTTCATTTCGT-1	SCH1	10.776	5.60081	22	PC_VSMC	fresh	0
SCH1_ATTGGGTTCCTGTACC-1	SCH1	4.82284	-11.589	6	nmSC	fresh	1
SCH1_ATTGGGTTCGCTAAAC-1	SCH1	0.513981	11.7951	11	TC	fresh	0
SCH1_ATTGTTCAGTTGTAGA-1	SCH1	10.8623	5.62578	22	PC_VSMC	fresh	0
SCH1_ATTGTTCGTGCAGGAT-1	SCH1	-5.9162	1.20735	2	Myeloid	fresh	0
SCH1_ATTGTTCGTTAGAGTA-1	SCH1	-6.58182	5.02723	1	Myeloid	fresh	0
SCH1_ATTTACCAGCATCGAG-1	SCH1	9.04848	-9.57342	5	nmSC	fresh	1
SCH1_ATTTACCAGGCGTTAG-1	SCH1	9.74291	-8.25642	5	nmSC	fresh	1
SCH1_ATTTACCCACAGTGAG-1	SCH1	-6.87098	2.40913	2	Myeloid	fresh	0
SCH1_ATTTACCCACAGTGTT-1	SCH1	-7.2479	4.26912	1	Myeloid	fresh	0
SCH1_ATTTCACAGCGACTGA-1	SCH1	10.9965	-8.11267	23	nmSC	fresh	1
SCH1_ATTTCACAGGACAAGA-1	SCH1	0.187461	-3.61079	8	Myeloid	fresh	0
SCH1_ATTTCACAGTAGAGTT-1	SCH1	1.2464	11.4349	11	TC	fresh	0
SCH1_ATTTCACAGTATGGAT-1	SCH1	-7.30085	3.57218	1	Myeloid	fresh	0
SCH1_ATTTCACAGTATTCCG-1	SCH1	8.69784	-9.8422	5	nmSC	fresh	1
SCH1_ATTTCACCAACCCTCT-1	SCH1	0.143571	12.4894	11	TC	fresh	0
SCH1_ATTTCACCAGGCCTGT-1	SCH1	1.03515	13.0379	11	TC	fresh	0
SCH1_ATTTCACGTTCTAAGC-1	SCH1	-2.25356	6.72417	14	Myeloid	fresh	0
SCH1_ATTTCACGTTTGCCGG-1	SCH1	1.2727	-1.22993	0	Myeloid	fresh	0
SCH1_ATTTCACTCCTCTCGA-1	SCH1	-1.70077	-0.82274	9	Myeloid	fresh	0
SCH1_ATTTCACTCGTACACA-1	SCH1	-2.92864	5.88218	14	Myeloid	fresh	0
SCH1_ATTTCACTCTTCGACC-1	SCH1	-5.2166	-3.0445	7	Myeloid	fresh	0
SCH1_ATTTCTGCAATTCTTC-1	SCH1	-0.725206	4.28499	13	Myeloid	fresh	0
SCH1_ATTTCTGCACAACGAG-1	SCH1	0.949706	11.1902	11	TC	fresh	0
SCH1_ATTTCTGCAGCGGATA-1	SCH1	0.885913	12.0579	11	TC	fresh	0
SCH1_ATTTCTGGTCCACACG-1	SCH1	1.16816	12.9947	11	TC	fresh	0
SCH1_ATTTCTGGTGAGACCA-1	SCH1	-8.15393	1.72843	2	Myeloid	fresh	0
SCH1_ATTTCTGGTGTCTTCC-1	SCH1	2.04762	-11.2511	19	myeSC	fresh	1
SCH1_ATTTCTGTCTACGCAA-1	SCH1	7.11589	-9.20031	5	nmSC	fresh	1
SCH1_CAAAGAAAGAAACTCA-1	SCH1	-5.57727	1.66278	10	Myeloid	fresh	0
SCH1_CAAAGAAAGAAATTCG-1	SCH1	11.9782	4.87747	22	PC_VSMC	fresh	0
SCH1_CAAAGAACACAGCCAC-1	SCH1	5.40195	-10.9114	6	nmSC	fresh	1
SCH1_CAACAACAGAGTCGAC-1	SCH1	7.74439	-10.3395	5	nmSC	fresh	1
SCH1_CAACAACCACAACGCC-1	SCH1	-6.8783	3.57025	1	Myeloid	fresh	0
SCH1_CAACAACCAGAGATGC-1	SCH1	-6.03671	-1.55391	2	Myeloid	fresh	0
SCH1_CAACAACCAGATAAAC-1	SCH1	-6.52312	4.11589	1	Myeloid	fresh	0
SCH1_CAACAACGTCATGGCC-1	SCH1	-6.85818	1.51838	3	Myeloid	fresh	0
SCH1_CAACAACTCAGCACCG-1	SCH1	-3.15926	0.930298	3	Myeloid	fresh	0
SCH1_CAACAGTGTAAGCTCT-1	SCH1	-7.57042	2.22743	2	Myeloid	fresh	0
SCH1_CAACAGTTCAGAGCAG-1	SCH1	0.354737	12.4483	11	TC	fresh	0
SCH1_CAACAGTTCCCATAAG-1	SCH1	7.93898	-8.22	6	nmSC	fresh	1
SCH1_CAACAGTTCTCGTCGT-1	SCH1	-6.9532	4.58586	1	Myeloid	fresh	0
SCH1_CAACAGTTCTTAGGAC-1	SCH1	-5.44391	3.24424	1	Myeloid	fresh	0
SCH1_CAACCAAAGGTCCGAA-1	SCH1	0.0234112	11.7195	11	TC	fresh	0
SCH1_CAACCAACAAGAATGT-1	SCH1	11.1042	0.481532	21	Endothelial	fresh	0
SCH1_CAACCTCCAGAGGTAC-1	SCH1	7.50804	-8.77907	5	nmSC	fresh	1
SCH1_CAACCTCGTCGCATGC-1	SCH1	8.5629	-9.45526	5	nmSC	fresh	1
SCH1_CAACCTCGTCGCGTTG-1	SCH1	0.798053	11.9134	11	TC	fresh	0
SCH1_CAACCTCGTTTACTGG-1	SCH1	-1.85162	0.270621	3	Myeloid	fresh	0
SCH1_CAACCTCTCCGCAGTG-1	SCH1	6.60113	-9.41945	5	nmSC	fresh	1
SCH1_CAACGATAGGTTCACT-1	SCH1	0.428796	-2.17291	0	Myeloid	fresh	0
SCH1_CAACGATAGTTGCTCA-1	SCH1	-3.07399	12.2476	18	NKC	fresh	0
SCH1_CAACGATCACGGGCTT-1	SCH1	0.851001	12.8893	11	TC	fresh	0
SCH1_CAACGATCAGCTGTGC-1	SCH1	-5.04315	-1.98023	7	Myeloid	fresh	0
SCH1_CAACGATCATCCCGTT-1	SCH1	7.14811	-9.5542	5	nmSC	fresh	1
SCH1_CAACGATGTACAGAAT-1	SCH1	2.1304	-2.16821	0	Myeloid	fresh	0
SCH1_CAACGATGTTCCGCTT-1	SCH1	1.38709	11.5578	20	Cycling	fresh	0
SCH1_CAACGATTCCTGTACC-1	SCH1	-5.7582	3.57539	1	Myeloid	fresh	0
SCH1_CAACGGCAGGCAGTCA-1	SCH1	1.52096	14.6855	17	TC	fresh	0
SCH1_CAACGGCCAAAGACGC-1	SCH1	-2.75335	-0.249046	3	Myeloid	fresh	0
SCH1_CAACGGCGTAATTGGA-1	SCH1	7.64494	-8.22587	5	nmSC	fresh	1
SCH1_CAACGGCGTATAGCTC-1	SCH1	9.97791	7.61118	12	Fibroblast	fresh	0
SCH1_CAACGGCGTCGAGCAA-1	SCH1	-4.53522	2.37569	10	Myeloid	fresh	0
SCH1_CAACGGCGTTTCGACA-1	SCH1	8.8392	-9.2002	5	nmSC	fresh	1
SCH1_CAAGACTTCTCGGGAC-1	SCH1	-6.52988	-0.822685	2	Myeloid	fresh	0
SCH1_CAAGAGGAGCGTTACT-1	SCH1	0.038032	-3.92855	8	Myeloid	fresh	0
SCH1_CAAGAGGAGGCGTTAG-1	SCH1	-8.04679	1.0551	2	Myeloid	fresh	0
SCH1_CAAGAGGAGTCAGCCC-1	SCH1	8.76463	-9.84405	5	nmSC	fresh	1
SCH1_CAAGAGGCAGACCCGT-1	SCH1	11.6928	4.62513	22	PC_VSMC	fresh	0
SCH1_CAAGAGGCATCCTATT-1	SCH1	-3.2646	-0.62237	3	Myeloid	fresh	0
SCH1_CAAGAGGGTAGACAAT-1	SCH1	-4.88847	-2.81691	7	Myeloid	fresh	0
SCH1_CAAGAGGTCTTAGCAG-1	SCH1	0.209861	13.2332	11	TC	fresh	0
SCH1_CAAGCTACAGATCCTA-1	SCH1	10.8517	7.06324	12	Fibroblast	fresh	0
SCH1_CAAGCTAGTCTCAAGT-1	SCH1	0.84441	-2.25363	0	Myeloid	fresh	0
SCH1_CAAGCTAGTTGGGTTT-1	SCH1	9.30677	-8.2432	5	nmSC	fresh	1
SCH1_CAAGGGAAGAGTTGCG-1	SCH1	-2.6727	6.2985	14	Myeloid	fresh	0
SCH1_CAAGGGACAATCCAGT-1	SCH1	8.77472	-10.6225	5	nmSC	fresh	1
SCH1_CAAGGGACACGGTGAA-1	SCH1	11.1308	5.42366	22	PC_VSMC	fresh	0
SCH1_CAAGGGACATGACTTG-1	SCH1	9.1619	-9.55097	5	nmSC	fresh	1
SCH1_CAAGGGAGTGGAATGC-1	SCH1	7.88446	-7.61535	16	nmSC	fresh	1
SCH1_CAAGGGAGTTCAACGT-1	SCH1	1.68248	-3.26709	8	Myeloid	fresh	0
SCH1_CAAGGGATCACTGGTA-1	SCH1	1.5453	12.3043	11	TC	fresh	0
SCH1_CAAGGGATCCTTATAC-1	SCH1	1.13444	11.2034	11	TC	fresh	0
SCH1_CAAGGGATCGGCTTGG-1	SCH1	1.48797	11.4373	11	TC	fresh	0
SCH1_CAATACGAGCTTGTGT-1	SCH1	-4.07799	-0.330262	3	Myeloid	fresh	0
SCH1_CAATACGGTCAAAGTA-1	SCH1	8.91406	-8.28627	5	nmSC	fresh	1
SCH1_CAATACGGTCCCTCAT-1	SCH1	0.0118982	12.5896	11	TC	fresh	0
SCH1_CAATACGGTCGAACGA-1	SCH1	-2.58284	1.35882	10	Myeloid	fresh	0
SCH1_CAATACGGTCGAGCAA-1	SCH1	7.14858	-7.79825	16	nmSC	fresh	1
SCH1_CAATACGGTTAAGCAA-1	SCH1	-7.28984	2.03817	1	Myeloid	fresh	0
SCH1_CAATCGAAGCTGAAAT-1	SCH1	-3.92315	-1.01571	7	Myeloid	fresh	0
SCH1_CAATCGAAGTATAGAC-1	SCH1	9.42209	-9.7212	5	nmSC	fresh	1
SCH1_CAATCGACAATTGAAG-1	SCH1	-0.317004	12.2598	11	TC	fresh	0
SCH1_CAATCGATCTCCCATG-1	SCH1	1.22259	13.3855	11	TC	fresh	0
SCH1_CAATGACAGCGATGAC-1	SCH1	10.6154	-8.45839	25	nmSC	fresh	1
SCH1_CAATGACAGTGAGTTA-1	SCH1	8.6163	-8.87677	5	nmSC	fresh	1
SCH1_CAATGACGTATGATCC-1	SCH1	9.91085	-8.58463	25	nmSC	fresh	1
SCH1_CAATGACGTCACCGAC-1	SCH1	-0.232435	-0.0720722	0	Myeloid	fresh	0
SCH1_CAATGACGTCTCGACG-1	SCH1	-0.0928417	11.7689	11	TC	fresh	0
SCH1_CAATGACGTTACCCAA-1	SCH1	-5.99196	1.17853	2	Myeloid	fresh	0
SCH1_CAATGACTCACTAGCA-1	SCH1	-5.70917	3.93833	1	Myeloid	fresh	0
SCH1_CAATGACTCATCGTAG-1	SCH1	-3.91387	-0.415667	3	Myeloid	fresh	0
SCH1_CAATTTCAGGCATCGA-1	SCH1	-3.16374	1.26963	10	Myeloid	fresh	0
SCH1_CAATTTCAGGTGAGCT-1	SCH1	-6.18378	3.72936	1	Myeloid	fresh	0
SCH1_CAATTTCAGTGCCCGT-1	SCH1	7.5181	-8.67208	5	nmSC	fresh	1
SCH1_CAATTTCCAGGATGAC-1	SCH1	0.874258	-2.47099	0	Myeloid	fresh	0
SCH1_CAATTTCCATCGCTGG-1	SCH1	-5.30241	2.11044	1	Myeloid	fresh	0
SCH1_CAATTTCTCTCGTCGT-1	SCH1	-4.83498	4.36607	1	Myeloid	fresh	0
SCH1_CACAACAAGACAGTCG-1	SCH1	10.8549	5.33612	22	PC_VSMC	fresh	0
SCH1_CACAACAAGGGCCAAT-1	SCH1	6.8764	-7.71668	16	nmSC	fresh	1
SCH1_CACAACACAAAGGCAC-1	SCH1	7.68299	-7.15476	16	nmSC	fresh	1
SCH1_CACAACACAACACAAA-1	SCH1	5.7827	-11.2126	6	nmSC	fresh	1
SCH1_CACAACACAAGCGAGT-1	SCH1	7.74039	-6.80861	16	nmSC	fresh	1
SCH1_CACAACACACTGAGGA-1	SCH1	-4.52006	1.72675	3	Myeloid	fresh	0
SCH1_CACAACACATTGGCAT-1	SCH1	8.80325	-10.1964	5	nmSC	fresh	1
SCH1_CACAACACATTGTACG-1	SCH1	-7.51917	3.4857	1	Myeloid	fresh	0
SCH1_CACAACAGTCTTAGTG-1	SCH1	-5.53972	2.73185	4	Myeloid	fresh	0
SCH1_CACACAAAGCATTTGC-1	SCH1	10.6524	-8.40293	25	nmSC	fresh	1
SCH1_CACACAAAGTCCCTAA-1	SCH1	-4.46435	0.74722	3	Myeloid	fresh	0
SCH1_CACACAACATGATAGA-1	SCH1	8.80388	-8.96007	5	nmSC	fresh	1
SCH1_CACACAAGTAGACAAT-1	SCH1	-2.32385	6.60721	14	Myeloid	fresh	0
SCH1_CACACAATCACTCCGT-1	SCH1	-2.6915	12.5718	17	TC	fresh	0
SCH1_CACACAATCGACGACC-1	SCH1	0.684772	12.7292	11	TC	fresh	0
SCH1_CACAGATAGTAACCTC-1	SCH1	-0.24176	-1.73913	15	Myeloid	fresh	0
SCH1_CACAGATCAAAGACGC-1	SCH1	-5.47607	0.695494	3	Myeloid	fresh	0
SCH1_CACAGATTCCTGGTCT-1	SCH1	7.9754	-6.80528	16	nmSC	fresh	1
SCH1_CACAGATTCTGTAACG-1	SCH1	8.05785	-7.30416	16	nmSC	fresh	1
SCH1_CACAGGCAGGTTCCGC-1	SCH1	0.401019	11.8061	11	TC	fresh	0
SCH1_CACAGGCTCGATTCCC-1	SCH1	-5.15069	-1.55701	7	Myeloid	fresh	0
SCH1_CACATGAAGGTCTACT-1	SCH1	-2.43996	-2.42711	9	Myeloid	fresh	0
SCH1_CACATGACAAAGGATT-1	SCH1	1.75566	13.676	17	TC	fresh	0
SCH1_CACCAAAAGCTGGTGA-1	SCH1	-3.09702	-0.754595	3	Myeloid	fresh	0
SCH1_CACCAAACAAATGCTC-1	SCH1	8.94763	-8.15337	5	nmSC	fresh	1
SCH1_CACCAAACAAGCCTGC-1	SCH1	-3.1306	5.27559	14	Myeloid	fresh	0
SCH1_CACCAAACACTACTTT-1	SCH1	8.22906	-8.20104	16	nmSC	fresh	1
SCH1_CACCAAACATTGAGGG-1	SCH1	8.07577	-8.54818	5	nmSC	fresh	1
SCH1_CACCAAAGTAGTTCCA-1	SCH1	1.68308	13.4983	17	TC	fresh	0
SCH1_CACCAAATCCTTATCA-1	SCH1	-4.3387	1.28871	10	Myeloid	fresh	0
SCH1_CACCGTTAGAATTTGG-1	SCH1	-0.341272	12.1833	11	TC	fresh	0
SCH1_CACCGTTCAACGGCTC-1	SCH1	9.04464	-10.3607	5	nmSC	fresh	1
SCH1_CACCGTTCATGTTACG-1	SCH1	11.8793	4.86141	22	PC_VSMC	fresh	0
SCH1_CACCGTTCATTGCTTT-1	SCH1	0.737124	12.6428	11	TC	fresh	0
SCH1_CACCGTTGTATTCCTT-1	SCH1	-5.6324	3.45637	1	Myeloid	fresh	0
SCH1_CACCGTTTCGCATTGA-1	SCH1	-5.95494	-1.0383	7	Myeloid	fresh	0
SCH1_CACCGTTTCTTGGTGA-1	SCH1	0.434081	-4.29488	8	Myeloid	fresh	0
SCH1_CACGAATAGCAAGGAA-1	SCH1	6.33816	-9.58922	6	nmSC	fresh	1
SCH1_CACGAATAGGAGAGGC-1	SCH1	-6.90141	4.16207	1	Myeloid	fresh	0
SCH1_CACGAATAGTTCTCTT-1	SCH1	-5.49128	-0.531357	7	Myeloid	fresh	0
SCH1_CACGAATCACACCTGG-1	SCH1	0.633704	-0.392663	0	Myeloid	fresh	0
SCH1_CACGAATCACTTACAG-1	SCH1	-5.78806	1.52344	1	Myeloid	fresh	0
SCH1_CACGAATGTAGCACGA-1	SCH1	8.6033	-8.97652	5	nmSC	fresh	1
SCH1_CACGAATTCGATTTCT-1	SCH1	1.12656	-1.93078	0	Myeloid	fresh	0
SCH1_CACGGGTCAAGACAAT-1	SCH1	6.08345	-10.7442	6	nmSC	fresh	1
SCH1_CACGGGTGTCCTACGG-1	SCH1	-5.04242	4.74788	1	Myeloid	fresh	0
SCH1_CACGGGTGTTGTTTGG-1	SCH1	8.27037	-8.64992	5	nmSC	fresh	1
SCH1_CACGTGGTCAGGAGAC-1	SCH1	-1.40769	2.11163	10	Myeloid	fresh	0
SCH1_CACGTGGTCAGGGTAG-1	SCH1	11.6161	0.971383	21	Endothelial	fresh	0
SCH1_CACGTTCAGGAAGAAC-1	SCH1	-3.55515	1.23302	10	Myeloid	fresh	0
SCH1_CACGTTCAGTGGCAGT-1	SCH1	-3.33012	5.07367	14	Myeloid	fresh	0
SCH1_CACGTTCCAAGCAATA-1	SCH1	-7.46852	3.57168	1	Myeloid	fresh	0
SCH1_CACGTTCCATAGATCC-1	SCH1	10.6397	-8.44208	25	nmSC	fresh	1
SCH1_CACGTTCCATGCGGTC-1	SCH1	6.44577	-7.74027	16	nmSC	fresh	1
SCH1_CACGTTCGTTCCACAA-1	SCH1	-7.62249	2.44632	2	Myeloid	fresh	0
SCH1_CACGTTCTCATCACTT-1	SCH1	8.86679	-9.73069	5	nmSC	fresh	1
SCH1_CACGTTCTCGTGCACG-1	SCH1	4.86754	-10.9359	6	nmSC	fresh	1
SCH1_CACGTTCTCTGTCTCG-1	SCH1	-5.55897	5.11643	1	Myeloid	fresh	0
SCH1_CACTAAGAGTTCTACG-1	SCH1	-5.48652	4.33243	1	Myeloid	fresh	0
SCH1_CACTAAGGTAAGAACT-1	SCH1	-0.0618825	12.8692	11	TC	fresh	0
SCH1_CACTAAGGTAAGGCTG-1	SCH1	6.71045	-7.64764	16	nmSC	fresh	1
SCH1_CACTAAGGTGCTGTCG-1	SCH1	-7.38797	1.45345	2	Myeloid	fresh	0
SCH1_CACTAAGGTGGCAGAT-1	SCH1	0.0691173	-3.28842	8	Myeloid	fresh	0
SCH1_CACTAAGTCCTGTAAG-1	SCH1	-0.260721	4.02546	13	Myeloid	fresh	0
SCH1_CACTGAACAATACAGA-1	SCH1	-7.59551	2.0097	2	Myeloid	fresh	0
SCH1_CACTGAACAGGCCCTA-1	SCH1	9.28616	-9.96768	5	nmSC	fresh	1
SCH1_CACTGAACAGTTACCA-1	SCH1	8.81397	-9.14834	5	nmSC	fresh	1
SCH1_CACTGAAGTAACACGG-1	SCH1	2.25905	-2.72399	8	Myeloid	fresh	0
SCH1_CACTGGGAGAATAACC-1	SCH1	10.9597	6.17937	22	PC_VSMC	fresh	0
SCH1_CACTGGGAGCATTTCG-1	SCH1	6.00165	-7.6653	16	nmSC	fresh	1
SCH1_CACTGGGAGCTCTGTA-1	SCH1	1.32849	14.9478	17	TC	fresh	0
SCH1_CACTGGGAGTTGTCAC-1	SCH1	12.1011	4.73268	22	PC_VSMC	fresh	0
SCH1_CACTGGGCACAGCTGC-1	SCH1	-0.185026	12.895	11	TC	fresh	0
SCH1_CACTGGGCATCGGTTA-1	SCH1	7.65308	-9.70183	5	nmSC	fresh	1
SCH1_CACTGGGGTCGTTATG-1	SCH1	4.77476	-11.7182	6	nmSC	fresh	1
SCH1_CACTGGGGTCTCGGAC-1	SCH1	-5.78204	1.28221	1	Myeloid	fresh	0
SCH1_CACTGTCCACTCCCTA-1	SCH1	-0.135126	-0.529129	0	Myeloid	fresh	0
SCH1_CACTGTCGTACATTGC-1	SCH1	0.307386	-4.29651	8	Myeloid	fresh	0
SCH1_CACTTCGAGATGCAGC-1	SCH1	-6.3529	2.8496	14	Myeloid	fresh	0
SCH1_CACTTCGAGCGTGCCT-1	SCH1	7.84322	-8.26005	16	nmSC	fresh	1
SCH1_CACTTCGAGTTATGGA-1	SCH1	9.36321	-8.10797	25	nmSC	fresh	1
SCH1_CACTTCGCATGGAGAC-1	SCH1	-4.04229	-0.375326	3	Myeloid	fresh	0
SCH1_CACTTCGCATGGCCCA-1	SCH1	-7.28101	3.73762	1	Myeloid	fresh	0
SCH1_CACTTCGGTACCGCGT-1	SCH1	-5.01343	0.18336	3	Myeloid	fresh	0
SCH1_CACTTCGGTCCGAAGA-1	SCH1	-4.76039	-0.122569	3	Myeloid	fresh	0
SCH1_CACTTCGGTGGTAATA-1	SCH1	7.22982	-9.32967	5	nmSC	fresh	1
SCH1_CACTTCGGTTTGAAAG-1	SCH1	0.655477	13.296	11	TC	fresh	0
SCH1_CACTTCGTCATACGGT-1	SCH1	9.47775	-10.6371	5	nmSC	fresh	1
SCH1_CACTTCGTCTGACAGT-1	SCH1	7.14204	-8.82505	5	nmSC	fresh	1
SCH1_CAGAGCCCAAAGGCTG-1	SCH1	0.183885	4.55199	13	Myeloid	fresh	0
SCH1_CAGAGCCCAAATACGA-1	SCH1	2.35308	-2.82632	8	Myeloid	fresh	0
SCH1_CAGATACCAAGGCTTT-1	SCH1	5.96817	-7.64893	16	nmSC	fresh	1
SCH1_CAGATACCAATCTCGA-1	SCH1	9.10666	-9.65199	5	nmSC	fresh	1
SCH1_CAGATACTCCTCGATC-1	SCH1	11.0661	0.548013	21	Endothelial	fresh	0
SCH1_CAGATACTCTGGGATT-1	SCH1	0.754767	12.1446	11	TC	fresh	0
SCH1_CAGATCAAGGTGCATG-1	SCH1	-2.08108	6.46001	14	Myeloid	fresh	0
SCH1_CAGATCAGTGACGTCC-1	SCH1	7.94014	-7.97588	16	nmSC	fresh	1
SCH1_CAGATCAGTGGGTTGA-1	SCH1	9.96465	-8.91846	5	nmSC	fresh	1
SCH1_CAGATCAGTGTGAATA-1	SCH1	11.3421	-8.48232	23	nmSC	fresh	1
SCH1_CAGATCAGTTACCGTA-1	SCH1	0.87993	13.5842	17	TC	fresh	0
SCH1_CAGATTGCAAGTATCC-1	SCH1	-6.96953	1.88972	2	Myeloid	fresh	0
SCH1_CAGATTGCACCAACAT-1	SCH1	10.5555	-8.47527	25	nmSC	fresh	1
SCH1_CAGATTGCAGACGCTC-1	SCH1	8.83613	-8.60375	5	nmSC	fresh	1
SCH1_CAGATTGGTACAGTCT-1	SCH1	-7.3504	3.80774	1	Myeloid	fresh	0
SCH1_CAGATTGGTACGTACT-1	SCH1	-6.30076	4.08462	1	Myeloid	fresh	0
SCH1_CAGATTGTCATAAGGA-1	SCH1	-7.17751	4.19324	1	Myeloid	fresh	0
SCH1_CAGATTGTCGACCACG-1	SCH1	-2.79015	-3.20286	15	Myeloid	fresh	0
SCH1_CAGCAATAGCGGTAAC-1	SCH1	11.6343	4.63508	22	PC_VSMC	fresh	0
SCH1_CAGCAATAGTGGTTAA-1	SCH1	6.3844	-11.4128	6	nmSC	fresh	1
SCH1_CAGCAATCAACCAATC-1	SCH1	0.874926	2.53034	13	Myeloid	fresh	0
SCH1_CAGCAATCAACTGCTA-1	SCH1	11.028	7.08036	12	Fibroblast	fresh	0
SCH1_CAGCAATCAACTTGCA-1	SCH1	0.445827	4.69028	13	Myeloid	fresh	0
SCH1_CAGCAATCAGGTGACA-1	SCH1	0.86907	2.03036	13	Myeloid	fresh	0
SCH1_CAGCAATGTAGGCTCC-1	SCH1	8.92621	-9.60801	5	nmSC	fresh	1
SCH1_CAGCAATGTATGCGTT-1	SCH1	12.1425	8.31379	12	Fibroblast	fresh	0
SCH1_CAGCAATTCCAGCAAT-1	SCH1	1.34088	13.2527	11	TC	fresh	0
SCH1_CAGCACGAGTCCCGAC-1	SCH1	7.74194	-6.80147	16	nmSC	fresh	1
SCH1_CAGCACGAGTTCACTG-1	SCH1	8.77534	-9.54662	5	nmSC	fresh	1
SCH1_CAGCACGGTAGTTCCA-1	SCH1	8.18522	-8.1585	16	nmSC	fresh	1
SCH1_CAGCACGGTCAGCTTA-1	SCH1	9.57568	-10.1681	5	nmSC	fresh	1
SCH1_CAGCACGGTCAGGCAA-1	SCH1	-6.53031	4.72168	1	Myeloid	fresh	0
SCH1_CAGCACGTCAATCAGC-1	SCH1	8.18231	-8.00878	16	nmSC	fresh	1
SCH1_CAGCACGTCAGTCCGG-1	SCH1	1.96766	-2.48454	8	Myeloid	fresh	0
SCH1_CAGCACGTCTTACCAT-1	SCH1	9.29106	-9.59199	5	nmSC	fresh	1
SCH1_CAGCAGCAGCCACCGT-1	SCH1	-7.9297	2.05975	2	Myeloid	fresh	0
SCH1_CAGCAGCAGTAGGGTC-1	SCH1	11.3876	-0.0773809	21	Endothelial	fresh	0
SCH1_CAGCAGCGTGTTAAAG-1	SCH1	1.57729	11.7421	11	TC	fresh	0
SCH1_CAGCAGCTCCTGGGAC-1	SCH1	0.178734	-1.48389	0	Myeloid	fresh	0
SCH1_CAGCAGCTCTAAGCCA-1	SCH1	1.4442	-3.99434	8	Myeloid	fresh	0
SCH1_CAGCCAGAGCAATTAG-1	SCH1	6.03422	-7.70222	16	nmSC	fresh	1
SCH1_CAGCCAGAGCTCAGAG-1	SCH1	11.0919	5.52499	22	PC_VSMC	fresh	0
SCH1_CAGCCAGCAAGAATGT-1	SCH1	10.4508	7.24649	12	Fibroblast	fresh	0
SCH1_CAGCCAGCAGCCTACG-1	SCH1	8.33355	-7.2512	16	nmSC	fresh	1
SCH1_CAGCCAGGTAAGTCAA-1	SCH1	9.21352	-9.93744	5	nmSC	fresh	1
SCH1_CAGCCAGTCCGTGTGG-1	SCH1	-2.4013	12.4339	18	NKC	fresh	0
SCH1_CAGCCAGTCGGCTGGT-1	SCH1	1.51651	12.7869	11	TC	fresh	0
SCH1_CAGCGTGAGGTTACCT-1	SCH1	-3.08292	-0.0232006	3	Myeloid	fresh	0
SCH1_CAGCGTGGTAGTTAGA-1	SCH1	-4.98799	1.14112	3	Myeloid	fresh	0
SCH1_CAGCGTGGTCGCTTGG-1	SCH1	-2.00642	12.5966	18	NKC	fresh	0
SCH1_CAGGCCAAGAACAAGG-1	SCH1	-7.55414	3.41499	1	Myeloid	fresh	0
SCH1_CAGGCCAAGCCTGAGA-1	SCH1	-7.70963	3.00998	1	Myeloid	fresh	0
SCH1_CAGGCCACACCTGCGA-1	SCH1	-5.25267	1.66529	1	Myeloid	fresh	0
SCH1_CAGGCCAGTAGACGTG-1	SCH1	7.16553	-9.03911	5	nmSC	fresh	1
SCH1_CAGGCCAGTCAACATC-1	SCH1	-0.23476	-2.15812	9	Myeloid	fresh	0
SCH1_CAGGCCAGTCGAAGCA-1	SCH1	10.0674	-8.45138	5	nmSC	fresh	1
SCH1_CAGGCCAGTCTACGAT-1	SCH1	-7.82438	2.28349	2	Myeloid	fresh	0
SCH1_CAGGCCAGTGCCGAAA-1	SCH1	-5.16557	0.391248	3	Myeloid	fresh	0
SCH1_CAGGCCAGTGTGATGG-1	SCH1	10.5932	-8.46871	25	nmSC	fresh	1
SCH1_CAGGCCATCCGTCACT-1	SCH1	6.82077	-11.3377	6	nmSC	fresh	1
SCH1_CAGGGCTAGCTGACTT-1	SCH1	1.26469	13.3543	11	TC	fresh	0
SCH1_CAGGGCTAGCTTCTAG-1	SCH1	-3.74111	-0.869498	3	Myeloid	fresh	0
SCH1_CAGGGCTAGTATAACG-1	SCH1	7.73454	-8.06294	16	nmSC	fresh	1
SCH1_CAGGGCTCACACCTGG-1	SCH1	-0.602742	12.2967	11	TC	fresh	0
SCH1_CAGGGCTGTCCGAAGA-1	SCH1	-0.339464	3.29836	13	Myeloid	fresh	0
SCH1_CAGGGCTTCGTGACTA-1	SCH1	11.3566	5.42869	22	PC_VSMC	fresh	0
SCH1_CAGGGCTTCTCTGGTC-1	SCH1	5.70385	-11.7581	6	nmSC	fresh	1
SCH1_CAGGTATAGCGAAACC-1	SCH1	10.638	1.01857	21	Endothelial	fresh	0
SCH1_CAGGTATAGTGACACG-1	SCH1	-3.89283	4.83308	14	Myeloid	fresh	0
SCH1_CAGGTATCACCCTTGT-1	SCH1	6.42919	-10.0732	6	nmSC	fresh	1
SCH1_CAGGTATGTCAAGCCC-1	SCH1	1.01531	12.0123	11	TC	fresh	0
SCH1_CAGGTATGTCGCTGCA-1	SCH1	-0.137923	-3.27318	8	Myeloid	fresh	0
SCH1_CAGTGCGCAAACTCTG-1	SCH1	7.39529	-9.65252	5	nmSC	fresh	1
SCH1_CAGTGCGCATATACCG-1	SCH1	0.646059	-2.06913	0	Myeloid	fresh	0
SCH1_CAGTGCGGTACAGCGA-1	SCH1	8.60756	-8.57113	5	nmSC	fresh	1
SCH1_CAGTGCGGTAGACAGC-1	SCH1	-5.55448	5.24186	1	Myeloid	fresh	0
SCH1_CAGTGCGGTCGAGCAA-1	SCH1	-5.96991	3.02899	1	Myeloid	fresh	0
SCH1_CAGTGCGTCCGTATAG-1	SCH1	8.20174	-8.23001	5	nmSC	fresh	1
SCH1_CAGTTAGAGTAACCGG-1	SCH1	7.86686	-6.90433	16	nmSC	fresh	1
SCH1_CAGTTAGCACCTTCCA-1	SCH1	8.93361	-9.14658	5	nmSC	fresh	1
SCH1_CAGTTAGCAGAGATTA-1	SCH1	-4.84306	-1.99337	7	Myeloid	fresh	0
SCH1_CAGTTAGCATCAGTGT-1	SCH1	1.21181	14.3975	17	TC	fresh	0
SCH1_CAGTTAGTCCCTCTTT-1	SCH1	1.42243	-3.97215	8	Myeloid	fresh	0
SCH1_CAGTTAGTCCGTATAG-1	SCH1	0.597398	-1.61405	0	Myeloid	fresh	0
SCH1_CAGTTAGTCCTTCTGG-1	SCH1	11.5477	5.61007	22	PC_VSMC	fresh	0
SCH1_CAGTTCCCAAGGACAC-1	SCH1	7.25582	-9.6203	5	nmSC	fresh	1
SCH1_CAGTTCCCACCTATCC-1	SCH1	7.20485	-9.42264	5	nmSC	fresh	1
SCH1_CAGTTCCGTCTAACTG-1	SCH1	7.33605	-7.90051	16	nmSC	fresh	1
SCH1_CATAAGCCAGACACAG-1	SCH1	-8.05881	2.08759	2	Myeloid	fresh	0
SCH1_CATAAGCCAGCTCCTT-1	SCH1	7.84041	-6.80921	16	nmSC	fresh	1
SCH1_CATAAGCCATAAGCAA-1	SCH1	8.32457	-7.6513	16	nmSC	fresh	1
SCH1_CATAAGCGTATCGAAA-1	SCH1	-5.54282	4.02354	1	Myeloid	fresh	0
SCH1_CATACAGCACTAGGCC-1	SCH1	2.35039	-1.94755	0	Myeloid	fresh	0
SCH1_CATACAGCAGAACCGA-1	SCH1	6.65063	-7.59773	16	nmSC	fresh	1
SCH1_CATACAGCATCCGTGG-1	SCH1	0.905765	0.357857	13	Myeloid	fresh	0
SCH1_CATACCCCACCCAACG-1	SCH1	6.15957	-10.8789	6	nmSC	fresh	1
SCH1_CATACCCTCGAGTACT-1	SCH1	5.91332	-10.4764	6	nmSC	fresh	1
SCH1_CATACCCTCTGTGCTC-1	SCH1	-2.93156	1.20799	10	Myeloid	fresh	0
SCH1_CATACTTCAAGTAGTA-1	SCH1	8.44517	-9.47017	5	nmSC	fresh	1
SCH1_CATACTTCATGGCGCT-1	SCH1	-1.54718	-2.06036	0	Myeloid	fresh	0
SCH1_CATACTTGTACAGAAT-1	SCH1	1.27339	14.4725	17	TC	fresh	0
SCH1_CATACTTGTTACCTGA-1	SCH1	11.5334	5.05977	22	PC_VSMC	fresh	0
SCH1_CATACTTTCATCGCCT-1	SCH1	11.4715	-0.190869	21	Endothelial	fresh	0
SCH1_CATACTTTCATCTCTA-1	SCH1	2.19238	-2.74787	8	Myeloid	fresh	0
SCH1_CATACTTTCCATTCAT-1	SCH1	-5.36793	-2.28934	7	Myeloid	fresh	0
SCH1_CATAGACAGCAGCAGT-1	SCH1	1.45023	11.3349	11	TC	fresh	0
SCH1_CATAGACAGCCTTGAT-1	SCH1	-7.34569	1.01614	2	Myeloid	fresh	0
SCH1_CATAGACCATCAGCAT-1	SCH1	-6.24592	1.725	1	Myeloid	fresh	0
SCH1_CATAGACGTGCCTAAT-1	SCH1	0.269889	4.71296	13	Myeloid	fresh	0
SCH1_CATAGACGTTCTTGCC-1	SCH1	6.46655	2.81654	20	Cycling	fresh	0
SCH1_CATCAAGAGCTTACGT-1	SCH1	9.60912	-9.48855	5	nmSC	fresh	1
SCH1_CATCAAGCACGACGTC-1	SCH1	-6.93299	0.900884	2	Myeloid	fresh	0
SCH1_CATCAAGCACGTCATA-1	SCH1	-3.76351	0.199736	3	Myeloid	fresh	0
SCH1_CATCAAGGTAACAAGT-1	SCH1	8.73055	-10.1709	5	nmSC	fresh	1
SCH1_CATCAAGGTACGTACT-1	SCH1	9.26628	-9.07602	5	nmSC	fresh	1
SCH1_CATCAAGGTTGTAGCT-1	SCH1	-7.20748	2.16126	1	Myeloid	fresh	0
SCH1_CATCAAGTCTCGTTTA-1	SCH1	-6.72493	2.53631	14	Myeloid	fresh	0
SCH1_CATCCACAGAAGGTAG-1	SCH1	-7.01629	3.10735	1	Myeloid	fresh	0
SCH1_CATCCACCAAACGAGC-1	SCH1	1.01384	11.1752	11	TC	fresh	0
SCH1_CATCCACCAACGACTT-1	SCH1	-3.76871	-2.81062	7	Myeloid	fresh	0
SCH1_CATCCACTCTCGTGAA-1	SCH1	11.2446	5.53564	22	PC_VSMC	fresh	0
SCH1_CATCCCACAGCTCGGT-1	SCH1	0.823502	12.8985	11	TC	fresh	0
SCH1_CATCCCAGTACCACGC-1	SCH1	9.89218	-9.9804	15	Myeloid	fresh	0
SCH1_CATCCCAGTAGCTTAC-1	SCH1	6.32253	2.99348	20	Cycling	fresh	0
SCH1_CATCCCATCTATGCCC-1	SCH1	0.844984	14.1543	17	TC	fresh	0
SCH1_CATCCGTAGAAACTGT-1	SCH1	10.4263	-8.52904	25	nmSC	fresh	1
SCH1_CATCCGTCAAGGATGC-1	SCH1	-3.11626	12.8423	18	NKC	fresh	0
SCH1_CATCCGTTCCCGTAAA-1	SCH1	7.36586	-9.07681	5	nmSC	fresh	1
SCH1_CATCGCTAGAGGGTCT-1	SCH1	7.41824	-9.07602	5	nmSC	fresh	1
SCH1_CATCGCTAGATAACAC-1	SCH1	-5.49248	-3.03086	7	Myeloid	fresh	0
SCH1_CATCGCTAGGCCACTC-1	SCH1	7.06856	-9.3196	5	nmSC	fresh	1
SCH1_CATCGCTCATGCCGCA-1	SCH1	-3.37677	0.189536	3	Myeloid	fresh	0
SCH1_CATCGCTGTTGTGGCC-1	SCH1	8.71314	-9.69359	5	nmSC	fresh	1
SCH1_CATCGGGAGACTCATC-1	SCH1	-5.92654	-1.80261	7	Myeloid	fresh	0
SCH1_CATCGGGAGTGATTCC-1	SCH1	7.69548	-6.7648	16	nmSC	fresh	1
SCH1_CATCGGGCAGCTGTTA-1	SCH1	-4.52287	-0.292301	3	Myeloid	fresh	0
SCH1_CATCGGGCATCCGGCA-1	SCH1	7.82369	-7.34683	16	nmSC	fresh	1
SCH1_CATCGGGTCCTTCAGC-1	SCH1	11.4277	1.01528	21	Endothelial	fresh	0
SCH1_CATCGGGTCGGTAGAG-1	SCH1	0.708889	11.2895	11	TC	fresh	0
SCH1_CATCGGGTCTCGGCTT-1	SCH1	1.90641	-3.04661	8	Myeloid	fresh	0
SCH1_CATCGGGTCTCTCAAT-1	SCH1	-5.58197	-0.980134	7	Myeloid	fresh	0
SCH1_CATCGTCAGCAGCACA-1	SCH1	11.6735	5.03815	22	PC_VSMC	fresh	0
SCH1_CATCGTCAGTTGAAAC-1	SCH1	0.683196	12.1405	11	TC	fresh	0
SCH1_CATCGTCCAATTGCCA-1	SCH1	8.20469	-9.86193	5	nmSC	fresh	1
SCH1_CATCGTCCAGACAATA-1	SCH1	-2.08205	0.584145	3	Myeloid	fresh	0
SCH1_CATCGTCGTCATGCAT-1	SCH1	2.14232	-2.63816	8	Myeloid	fresh	0
SCH1_CATCGTCGTGGCAACA-1	SCH1	8.14223	-8.08603	16	nmSC	fresh	1
SCH1_CATCGTCGTTGCCGAC-1	SCH1	-0.986355	-1.60865	0	Myeloid	fresh	0
SCH1_CATCGTCTCGTTCTAT-1	SCH1	8.97674	-9.76508	5	nmSC	fresh	1
SCH1_CATGAGTAGTCCTACA-1	SCH1	8.90447	-8.33481	5	nmSC	fresh	1
SCH1_CATGAGTCAAAGTATG-1	SCH1	-6.89103	-0.138506	2	Myeloid	fresh	0
SCH1_CATGAGTGTGGCTGAA-1	SCH1	1.11919	12.4309	11	TC	fresh	0
SCH1_CATGAGTTCCCATTTA-1	SCH1	-4.90862	3.70572	1	Myeloid	fresh	0
SCH1_CATGCAAAGCTAAGTA-1	SCH1	-2.31044	-0.00651083	3	Myeloid	fresh	0
SCH1_CATGCAACACACCTTC-1	SCH1	10.6093	0.938853	21	Endothelial	fresh	0
SCH1_CATGCAACAGACCAAG-1	SCH1	10.6556	-8.44735	25	nmSC	fresh	1
SCH1_CATGCCTCAATGTCTG-1	SCH1	8.08094	-9.32919	5	nmSC	fresh	1
SCH1_CATGCCTCACTAACCA-1	SCH1	0.723539	12.3178	11	TC	fresh	0
SCH1_CATGCCTCATCTGTTT-1	SCH1	-6.4094	1.16383	2	Myeloid	fresh	0
SCH1_CATGCCTGTAATTGGA-1	SCH1	-4.76847	-3.15715	7	Myeloid	fresh	0
SCH1_CATGCCTTCACTGCTC-1	SCH1	-6.18753	4.87133	1	Myeloid	fresh	0
SCH1_CATGCCTTCTCCTGTG-1	SCH1	7.3432	-9.17479	5	nmSC	fresh	1
SCH1_CATGCCTTCTTCGGTC-1	SCH1	7.90798	-8.76139	5	nmSC	fresh	1
SCH1_CATGCGGAGAAGCTCG-1	SCH1	10.1067	7.48531	12	Fibroblast	fresh	0
SCH1_CATGCGGAGAGTGGCT-1	SCH1	7.53027	-8.48491	5	nmSC	fresh	1
SCH1_CATGCGGCAGACATCT-1	SCH1	8.6509	-8.25094	16	nmSC	fresh	1
SCH1_CATGCGGCATGACTTG-1	SCH1	11.369	4.81765	22	PC_VSMC	fresh	0
SCH1_CATGCGGGTAGGTTTC-1	SCH1	6.17959	-10.8451	6	nmSC	fresh	1
SCH1_CATGCTCAGCGTGTCC-1	SCH1	-6.11671	0.27362	3	Myeloid	fresh	0
SCH1_CATGCTCAGTAGGAAG-1	SCH1	7.64306	-8.07725	5	nmSC	fresh	1
SCH1_CATGCTCGTGAGATAT-1	SCH1	8.27608	-7.65062	16	nmSC	fresh	1
SCH1_CATGCTCTCAAGGTGG-1	SCH1	6.5706	-9.76133	6	nmSC	fresh	1
SCH1_CATGGATAGACTTGTC-1	SCH1	-3.85733	-0.741718	3	Myeloid	fresh	0
SCH1_CATGGATAGCCTAGGA-1	SCH1	1.34378	14.6641	17	TC	fresh	0
SCH1_CATGGATTCTGGGATT-1	SCH1	-7.32441	4.00464	1	Myeloid	fresh	0
SCH1_CATGGTAAGCAACCAG-1	SCH1	0.906265	12.1482	11	TC	fresh	0
SCH1_CATGGTAAGTGGTTAA-1	SCH1	7.54497	-8.08419	16	nmSC	fresh	1
SCH1_CATGGTATCACACCGG-1	SCH1	-2.73651	-0.764827	3	Myeloid	fresh	0
SCH1_CATGGTATCTCCGATC-1	SCH1	8.80935	-10.42	5	nmSC	fresh	1
SCH1_CATTCATAGATAACAC-1	SCH1	10.1917	7.38525	12	Fibroblast	fresh	0
SCH1_CATTCATAGGTAAGGA-1	SCH1	-4.67088	-0.948598	3	Myeloid	fresh	0
SCH1_CATTCATCATCCTGTC-1	SCH1	-5.91031	1.48824	1	Myeloid	fresh	0
SCH1_CATTCATGTACAGGTG-1	SCH1	-7.46574	3.51438	1	Myeloid	fresh	0
SCH1_CATTCATGTCATACCA-1	SCH1	9.23698	-9.20135	5	nmSC	fresh	1
SCH1_CATTCATGTTAGGACG-1	SCH1	1.06391	14.1604	17	TC	fresh	0
SCH1_CATTCATTCACCTCAC-1	SCH1	10.3924	-8.65807	25	nmSC	fresh	1
SCH1_CATTCCGAGATGGCGT-1	SCH1	7.44907	-7.61086	16	nmSC	fresh	1
SCH1_CATTCCGCACTTGAGT-1	SCH1	-0.804766	4.23476	13	Myeloid	fresh	0
SCH1_CATTCCGGTATGGTAA-1	SCH1	7.19872	-9.37715	5	nmSC	fresh	1
SCH1_CATTCTAAGAAGTATC-1	SCH1	10.6686	0.916631	21	Endothelial	fresh	0
SCH1_CATTCTACAGGCATTT-1	SCH1	5.03243	-10.9388	6	nmSC	fresh	1
SCH1_CATTCTAGTCATGCAT-1	SCH1	0.938854	12.9176	11	TC	fresh	0
SCH1_CATTCTAGTGGGAGAG-1	SCH1	-2.28373	-2.19514	0	Myeloid	fresh	0
SCH1_CATTCTATCAATGTCG-1	SCH1	-2.0982	4.17515	4	Myeloid	fresh	0
SCH1_CATTCTATCCATCTCG-1	SCH1	1.32944	-10.6657	19	myeSC	fresh	1
SCH1_CATTCTATCTGCATAG-1	SCH1	4.66852	-11.7087	6	nmSC	fresh	1
SCH1_CATTGAGCACCGCTAG-1	SCH1	-4.06172	-0.654177	3	Myeloid	fresh	0
SCH1_CATTGAGCAGATAAAC-1	SCH1	6.40982	-10.0066	6	nmSC	fresh	1
SCH1_CATTGAGGTATCGCAT-1	SCH1	-6.50339	2.55419	1	Myeloid	fresh	0
SCH1_CATTGAGGTCTTAGTG-1	SCH1	-6.70507	4.69103	1	Myeloid	fresh	0
SCH1_CATTGAGGTTAGAGTA-1	SCH1	0.613044	11.4864	11	TC	fresh	0
SCH1_CATTGCCAGCGTGCTC-1	SCH1	-6.28508	4.09268	1	Myeloid	fresh	0
SCH1_CATTGCCCACGTTCGG-1	SCH1	-3.76028	-0.587903	3	Myeloid	fresh	0
SCH1_CATTGCCCATCCGAGC-1	SCH1	0.368641	11.6184	11	TC	fresh	0
SCH1_CATTGCCGTAGCTGCC-1	SCH1	11.2557	4.93041	22	PC_VSMC	fresh	0
SCH1_CATTGCCTCGCTGATA-1	SCH1	-5.39682	2.685	2	Myeloid	fresh	0
SCH1_CATTGTTAGACGTCCC-1	SCH1	7.00251	-9.32646	5	nmSC	fresh	1
SCH1_CATTGTTAGAGTGAAG-1	SCH1	1.13281	11.7832	11	TC	fresh	0
SCH1_CATTGTTAGCAATTAG-1	SCH1	7.5578	-10.641	5	nmSC	fresh	1
SCH1_CATTGTTGTAGAGCTG-1	SCH1	7.98156	-7.4554	16	nmSC	fresh	1
SCH1_CATTGTTTCCGAGTGC-1	SCH1	10.8729	5.5685	22	PC_VSMC	fresh	0
SCH1_CATTGTTTCGCCGTGA-1	SCH1	-4.19288	3.36746	4	Myeloid	fresh	0
SCH1_CATTGTTTCTCTCGCA-1	SCH1	8.9119	-9.99925	5	nmSC	fresh	1
SCH1_CATTTCAAGCCGTTAT-1	SCH1	11.2002	4.93818	22	PC_VSMC	fresh	0
SCH1_CATTTCAAGGGAGGCA-1	SCH1	7.00111	-7.74732	16	nmSC	fresh	1
SCH1_CATTTCACATTCACCC-1	SCH1	-6.20357	0.616311	3	Myeloid	fresh	0
SCH1_CATTTCAGTACGATCT-1	SCH1	-2.71802	12.5109	18	NKC	fresh	0
SCH1_CATTTCAGTACTTCCC-1	SCH1	9.03241	-8.70486	5	nmSC	fresh	1
SCH1_CATTTCAGTAGCGTCC-1	SCH1	1.4236	14.4154	17	TC	fresh	0
SCH1_CATTTCATCTTCGGTC-1	SCH1	9.85194	-10.4848	5	nmSC	fresh	1
SCH1_CCAAGCGAGTCAGCGA-1	SCH1	-5.37769	0.463031	2	Myeloid	fresh	0
SCH1_CCAAGCGCATCCGAGC-1	SCH1	9.37609	-8.76289	5	nmSC	fresh	1
SCH1_CCAAGCGGTCCTGTCT-1	SCH1	-6.2443	1.40393	2	Myeloid	fresh	0
SCH1_CCAAGCGGTCTCGCGA-1	SCH1	8.38349	-7.03972	16	nmSC	fresh	1
SCH1_CCAATGACATACCACA-1	SCH1	0.975103	-1.76023	0	Myeloid	fresh	0
SCH1_CCAATGACATACCGTA-1	SCH1	5.03842	-11.5802	6	nmSC	fresh	1
SCH1_CCAATGACATGTAACC-1	SCH1	-2.49024	-0.484025	3	Myeloid	fresh	0
SCH1_CCAATGAGTGGAAATT-1	SCH1	6.9365	-9.39093	5	nmSC	fresh	1
SCH1_CCAATGAGTGTTAGCT-1	SCH1	0.24245	-3.32228	8	Myeloid	fresh	0
SCH1_CCAATGAGTTCCTACC-1	SCH1	-2.99934	-1.9103	7	Myeloid	fresh	0
SCH1_CCAATGATCATTGAGC-1	SCH1	-6.1553	3.9821	1	Myeloid	fresh	0
SCH1_CCAATTTAGTCACAGG-1	SCH1	-7.02357	0.13941	2	Myeloid	fresh	0
SCH1_CCAATTTAGTTCCAGT-1	SCH1	-5.51012	1.42963	2	Myeloid	fresh	0
SCH1_CCAATTTCAACAAGAT-1	SCH1	10.6118	-8.39507	25	nmSC	fresh	1
SCH1_CCAATTTCAATGAACA-1	SCH1	-2.85427	0.699722	4	Myeloid	fresh	0
SCH1_CCAATTTCAGACAAAT-1	SCH1	-4.65156	1.7656	4	Myeloid	fresh	0
SCH1_CCAATTTGTCTACGTA-1	SCH1	1.34075	13.7372	17	TC	fresh	0
SCH1_CCACAAAAGAACAGGA-1	SCH1	0.622501	-3.62028	8	Myeloid	fresh	0
SCH1_CCACAAAAGAGTCACG-1	SCH1	0.944655	-3.50344	8	Myeloid	fresh	0
SCH1_CCACAAAAGCACACAG-1	SCH1	8.21776	-6.96022	16	nmSC	fresh	1
SCH1_CCACAAAAGTGCTAGG-1	SCH1	-6.26867	4.09985	1	Myeloid	fresh	0
SCH1_CCACAAAGTTTACCTT-1	SCH1	-7.30041	3.81107	1	Myeloid	fresh	0
SCH1_CCACAAATCGACGCGT-1	SCH1	10.5097	-8.39229	25	nmSC	fresh	1
SCH1_CCACACTCAACCGATT-1	SCH1	1.54108	11.7557	11	TC	fresh	0
SCH1_CCACACTGTATAGGGC-1	SCH1	-6.00994	3.98668	1	Myeloid	fresh	0
SCH1_CCACACTGTCCTTGTC-1	SCH1	6.6101	-9.63869	6	nmSC	fresh	1
SCH1_CCACACTTCTACCCAC-1	SCH1	0.66026	13.2742	11	TC	fresh	0
SCH1_CCACCATAGCTCGAAG-1	SCH1	1.54781	12.9891	11	TC	fresh	0
SCH1_CCACCATAGGGCAATC-1	SCH1	7.89934	-7.24877	16	nmSC	fresh	1
SCH1_CCACCATAGTCCCTAA-1	SCH1	9.64625	-10.7062	5	nmSC	fresh	1
SCH1_CCACCATAGTCTCTGA-1	SCH1	8.4328	-8.33501	5	nmSC	fresh	1
SCH1_CCACCATCAGACCGCT-1	SCH1	8.05787	-7.06834	16	nmSC	fresh	1
SCH1_CCACCATGTAACGCGA-1	SCH1	10.9186	5.3337	22	PC_VSMC	fresh	0
SCH1_CCACCATGTAGGCTGA-1	SCH1	0.772093	12.2704	11	TC	fresh	0
SCH1_CCACCATGTTCGTGCG-1	SCH1	0.158996	-0.569542	0	Myeloid	fresh	0
SCH1_CCACGAGAGCCATCCG-1	SCH1	8.91175	-8.79354	5	nmSC	fresh	1
SCH1_CCACGAGAGGCATGGT-1	SCH1	6.41733	-10.2517	6	nmSC	fresh	1
SCH1_CCACGAGAGTTTGAGA-1	SCH1	-3.02	12.1876	18	NKC	fresh	0
SCH1_CCACGAGTCGGCATTA-1	SCH1	7.87717	-7.56422	16	nmSC	fresh	1
SCH1_CCACGTTAGGACAGTC-1	SCH1	0.953424	11.2384	11	TC	fresh	0
SCH1_CCACGTTAGGATGAGA-1	SCH1	-4.90872	0.456928	2	Myeloid	fresh	0
SCH1_CCACGTTAGGTTCATC-1	SCH1	10.7683	5.76221	22	PC_VSMC	fresh	0
SCH1_CCACGTTCAGGAAGTC-1	SCH1	-7.11391	3.69479	1	Myeloid	fresh	0
SCH1_CCACGTTGTAATTAGG-1	SCH1	0.49875	11.8067	11	TC	fresh	0
SCH1_CCACGTTGTCGCGTTG-1	SCH1	-7.65201	1.94011	2	Myeloid	fresh	0
SCH1_CCACGTTTCAGAGCAG-1	SCH1	-7.29117	3.2524	1	Myeloid	fresh	0
SCH1_CCACTTGAGACTCCGC-1	SCH1	0.892932	14.293	17	TC	fresh	0
SCH1_CCACTTGGTATGCGTT-1	SCH1	8.68805	-8.45908	5	nmSC	fresh	1
SCH1_CCACTTGGTGGCCTCA-1	SCH1	1.20468	14.5063	17	TC	fresh	0
SCH1_CCACTTGTCACCCTGT-1	SCH1	-6.00942	2.68327	2	Myeloid	fresh	0
SCH1_CCACTTGTCCCAGGCA-1	SCH1	2.44669	-2.8182	8	Myeloid	fresh	0
SCH1_CCATAAGAGAGTGGCT-1	SCH1	-3.54446	-1.63254	3	Myeloid	fresh	0
SCH1_CCATAAGAGCCATCCG-1	SCH1	-7.53303	3.83862	1	Myeloid	fresh	0
SCH1_CCATAAGAGTATTAGG-1	SCH1	-2.64733	-0.282988	3	Myeloid	fresh	0
SCH1_CCATAAGCAAAGCGTG-1	SCH1	8.08593	-7.77187	16	nmSC	fresh	1
SCH1_CCATCACAGAACCGCA-1	SCH1	1.84267	13.5076	17	TC	fresh	0
SCH1_CCATCACAGAGTGTGC-1	SCH1	-7.43331	2.57324	1	Myeloid	fresh	0
SCH1_CCATCACAGCAGAAAG-1	SCH1	-2.73344	-0.0572325	3	Myeloid	fresh	0
SCH1_CCATCACAGCCATTTG-1	SCH1	8.80683	-9.22245	5	nmSC	fresh	1
SCH1_CCATCACAGTGCAAAT-1	SCH1	-4.49044	0.71903	2	Myeloid	fresh	0
SCH1_CCATCACAGTTGCCTA-1	SCH1	8.29409	-10.0573	5	nmSC	fresh	1
SCH1_CCATCACCAAGTTGGG-1	SCH1	-5.72615	3.46362	1	Myeloid	fresh	0
SCH1_CCATCACCATCAACCA-1	SCH1	2.35989	12.8959	11	TC	fresh	0
SCH1_CCATCACGTCATCCGG-1	SCH1	-7.13523	2.35223	2	Myeloid	fresh	0
SCH1_CCATCACGTTACGCCG-1	SCH1	9.26015	-10.6281	5	nmSC	fresh	1
SCH1_CCCAACTAGTCACACT-1	SCH1	-0.628569	-2.35813	9	Myeloid	fresh	0
SCH1_CCCAACTCAAAGAACT-1	SCH1	3.9028	6.07465	28	Mast	fresh	0
SCH1_CCCAACTGTGGTCCCA-1	SCH1	-5.69246	4.50822	1	Myeloid	fresh	0
SCH1_CCCAACTGTGTTTGCA-1	SCH1	0.0852911	-2.28456	0	Myeloid	fresh	0
SCH1_CCCATTGAGACGCAGT-1	SCH1	10.9818	0.830258	21	Endothelial	fresh	0
SCH1_CCCATTGCAACATACC-1	SCH1	-1.51919	6.29802	14	Myeloid	fresh	0
SCH1_CCCATTGCAGGCATGA-1	SCH1	-7.52155	1.88544	2	Myeloid	fresh	0
SCH1_CCCATTGCATGATCTG-1	SCH1	8.23704	-8.09541	5	nmSC	fresh	1
SCH1_CCCATTGGTGTCGCTG-1	SCH1	10.5567	-8.36084	25	nmSC	fresh	1
SCH1_CCCGAAGAGCCGCTTG-1	SCH1	-3.61108	-0.437591	3	Myeloid	fresh	0
SCH1_CCCGAAGAGTAGGGTC-1	SCH1	-6.29001	4.39813	1	Myeloid	fresh	0
SCH1_CCCGAAGCAACCACGC-1	SCH1	-3.32263	5.03046	14	Myeloid	fresh	0
SCH1_CCCGAAGCAGATGCGA-1	SCH1	1.13065	13.0645	11	TC	fresh	0
SCH1_CCCGAAGCAGGCACAA-1	SCH1	8.36706	-9.73674	5	nmSC	fresh	1
SCH1_CCCGAAGGTCTGCCTT-1	SCH1	-7.10452	4.63098	1	Myeloid	fresh	0
SCH1_CCCGAAGGTGACAACG-1	SCH1	-4.33677	-1.71428	7	Myeloid	fresh	0
SCH1_CCCGAAGTCAAGGCTT-1	SCH1	10.5335	-8.36494	25	nmSC	fresh	1
SCH1_CCCGAAGTCACGACTA-1	SCH1	-5.96847	-2.83374	7	Myeloid	fresh	0
SCH1_CCCGAAGTCCAACACA-1	SCH1	-4.95627	-3.6028	7	Myeloid	fresh	0
SCH1_CCCGGAAAGACTTCCA-1	SCH1	11.7029	5.13752	22	PC_VSMC	fresh	0
SCH1_CCCGGAAAGGTAATCA-1	SCH1	8.32679	-7.97199	16	nmSC	fresh	1
SCH1_CCCGGAACACACCTGG-1	SCH1	6.14868	-10.9909	6	nmSC	fresh	1
SCH1_CCCGGAACAGGTGTTT-1	SCH1	-0.121747	4.41798	13	Myeloid	fresh	0
SCH1_CCCGGAAGTTATAGCC-1	SCH1	0.800824	12.9547	17	TC	fresh	0
SCH1_CCCGGAATCGAGTACT-1	SCH1	-2.61481	12.7484	18	NKC	fresh	0
SCH1_CCCGGAATCGCAGTTA-1	SCH1	8.54452	-8.58555	16	nmSC	fresh	1
SCH1_CCCTAACAGCAAATCA-1	SCH1	8.8666	-8.74183	5	nmSC	fresh	1
SCH1_CCCTAACAGGAATTAC-1	SCH1	-6.6552	3.51263	1	Myeloid	fresh	0
SCH1_CCCTAACAGTACGAGC-1	SCH1	1.26039	-1.32412	0	Myeloid	fresh	0
SCH1_CCCTAACCAGGATGAC-1	SCH1	11.511	5.26648	22	PC_VSMC	fresh	0
SCH1_CCCTAACCATATGCGT-1	SCH1	-0.804769	4.62444	13	Myeloid	fresh	0
SCH1_CCCTAACCATGTGGCC-1	SCH1	-2.83157	13.0635	18	NKC	fresh	0
SCH1_CCCTAACGTAGGAGTC-1	SCH1	-0.0717183	4.56067	13	Myeloid	fresh	0
SCH1_CCCTAACGTATAGCTC-1	SCH1	-5.5146	3.60534	1	Myeloid	fresh	0
SCH1_CCCTAACGTATGTCAC-1	SCH1	-3.11697	12.8684	18	NKC	fresh	0
SCH1_CCCTAACTCATTCGTT-1	SCH1	1	-2.6444	8	Myeloid	fresh	0
SCH1_CCCTCAAAGAGGCTGT-1	SCH1	-6.92837	3.3595	1	Myeloid	fresh	0
SCH1_CCCTCAAAGCATATGA-1	SCH1	-7.25349	2.72468	1	Myeloid	fresh	0
SCH1_CCCTCAAAGTGTTGTC-1	SCH1	6.97756	-10.5666	6	nmSC	fresh	1
SCH1_CCCTCTCAGCTGAAGC-1	SCH1	7.88328	-9.08497	5	nmSC	fresh	1
SCH1_CCCTCTCCAAACACGG-1	SCH1	6.88331	-9.71046	5	nmSC	fresh	1
SCH1_CCCTCTCCAAGGTCAG-1	SCH1	-0.96039	3.98122	13	Myeloid	fresh	0
SCH1_CCCTCTCGTACTCGAT-1	SCH1	4.98169	-11.3422	6	nmSC	fresh	1
SCH1_CCCTCTCGTAGGTTTC-1	SCH1	0.954918	12.3823	11	TC	fresh	0
SCH1_CCCTCTCTCCGCGGAT-1	SCH1	-7.05671	4.47681	1	Myeloid	fresh	0
SCH1_CCCTCTCTCGACACTA-1	SCH1	0.436466	4.361	13	Myeloid	fresh	0
SCH1_CCCTCTCTCTTAGCCC-1	SCH1	-6.01117	4.12491	1	Myeloid	fresh	0
SCH1_CCCTGATAGAAACCAT-1	SCH1	-4.88582	-3.67249	7	Myeloid	fresh	0
SCH1_CCCTGATCACATAGCT-1	SCH1	6.08917	-7.66161	16	nmSC	fresh	1
SCH1_CCCTGATCACCTGAAT-1	SCH1	0.894891	13.3648	11	TC	fresh	0
SCH1_CCCTGATGTATCGCTA-1	SCH1	1.58658	12.1128	11	TC	fresh	0
SCH1_CCCTGATGTGGAACCA-1	SCH1	5.72804	-11.4663	6	nmSC	fresh	1
SCH1_CCCTGATGTGTAAACA-1	SCH1	-5.22457	0.555566	2	Myeloid	fresh	0
SCH1_CCCTGATTCAGCGTCG-1	SCH1	-5.49834	1.32474	2	Myeloid	fresh	0
SCH1_CCCTGATTCTCTCTAA-1	SCH1	8.30268	-8.11664	16	nmSC	fresh	1
SCH1_CCCTTAGAGCATGCAG-1	SCH1	-3.18328	-2.91838	15	Myeloid	fresh	0
SCH1_CCCTTAGAGCTCAGAG-1	SCH1	-7.48907	2.73887	2	Myeloid	fresh	0
SCH1_CCCTTAGCAACCACAT-1	SCH1	-2.86995	6.05159	14	Myeloid	fresh	0
SCH1_CCCTTAGCAACTGATC-1	SCH1	9.66589	-10.4389	5	nmSC	fresh	1
SCH1_CCCTTAGCACACCAGC-1	SCH1	2.6907	5.48236	26	BC	fresh	0
SCH1_CCCTTAGCACGACTAT-1	SCH1	11.2145	5.08303	22	PC_VSMC	fresh	0
SCH1_CCCTTAGGTGACGCCT-1	SCH1	-5.2959	4.63289	1	Myeloid	fresh	0
SCH1_CCCTTAGTCAGAACCT-1	SCH1	8.52739	-9.42782	5	nmSC	fresh	1
SCH1_CCCTTAGTCCGCTTAC-1	SCH1	11.6821	5.01981	22	PC_VSMC	fresh	0
SCH1_CCGAACGGTCGTACTA-1	SCH1	0.387218	-0.84699	0	Myeloid	fresh	0
SCH1_CCGAACGGTCTTGAGT-1	SCH1	6.1413	2.57146	20	Cycling	fresh	0
SCH1_CCGAACGTCACTTCTA-1	SCH1	-6.55135	4.79879	1	Myeloid	fresh	0
SCH1_CCGATCTAGCGATGCA-1	SCH1	-2.79515	0.112601	3	Myeloid	fresh	0
SCH1_CCGATCTCATACCAGT-1	SCH1	8.05733	-7.37022	16	nmSC	fresh	1
SCH1_CCGATCTTCTATCGTT-1	SCH1	-4.57248	-0.356792	3	Myeloid	fresh	0
SCH1_CCGATCTTCTGGCTGG-1	SCH1	-0.545838	0.529103	0	Myeloid	fresh	0
SCH1_CCGATGGAGCTCATAC-1	SCH1	-6.6374	4.02626	1	Myeloid	fresh	0
SCH1_CCGATGGAGGGCAGTT-1	SCH1	5.21101	-11.0884	6	nmSC	fresh	1
SCH1_CCGATGGCAAATTAGG-1	SCH1	-7.68752	3.2707	1	Myeloid	fresh	0
SCH1_CCGATGGCAAGAGTAT-1	SCH1	-6.86374	4.01453	1	Myeloid	fresh	0
SCH1_CCGATGGCAAGTGGCA-1	SCH1	-0.25994	-2.64169	9	Myeloid	fresh	0
SCH1_CCGCAAGCAAAGCTCT-1	SCH1	-6.77846	3.35209	1	Myeloid	fresh	0
SCH1_CCGCAAGGTCGCAGTC-1	SCH1	8.03867	-8.68135	5	nmSC	fresh	1
SCH1_CCGCAAGGTGGCCCAT-1	SCH1	11.7629	4.81931	22	PC_VSMC	fresh	0
SCH1_CCGCAAGTCCATGAGT-1	SCH1	4.83888	-11.3664	6	nmSC	fresh	1
SCH1_CCGCAAGTCGACCTAA-1	SCH1	-0.367869	12.4805	11	TC	fresh	0
SCH1_CCGGACACAGTGTGGA-1	SCH1	-2.45544	12.5646	18	NKC	fresh	0
SCH1_CCGGACAGTGTACAGG-1	SCH1	0.428513	12.2944	11	TC	fresh	0
SCH1_CCGGGTAAGTACCCTA-1	SCH1	0.841892	-1.02444	0	Myeloid	fresh	0
SCH1_CCGGGTACAAATCGGG-1	SCH1	10.1648	-8.27558	25	nmSC	fresh	1
SCH1_CCGGTAGAGACGGTCA-1	SCH1	10.4638	-8.30273	25	nmSC	fresh	1
SCH1_CCGGTAGTCAAGGAGC-1	SCH1	8.55658	-10.3458	5	nmSC	fresh	1
SCH1_CCGGTGAAGTCAAGCG-1	SCH1	1.59687	-3.50953	8	Myeloid	fresh	0
SCH1_CCGGTGACAACGAGGT-1	SCH1	-2.61382	-0.257707	3	Myeloid	fresh	0
SCH1_CCGGTGACAAGTATCC-1	SCH1	-6.54127	-0.835285	2	Myeloid	fresh	0
SCH1_CCGGTGACAGAGCGTA-1	SCH1	1.02179	13.6666	17	TC	fresh	0
SCH1_CCGGTGAGTGTCATTG-1	SCH1	-1.85917	0.363471	3	Myeloid	fresh	0
SCH1_CCGGTGATCATGCCCT-1	SCH1	8.31807	-8.74822	16	nmSC	fresh	1
SCH1_CCGGTGATCCGCAACG-1	SCH1	-0.383986	-1.23972	0	Myeloid	fresh	0
SCH1_CCGGTGATCTAACGGT-1	SCH1	7.6253	-6.95805	16	nmSC	fresh	1
SCH1_CCGTAGGCAACGTTAC-1	SCH1	7.97822	-8.08981	16	nmSC	fresh	1
SCH1_CCGTAGGGTATGTCCA-1	SCH1	11.212	5.33902	22	PC_VSMC	fresh	0
SCH1_CCGTAGGGTCACTGAT-1	SCH1	8.62577	-8.44863	16	nmSC	fresh	1
SCH1_CCGTAGGGTTTCGCTC-1	SCH1	-6.86141	4.25125	1	Myeloid	fresh	0
SCH1_CCGTAGGTCAGTGTCA-1	SCH1	-7.40598	1.24831	2	Myeloid	fresh	0
SCH1_CCGTGAGCAGCAGACA-1	SCH1	1.59221	14.4661	17	TC	fresh	0
SCH1_CCGTGAGCAGTGTATC-1	SCH1	-6.91842	1.29767	2	Myeloid	fresh	0
SCH1_CCGTGAGGTTCTCCAC-1	SCH1	8.32553	-8.72457	16	nmSC	fresh	1
SCH1_CCGTGAGTCATTCACT-1	SCH1	-0.620944	4.41375	13	Myeloid	fresh	0
SCH1_CCGTTCAAGCTCGCAC-1	SCH1	8.95617	-8.17561	5	nmSC	fresh	1
SCH1_CCGTTCACAGGATGAC-1	SCH1	-2.06363	-2.33439	9	Myeloid	fresh	0
SCH1_CCGTTCAGTGTTTGCA-1	SCH1	-0.0999249	-2.27242	9	Myeloid	fresh	0
SCH1_CCTAACCAGGCATGCA-1	SCH1	0.931661	12.6151	11	TC	fresh	0
SCH1_CCTAACCGTATGTGTC-1	SCH1	1.1202	13.072	11	TC	fresh	0
SCH1_CCTAAGAAGACGCCAA-1	SCH1	6.5752	2.92045	20	Cycling	fresh	0
SCH1_CCTAAGAAGAGGTATT-1	SCH1	-0.659927	0.751153	10	Myeloid	fresh	0
SCH1_CCTAAGAAGCCTCAAT-1	SCH1	10.8147	7.15806	12	Fibroblast	fresh	0
SCH1_CCTAAGAAGGAGAATG-1	SCH1	-7.31178	3.69448	1	Myeloid	fresh	0
SCH1_CCTAAGAAGTGAGTTA-1	SCH1	8.60675	-8.77749	5	nmSC	fresh	1
SCH1_CCTAAGACAACTCGTA-1	SCH1	-7.28771	2.84547	2	Myeloid	fresh	0
SCH1_CCTAAGACAAGTTCGT-1	SCH1	-3.11234	5.69652	14	Myeloid	fresh	0
SCH1_CCTAAGACATGGCTAT-1	SCH1	-7.92949	1.18571	2	Myeloid	fresh	0
SCH1_CCTAAGAGTAGGAAAG-1	SCH1	-3.35117	-0.0825983	3	Myeloid	fresh	0
SCH1_CCTAAGATCAGTGGGA-1	SCH1	10.1636	-8.29804	25	nmSC	fresh	1
SCH1_CCTAAGATCTTCCTAA-1	SCH1	-1.1563	3.30223	4	Myeloid	fresh	0
SCH1_CCTACGTAGCGTTGTT-1	SCH1	11.1784	5.13943	22	PC_VSMC	fresh	0
SCH1_CCTACGTTCAGCCCAG-1	SCH1	-7.78055	1.33811	2	Myeloid	fresh	0
SCH1_CCTACGTTCTCCATAT-1	SCH1	1.07687	-2.41099	8	Myeloid	fresh	0
SCH1_CCTATCGAGCCTCTGG-1	SCH1	0.814219	11.9292	11	TC	fresh	0
SCH1_CCTCAACAGGTGCCTC-1	SCH1	1.19049	12.7182	11	TC	fresh	0
SCH1_CCTCAACCACCTCAGG-1	SCH1	0.056126	-1.35982	9	Myeloid	fresh	0
SCH1_CCTCAACTCGACTCCT-1	SCH1	10.5826	-8.60171	25	nmSC	fresh	1
SCH1_CCTCACAAGATGGCAC-1	SCH1	8.11825	-8.44384	5	nmSC	fresh	1
SCH1_CCTCACACACGTCTCT-1	SCH1	-5.20223	1.08622	2	Myeloid	fresh	0
SCH1_CCTCACAGTACCAATC-1	SCH1	-4.95177	2.0621	10	Myeloid	fresh	0
SCH1_CCTCACATCATTCACT-1	SCH1	6.87575	-7.73796	16	nmSC	fresh	1
SCH1_CCTCACATCGCCGATG-1	SCH1	6.40455	-11.0883	6	nmSC	fresh	1
SCH1_CCTCACATCTCTGCCA-1	SCH1	-6.15997	4.28115	1	Myeloid	fresh	0
SCH1_CCTCAGTAGCACCCAC-1	SCH1	11.5147	5.25603	22	PC_VSMC	fresh	0
SCH1_CCTCAGTAGTAAGAGG-1	SCH1	0.860568	12.1548	11	TC	fresh	0
SCH1_CCTCAGTAGTATAGGT-1	SCH1	8.34043	-10.5438	5	nmSC	fresh	1
SCH1_CCTCAGTCAACGACAG-1	SCH1	0.748163	15.0843	17	TC	fresh	0
SCH1_CCTCAGTCAGAGTCAG-1	SCH1	0.869527	12.3355	11	TC	fresh	0
SCH1_CCTCAGTGTAACGCGA-1	SCH1	8.18414	-7.63543	16	nmSC	fresh	1
SCH1_CCTCAGTGTCCAACGC-1	SCH1	-2.43489	12.6127	18	NKC	fresh	0
SCH1_CCTCATGAGGGACTGT-1	SCH1	0.949731	1.67269	13	Myeloid	fresh	0
SCH1_CCTCATGCAACAAGAT-1	SCH1	9.66496	-10.6456	5	nmSC	fresh	1
SCH1_CCTCATGCATGAGATA-1	SCH1	-5.07404	-2.37481	7	Myeloid	fresh	0
SCH1_CCTCATGGTATCTTCT-1	SCH1	0.359091	12.3255	11	TC	fresh	0
SCH1_CCTCATGGTCTTGTCC-1	SCH1	10.6769	-8.42266	25	nmSC	fresh	1
SCH1_CCTCATGTCCTGCCAT-1	SCH1	0.77057	12.0029	11	TC	fresh	0
SCH1_CCTCCAATCCATAGAC-1	SCH1	-2.93297	12.5624	18	NKC	fresh	0
SCH1_CCTCCAATCTTCCAGC-1	SCH1	7.67869	-7.12028	16	nmSC	fresh	1
SCH1_CCTCCTCAGCGACCCT-1	SCH1	1.16214	-4.13176	8	Myeloid	fresh	0
SCH1_CCTCCTCCAATCCTAG-1	SCH1	10.2504	-8.44435	25	nmSC	fresh	1
SCH1_CCTCCTCCAGATTTCG-1	SCH1	-5.9401	1.49229	1	Myeloid	fresh	0
SCH1_CCTCCTCCAGTTGAAA-1	SCH1	0.889449	-2.25814	0	Myeloid	fresh	0
SCH1_CCTCCTCGTACCGGAA-1	SCH1	-4.08139	-0.155578	3	Myeloid	fresh	0
SCH1_CCTCCTCTCCAAGAGG-1	SCH1	0.33903	11.8475	11	TC	fresh	0
SCH1_CCTCCTCTCCTCTCGA-1	SCH1	10.931	5.48466	22	PC_VSMC	fresh	0
SCH1_CCTCTAGAGCCTCAAT-1	SCH1	1.4174	11.8394	11	TC	fresh	0
SCH1_CCTCTAGAGGGAGAAT-1	SCH1	-7.4597	3.8088	1	Myeloid	fresh	0
SCH1_CCTCTAGCAGGTTCCG-1	SCH1	10.8592	8.31316	12	Fibroblast	fresh	0
SCH1_CCTCTAGCATAATGAG-1	SCH1	-7.24107	0.145879	2	Myeloid	fresh	0
SCH1_CCTCTAGGTGTACATC-1	SCH1	7.71799	-7.04449	16	nmSC	fresh	1
SCH1_CCTCTAGGTTGATCGT-1	SCH1	-7.08122	4.29935	1	Myeloid	fresh	0
SCH1_CCTCTAGTCGTTACCC-1	SCH1	1.24482	14.3461	17	TC	fresh	0
SCH1_CCTCTCCGTGGATGAC-1	SCH1	-2.67963	-0.379416	3	Myeloid	fresh	0
SCH1_CCTCTCCGTGGGATTG-1	SCH1	-5.995	1.53141	1	Myeloid	fresh	0
SCH1_CCTCTCCGTTCTTAGG-1	SCH1	-4.70769	-2.9188	7	Myeloid	fresh	0
SCH1_CCTCTCCTCCGTATGA-1	SCH1	9.54459	-8.92898	5	nmSC	fresh	1
SCH1_CCTCTCCTCCGTTGGG-1	SCH1	-4.08974	0.288994	3	Myeloid	fresh	0
SCH1_CCTCTCCTCGGTAACT-1	SCH1	-7.00325	4.44018	1	Myeloid	fresh	0
SCH1_CCTGCATCAAGTGATA-1	SCH1	-7.35808	3.85085	1	Myeloid	fresh	0
SCH1_CCTGCATGTCATAACC-1	SCH1	10.9847	5.31732	22	PC_VSMC	fresh	0
SCH1_CCTGCATGTTGCCGCA-1	SCH1	-5.08391	2.44158	10	Myeloid	fresh	0
SCH1_CCTGCATTCCCTATTA-1	SCH1	0.94829	11.6447	11	TC	fresh	0
SCH1_CCTGCATTCGACACTA-1	SCH1	0.695276	-2.34618	9	Myeloid	fresh	0
SCH1_CCTGCATTCTAGCCAA-1	SCH1	7.80089	-7.28714	16	nmSC	fresh	1
SCH1_CCTGTTGCAGAAGCTG-1	SCH1	-3.5338	-0.857886	3	Myeloid	fresh	0
SCH1_CCTGTTGTCGTTCCTG-1	SCH1	1.111	-3.09178	8	Myeloid	fresh	0
SCH1_CCTTCAGGTAACACGG-1	SCH1	-0.570117	-0.685195	0	Myeloid	fresh	0
SCH1_CCTTCAGGTAACAGGC-1	SCH1	-2.66998	1.2369	10	Myeloid	fresh	0
SCH1_CCTTCAGGTATGGTAA-1	SCH1	7.92664	-7.29243	16	nmSC	fresh	1
SCH1_CCTTCAGTCACGGACC-1	SCH1	-7.18437	2.54429	2	Myeloid	fresh	0
SCH1_CCTTCAGTCGCCAGAC-1	SCH1	9.08703	-8.34315	5	nmSC	fresh	1
SCH1_CCTTCAGTCTTAAGGC-1	SCH1	8.43279	-9.67679	5	nmSC	fresh	1
SCH1_CCTTGTGAGATGTTAG-1	SCH1	0.311639	4.54574	13	Myeloid	fresh	0
SCH1_CCTTGTGCAATCGCCG-1	SCH1	0.65649	14.2002	17	TC	fresh	0
SCH1_CCTTGTGGTTGGAGAC-1	SCH1	11.3501	5.22171	22	PC_VSMC	fresh	0
SCH1_CCTTGTGGTTGTGGAG-1	SCH1	-4.22958	1.16862	3	Myeloid	fresh	0
SCH1_CCTTTGGAGGATTTCC-1	SCH1	7.43445	-8.51509	5	nmSC	fresh	1
SCH1_CCTTTGGCACATTCGA-1	SCH1	6.0464	-10.1534	6	nmSC	fresh	1
SCH1_CCTTTGGCATGTCAGT-1	SCH1	2.35522	-2.24063	0	Myeloid	fresh	0
SCH1_CGAAGGAAGAGCCGAT-1	SCH1	8.8767	-8.01058	5	nmSC	fresh	1
SCH1_CGAAGGAGTAGGACCA-1	SCH1	-7.89774	0.886452	2	Myeloid	fresh	0
SCH1_CGAAGGAGTCTACATG-1	SCH1	-7.87766	2.10753	2	Myeloid	fresh	0
SCH1_CGAAGGAGTGTCCCTT-1	SCH1	-8.14445	1.21247	2	Myeloid	fresh	0
SCH1_CGAAGGAGTTCCCACT-1	SCH1	8.31912	-8.65174	5	nmSC	fresh	1
SCH1_CGAAGTTAGAGGGTCT-1	SCH1	10.3237	-8.46078	25	nmSC	fresh	1
SCH1_CGAAGTTAGCATCAGG-1	SCH1	-6.98293	3.59259	1	Myeloid	fresh	0
SCH1_CGAAGTTAGTCGCGAA-1	SCH1	-3.21509	-0.173784	3	Myeloid	fresh	0
SCH1_CGAAGTTCACGGTGCT-1	SCH1	0.0039511	12.3548	11	TC	fresh	0
SCH1_CGAAGTTCATTCAGCA-1	SCH1	7.15157	-9.26918	5	nmSC	fresh	1
SCH1_CGAAGTTGTGATAGTA-1	SCH1	1.0382	-0.306576	0	Myeloid	fresh	0
SCH1_CGAAGTTGTGCTTATG-1	SCH1	-3.65121	-0.597984	3	Myeloid	fresh	0
SCH1_CGAATTGCAAGTTTGC-1	SCH1	9.20449	-9.34974	5	nmSC	fresh	1
SCH1_CGAATTGCATCGCTCT-1	SCH1	-2.6741	1.66414	10	Myeloid	fresh	0
SCH1_CGAATTGGTAGATCGG-1	SCH1	1.12511	11.2193	11	TC	fresh	0
SCH1_CGAATTGTCTTGGGCG-1	SCH1	5.88526	-10.7704	6	nmSC	fresh	1
SCH1_CGACAGCAGAAACTAC-1	SCH1	8.94055	-9.68082	5	nmSC	fresh	1
SCH1_CGACAGCAGGACAGCT-1	SCH1	8.21719	-8.34687	16	nmSC	fresh	1
SCH1_CGACAGCTCTCGACCT-1	SCH1	8.28757	-9.58645	5	nmSC	fresh	1
SCH1_CGAGAAGCACCAGCTG-1	SCH1	-3.65902	-0.290153	3	Myeloid	fresh	0
SCH1_CGAGAAGCAGTCGAGA-1	SCH1	7.71812	-7.07408	16	nmSC	fresh	1
SCH1_CGAGAAGGTTAGGCTT-1	SCH1	8.14232	-8.53468	16	nmSC	fresh	1
SCH1_CGAGGAACATCGAACT-1	SCH1	8.38504	-9.45018	5	nmSC	fresh	1
SCH1_CGAGGAATCAGGAAGC-1	SCH1	2.37844	12.8193	11	TC	fresh	0
SCH1_CGAGGAATCGAACGCC-1	SCH1	10.9211	0.434108	21	Endothelial	fresh	0
SCH1_CGAGGAATCGGCCAAC-1	SCH1	-5.36768	0.196408	3	Myeloid	fresh	0
SCH1_CGAGGCTAGAAGCCTG-1	SCH1	6.17776	-7.6155	16	nmSC	fresh	1
SCH1_CGAGGCTAGCCGAACA-1	SCH1	0.163552	4.24896	13	Myeloid	fresh	0
SCH1_CGAGGCTAGGTTATAG-1	SCH1	7.90389	-8.66432	5	nmSC	fresh	1
SCH1_CGAGGCTGTCCCGCAA-1	SCH1	-5.77024	3.18517	10	Myeloid	fresh	0
SCH1_CGAGGCTTCGCATGAT-1	SCH1	0.513674	-3.4701	8	Myeloid	fresh	0
SCH1_CGAGTGCCAGAGTCAG-1	SCH1	6.85051	-7.89378	16	nmSC	fresh	1
SCH1_CGAGTGCCAGGGATAC-1	SCH1	5.04168	-10.8617	6	nmSC	fresh	1
SCH1_CGAGTGCCAGGTATGG-1	SCH1	1.19804	13.18	11	TC	fresh	0
SCH1_CGAGTGCCAGGTCCGT-1	SCH1	7.55638	-8.8584	5	nmSC	fresh	1
SCH1_CGAGTGCTCGGACGTC-1	SCH1	9.33583	-9.40892	5	nmSC	fresh	1
SCH1_CGAGTTAAGCCTGTGC-1	SCH1	-6.9725	3.59796	1	Myeloid	fresh	0
SCH1_CGAGTTACAGTGAGCA-1	SCH1	1.42539	14.6043	17	TC	fresh	0
SCH1_CGAGTTAGTCGTCATA-1	SCH1	12.1459	4.73718	22	PC_VSMC	fresh	0
SCH1_CGATCGGCAGCTCCTT-1	SCH1	0.785052	13.0302	17	TC	fresh	0
SCH1_CGATCGGTCAGTGATC-1	SCH1	7.37566	-9.67297	5	nmSC	fresh	1
SCH1_CGATCGGTCCTTCACG-1	SCH1	-3.48365	2.35493	4	Myeloid	fresh	0
SCH1_CGATCGGTCTGGGAGA-1	SCH1	8.29015	-8.57452	16	nmSC	fresh	1
SCH1_CGATGCGCAGTCAGAG-1	SCH1	8.28866	-9.03461	5	nmSC	fresh	1
SCH1_CGATGCGCATTGTCGA-1	SCH1	8.77457	-8.68234	5	nmSC	fresh	1
SCH1_CGATGCGGTCGCCACA-1	SCH1	10.6356	-8.42419	25	nmSC	fresh	1
SCH1_CGATGCGGTGGTATGG-1	SCH1	8.0771	-7.37607	16	nmSC	fresh	1
SCH1_CGATGCGGTTGTTTGG-1	SCH1	6.40617	-11.0914	6	nmSC	fresh	1
SCH1_CGATGCGTCAAGGCTT-1	SCH1	-0.316414	-0.0109588	0	Myeloid	fresh	0
SCH1_CGATGCGTCAGAGCGA-1	SCH1	9.36822	-9.85463	5	nmSC	fresh	1
SCH1_CGATGCGTCCTGGTCT-1	SCH1	-6.76348	3.37855	1	Myeloid	fresh	0
SCH1_CGATGCGTCGCACGAC-1	SCH1	0.721944	11.9913	11	TC	fresh	0
SCH1_CGATGCGTCGCACGGT-1	SCH1	8.31578	-9.04666	5	nmSC	fresh	1
SCH1_CGATGGCAGACTGGGT-1	SCH1	12.149	8.33595	12	Fibroblast	fresh	0
SCH1_CGATGGCAGCTGACAG-1	SCH1	8.85885	-8.44764	5	nmSC	fresh	1
SCH1_CGATGGCTCGAGTACT-1	SCH1	8.47642	-9.63775	5	nmSC	fresh	1
SCH1_CGATGGCTCGGCTTGG-1	SCH1	8.85083	-9.65288	5	nmSC	fresh	1
SCH1_CGCAGGTAGGCTAGCA-1	SCH1	10.6247	-8.38511	25	nmSC	fresh	1
SCH1_CGCAGGTGTAGGAGTC-1	SCH1	-3.27971	1.51835	10	Myeloid	fresh	0
SCH1_CGCAGGTGTATCGGTT-1	SCH1	-4.4854	-1.76849	7	Myeloid	fresh	0
SCH1_CGCAGGTGTGTGCCTG-1	SCH1	-6.24105	2.73818	1	Myeloid	fresh	0
SCH1_CGCAGGTGTGTTCCAA-1	SCH1	11.0323	-8.30913	23	nmSC	fresh	1
SCH1_CGCATAAGTCAAGTTC-1	SCH1	0.978401	-0.930471	0	Myeloid	fresh	0
SCH1_CGCATAAGTCTTGCGG-1	SCH1	-5.20745	-0.0300145	3	Myeloid	fresh	0
SCH1_CGCATAATCACTAGCA-1	SCH1	1.66864	-3.91303	8	Myeloid	fresh	0
SCH1_CGCATAATCCACACCT-1	SCH1	0.854874	0.28858	13	Myeloid	fresh	0
SCH1_CGCATAATCGACCACG-1	SCH1	-3.55164	-0.416218	3	Myeloid	fresh	0
SCH1_CGCATAATCGATACGT-1	SCH1	-4.43175	0.696953	3	Myeloid	fresh	0
SCH1_CGCATAATCTTTGATC-1	SCH1	0.815355	12.431	11	TC	fresh	0
SCH1_CGCATGGAGCATGCGA-1	SCH1	7.59541	-8.44154	5	nmSC	fresh	1
SCH1_CGCATGGAGGGCAAGG-1	SCH1	0.590981	-1.27272	0	Myeloid	fresh	0
SCH1_CGCATGGCAAACGGCA-1	SCH1	-6.80397	2.83108	1	Myeloid	fresh	0
SCH1_CGCATGGCAGGATGAC-1	SCH1	9.13922	-9.36835	5	nmSC	fresh	1
SCH1_CGCATGGCATCTCATT-1	SCH1	-2.56864	-0.554069	3	Myeloid	fresh	0
SCH1_CGCATGGCATGCTGCG-1	SCH1	7.1033	-10.0304	6	nmSC	fresh	1
SCH1_CGCCAGAAGAGAGCGG-1	SCH1	-7.5401	2.65284	2	Myeloid	fresh	0
SCH1_CGCCAGAAGGTAGCCA-1	SCH1	12.1167	4.72425	22	PC_VSMC	fresh	0
SCH1_CGCCAGACATCTGGGC-1	SCH1	11.9241	8.31594	12	Fibroblast	fresh	0
SCH1_CGCCAGATCGATACTG-1	SCH1	-4.52537	1.20624	10	Myeloid	fresh	0
SCH1_CGCCAGATCTGAGGTT-1	SCH1	7.74237	-8.87713	5	nmSC	fresh	1
SCH1_CGCCATTCAAGGACAC-1	SCH1	3.91145	6.0743	28	Mast	fresh	0
SCH1_CGCCATTCACCAGCGT-1	SCH1	1.11633	14.0313	17	TC	fresh	0
SCH1_CGCCATTGTCAGTTTG-1	SCH1	10.8516	5.75083	22	PC_VSMC	fresh	0
SCH1_CGCCATTTCTCGTCGT-1	SCH1	-5.60876	0.907677	2	Myeloid	fresh	0
SCH1_CGCGTGAAGAAATCCA-1	SCH1	-2.89251	12.8903	18	NKC	fresh	0
SCH1_CGCGTGAAGGTACCTT-1	SCH1	10.6521	1.02647	21	Endothelial	fresh	0
SCH1_CGCGTGACATTATGCG-1	SCH1	-7.25967	2.11147	1	Myeloid	fresh	0
SCH1_CGCGTGAGTGCCTACG-1	SCH1	-2.90059	12.7326	18	NKC	fresh	0
SCH1_CGCGTGATCGAGTGAG-1	SCH1	-6.91211	3.64469	1	Myeloid	fresh	0
SCH1_CGGAACCCAGCGACAA-1	SCH1	8.89304	-10.0053	5	nmSC	fresh	1
SCH1_CGGAACCTCAATCTCT-1	SCH1	-7.10104	1.99891	2	Myeloid	fresh	0
SCH1_CGGAACCTCTCCCAAC-1	SCH1	0.766466	-2.13019	9	Myeloid	fresh	0
SCH1_CGGAATTAGGTACTGG-1	SCH1	1.32419	14.6048	17	TC	fresh	0
SCH1_CGGAATTGTAAGTCAA-1	SCH1	-7.2963	3.50444	1	Myeloid	fresh	0
SCH1_CGGAATTTCATTGTTC-1	SCH1	-0.874097	3.99353	13	Myeloid	fresh	0
SCH1_CGGAATTTCCATGATG-1	SCH1	1.12071	11.7367	11	TC	fresh	0
SCH1_CGGAATTTCGCAGTTA-1	SCH1	-0.338525	12.5573	11	TC	fresh	0
SCH1_CGGAATTTCGTTCTGC-1	SCH1	7.83302	-6.98507	16	nmSC	fresh	1
SCH1_CGGACACAGAAACACT-1	SCH1	9.60261	-8.56444	5	nmSC	fresh	1
SCH1_CGGACACCACTGTGTA-1	SCH1	7.17497	-10.3915	6	nmSC	fresh	1
SCH1_CGGACACGTAGGAAAG-1	SCH1	7.90606	-7.84041	6	nmSC	fresh	1
SCH1_CGGACACTCCGAGATT-1	SCH1	-4.47577	-3.11854	7	Myeloid	fresh	0
SCH1_CGGAGAAAGAGTGTGC-1	SCH1	-3.01219	5.1274	14	Myeloid	fresh	0
SCH1_CGGAGAAAGGACGCTA-1	SCH1	-5.30342	1.14591	2	Myeloid	fresh	0
SCH1_CGGAGAACAAGCGCAA-1	SCH1	1.12947	13.0858	11	TC	fresh	0
SCH1_CGGAGAATCCAACCGG-1	SCH1	-4.73894	1.68446	10	Myeloid	fresh	0
SCH1_CGGAGAATCTTGGAAC-1	SCH1	0.589586	12.2286	11	TC	fresh	0
SCH1_CGGAGAATCTTTCCAA-1	SCH1	8.19082	-7.81454	16	nmSC	fresh	1
SCH1_CGGCAGTGTAGCGCTC-1	SCH1	-0.0598206	-3.44284	8	Myeloid	fresh	0
SCH1_CGGCAGTTCTCTGCCA-1	SCH1	-0.619789	-1.96255	0	Myeloid	fresh	0
SCH1_CGGGACTAGTATTGCC-1	SCH1	-6.79406	3.73052	1	Myeloid	fresh	0
SCH1_CGGGACTCAGAGAGGG-1	SCH1	8.09885	-9.6734	5	nmSC	fresh	1
SCH1_CGGGACTGTCGTCAGC-1	SCH1	11.4306	-8.02664	23	nmSC	fresh	1
SCH1_CGGGACTTCGAGCTGC-1	SCH1	8.52876	-8.1739	5	nmSC	fresh	1
SCH1_CGGGCATAGGTGTGAC-1	SCH1	0.504566	-1.45552	0	Myeloid	fresh	0
SCH1_CGGGCATAGTACAACA-1	SCH1	-3.48715	-0.262017	3	Myeloid	fresh	0
SCH1_CGGGCATCAAATCGTC-1	SCH1	-3.74954	4.95222	14	Myeloid	fresh	0
SCH1_CGGGCATGTATTCCGA-1	SCH1	-7.20975	3.50383	1	Myeloid	fresh	0
SCH1_CGGGCATGTCCACATA-1	SCH1	-5.82309	-0.221954	2	Myeloid	fresh	0
SCH1_CGGGCATGTGCCCAGT-1	SCH1	8.0466	-8.24936	5	nmSC	fresh	1
SCH1_CGGGCATTCCCGAACG-1	SCH1	-2.9913	0.361063	3	Myeloid	fresh	0
SCH1_CGGGTCACAACGGTAG-1	SCH1	0.972015	-0.719681	0	Myeloid	fresh	0
SCH1_CGGGTCAGTTGCGGAA-1	SCH1	-7.08831	4.42564	1	Myeloid	fresh	0
SCH1_CGGGTCATCAGACCGC-1	SCH1	-4.76928	-3.59013	7	Myeloid	fresh	0
SCH1_CGGGTCATCTACCCAC-1	SCH1	0.504641	12.4799	11	TC	fresh	0
SCH1_CGGGTGTCAACTGTGT-1	SCH1	6.32881	-11.2533	6	nmSC	fresh	1
[truncated: 110,729 more rows]

## Sheet: Fig 1d, Supp Fig 2d
Barcode	Clusters.res50.0	Final_Label	umap_1	umap_2
SCH5#TTGACGAGTAACCGAG-1	C23	Myeloid	4.46042	4.9669
SCH5#TGCCTGTCACGCTAAT-1	C23	Myeloid	6.21499	2.65039
SCH5#GGCACGTGTACGCCCA-1	C23	Myeloid	5.97982	3.08746
SCH5#TGGGTGCCAAACAGTA-1	C8	Fibroblast	0.258585	-9.29454
SCH5#CCCTAACAGTCCAGAG-1	C19	Myeloid	0.968412	-1.99834
SCH5#TAGCATGGTTCTGAGT-1	C19	Myeloid	2.99687	0.637267
SCH5#GTAGACTGTTTGATCG-1	C23	Myeloid	5.49474	0.215713
SCH5#CCCACATCATACTGCA-1	C3	nmSC	3.5236	-15.1988
SCH5#GTGCCAGTCGAGGCTC-1	C23	Myeloid	4.6269	4.94453
SCH5#TGGTCCTAGGTCTTTG-1	C23	Myeloid	4.52697	2.91317
SCH5#TTCGCGTAGAGGCGGA-1	C24	Myeloid	3.59813	5.02502
SCH5#TAGCTTTGTCTGGATT-1	C22	Myeloid	4.02222	5.28076
SCH5#TAGTCCCAGAGTGGTC-1	C23	Myeloid	4.66077	0.748246
SCH5#GATTGACAGAGACTCG-1	C11	TC	-12.5159	0.62463
SCH5#CCTATTACAACCTCTC-1	C22	Myeloid	3.38853	5.03124
SCH5#ACAGACTGTTGCTTGA-1	C11	TC	-12.7598	0.536762
SCH5#AATGGCTCAGGATAGC-1	C22	Myeloid	3.02258	5.61631
SCH5#ACTAGGTTCGTTGTTT-1	C25	Myeloid	3.28227	2.2642
SCH5#ATGTCTTCAGTATCTG-1	C23	Myeloid	1.38525	3.27428
SCH5#CCACGTTAGGATTTGA-1	C19	Myeloid	2.6779	0.546811
SCH5#GTAGTACCAGTTGGAG-1	C25	Myeloid	2.18026	3.60538
SCH5#ATCGAGTGTGATAGAT-1	C14	Myeloid	-1.01042	-6.40568
SCH5#TACGGATAGTCGTATC-1	C23	Myeloid	5.26442	2.32304
SCH5#CTCTAGCCACCCTTTG-1	C24	Myeloid	1.39106	3.33104
SCH5#AAGGAGCTCCGGAAAG-1	C24	Myeloid	1.83581	0.51045
SCH5#CGGACTGCACATGATC-1	C23	Myeloid	2.90473	4.03372
SCH5#AGGCGTCTCGTAGCGC-1	C25	Myeloid	2.19522	3.77323
SCH5#CTCAGAAAGTCGTGAG-1	C23	Myeloid	2.74113	-1.44337
SCH5#CACCTGTAGGTTGACG-1	C23	Myeloid	2.30822	4.37542
SCH5#GAACCGCAGTTATGAG-1	C20	Myeloid	0.875523	0.290249
SCH5#AGCCCGAGTTAGGCTT-1	C24	Myeloid	3.33639	0.624205
SCH5#ACAAAGAGTCCAAGAG-1	C11	TC	-12.4917	0.323851
SCH5#TTTACGTAGGCGTCCT-1	C20	Myeloid	0.043535	-1.4011
SCH5#GGTTGCGCAATCCATG-1	C23	Myeloid	3.58589	3.6791
SCH5#AGTCAACCACTCGCAG-1	C25	Myeloid	3.50128	2.70594
SCH5#TTCGGTCAGTCGAAAT-1	C24	Myeloid	1.48417	1.00231
SCH5#TTCGCGTTCAATCGTG-1	C23	Myeloid	5.09509	-0.50719
SCH5#TTACGGAAGAAATACC-1	C10	NKC	-10.9288	1.78602
SCH5#CGGACCAGTAAGGTCG-1	C23	Myeloid	5.64658	2.66102
SCH5#TCGATTTTCACGATTG-1	C20	Myeloid	1.12628	-0.174547
SCH5#CCCTAACGTATCACAC-1	C4	nmSC	1.06667	-15.17
SCH5#CTGTTCGGTGATTCCA-1	C23	Myeloid	3.67969	3.66807
SCH5#CCACAGGAGCCTGTAT-1	C21	Myeloid	4.85477	8.17947
SCH5#TTACGGAGTCATTGCA-1	C25	Myeloid	2.45872	4.46094
SCH5#GTCTACCTCAGGATCT-1	C22	Myeloid	1.61988	4.98548
SCH5#GTGACATCACGCTCAG-1	C25	Myeloid	2.15581	3.26841
SCH5#GGGTGTCTCACGTCAA-1	C20	Myeloid	0.889961	1.23813
SCH5#TGTGGCGAGCCATTCA-1	C11	TC	-13.806	-0.703099
SCH5#ATGTACGTCCGAGAGA-1	C21	Myeloid	4.28514	4.04695
SCH5#AGTCCGGAGACCATAA-1	C24	Myeloid	2.99596	3.24778
SCH5#CAAGGCCGTTCAGTTG-1	C25	Myeloid	3.23131	3.46021
SCH5#TTAGGTGTCGTGATAC-1	C14	Myeloid	-1.94601	-6.11477
SCH5#TACGCAATCCGTCAAA-1	C11	TC	-12.379	-0.382447
SCH5#AACGTACAGACTTCCA-1	C12	TC	-10.5531	-1.9132
SCH5#CTACAGAGTCAAGACG-1	C23	Myeloid	3.61939	3.64962
SCH5#GTCACTCCACTCAAGT-1	C25	Myeloid	3.15213	2.43743
SCH5#TTAGCGAAGGTACTCT-1	C20	Myeloid	-0.0938663	-0.823862
SCH5#TACCTATAGTCTAGAA-1	C25	Myeloid	3.47863	3.74619
SCH5#GTTATTCCATCTGCAA-1	C25	Myeloid	2.90243	2.13555
SCH5#GGTGAAGTCTTCATAC-1	C24	Myeloid	3.66429	1.05926
SCH5#TGAGTCAAGGGTGTTG-1	C19	Myeloid	0.113178	1.92294
SCH5#GAGAACGCAATAGTGA-1	C7	Endothelial	-8.02864	-10.2345
SCH5#CAACGTAGTCACAGGA-1	C24	Myeloid	2.86309	2.65145
SCH5#CCTAAAGCACAGGTAG-1	C21	Myeloid	4.6433	7.84373
SCH5#CTGGGACAGGATCCTT-1	C20	Myeloid	0.378746	-2.21093
SCH5#TAAACCGCAACGAGGT-1	C24	Myeloid	3.94916	4.49478
SCH5#TGAATCGCAACGGGTA-1	C24	Myeloid	1.5094	0.42374
SCH5#AATGGCTCAATAGCGG-1	C24	Myeloid	2.14447	1.94397
SCH5#TCGTTCGAGATCGAGC-1	C10	NKC	-11.4043	2.06758
SCH5#CTGCGTTTCGTCAACA-1	C24	Myeloid	2.70538	3.70315
SCH5#GTTGGGCAGGCAAGGG-1	C25	Myeloid	2.91544	3.69227
SCH5#GACTAACTCTGGCACG-1	C24	Myeloid	1.7002	0.78255
SCH5#GCTGCGAAGGTGTCGA-1	C12	TC	-13.0973	-1.45255
SCH5#AAACGAACATGTAGAA-1	C19	Myeloid	2.64725	-0.22424
SCH5#TTCGATTTCTTGTCGC-1	C8	Fibroblast	-0.285688	-8.6404
SCH5#GCAACCGCATTCTTTG-1	C25	Myeloid	1.9322	4.41626
SCH5#AACAGTCGTATCAGCT-1	C25	Myeloid	3.36262	3.28811
SCH5#CGTGGCAAGAAATGGG-1	C24	Myeloid	2.62821	0.0466856
SCH5#CTGGCAGGTACGTAGG-1	C12	TC	-10.8765	-2.29859
SCH5#CATAACGTCCGATGCG-1	C24	Myeloid	2.0574	0.210871
SCH5#ACATGGTTCACTACCC-1	C25	Myeloid	1.82707	2.64066
SCH5#GAAAGTACACACACAT-1	C10	NKC	-10.9545	2.63425
SCH5#GCCCGAAAGATGGGAA-1	C24	Myeloid	2.99695	3.39935
SCH5#CAGCTGGGTTGCAGAG-1	C7	Endothelial	-6.87637	-10.4356
SCH5#ATGTACGTCTCTGCAC-1	C25	Myeloid	3.34847	3.18534
SCH5#TATGTGGCACCCTTTG-1	C23	Myeloid	1.4662	2.17207
SCH5#TGTAAGCAGATATGAC-1	C23	Myeloid	6.29183	1.2074
SCH5#ATAGTCGTCCATTGAG-1	C7	Endothelial	-8.28007	-10.4598
SCH5#AGCCAGCAGGGTCCCT-1	C20	Myeloid	-0.111093	-1.98964
SCH5#CTTGCCACAAAGAAGG-1	C4	nmSC	1.39051	-14.7695
SCH5#CAGGATTGTCATGAGG-1	C20	Myeloid	1.42049	0.58504
SCH5#GTGACATCAGCAAACG-1	C24	Myeloid	2.58617	3.0104
SCH5#TGGAAGGAGTAACTCC-1	C12	TC	-12.673	-2.24051
SCH5#CATGTTTCAAACGACG-1	C11	TC	-13.5914	-0.035561
SCH5#TACGCAATCGGTGATT-1	C24	Myeloid	3.09168	5.17107
SCH5#GTGGCGTCAAGTTCGT-1	C25	Myeloid	1.3453	3.30568
SCH5#CGCGCAATCGCGCCAA-1	C24	Myeloid	2.50856	2.95687
SCH5#AACGTACCACTGCTCT-1	C25	Myeloid	3.68324	1.68312
SCH5#ATCGAGTAGTCCAGAG-1	C11	TC	-12.8541	-0.710463
SCH5#GCGGAAACAAAGAAGG-1	C19	Myeloid	0.368288	0.385958
SCH5#CCGTACTCATGGCCCA-1	C20	Myeloid	1.03685	0.0970198
SCH5#TTCAACTAGCCTATAC-1	C21	Myeloid	3.64873	3.72852
SCH5#AGTGTACAGTTAGCAA-1	C12	TC	-11.477	-2.87245
SCH5#TACTGCCTCTGAACGT-1	C13	TC	-11.196	-0.614421
SCH5#GTCACGGTCTTTGCAT-1	C25	Myeloid	3.38997	3.07631
SCH5#TCTCTGGAGTATACCC-1	C24	Myeloid	2.34348	3.29177
SCH5#TGTGGCGGTGATAACA-1	C1	nmSC	0.430001	-12.8695
SCH5#AGGACGAGTTCCATCC-1	C20	Myeloid	-0.589376	-1.61153
SCH5#GAACGTTAGTACCCAT-1	C24	Myeloid	2.20931	1.01747
SCH5#GTGTGATTCTTGTACT-1	C19	Myeloid	0.901439	-1.39077
SCH5#GGGCCATCATCATGTG-1	C24	Myeloid	2.03611	2.64138
SCH5#AGCGATTGTAACTGAA-1	C22	Myeloid	3.45762	4.77358
SCH5#GAGGCTCGTCCGAGCT-1	C25	Myeloid	2.13465	2.05101
SCH5#GGTGCTGTCGGTCAGC-1	C23	Myeloid	4.89514	-0.0733362
SCH5#AGCTGTAAGCTTTCCC-1	C21	Myeloid	3.71895	6.65345
SCH5#AGCCTCTTCTCGGCGA-1	C7	Endothelial	-7.96228	-10.7644
SCH5#GTGTGATAGTGCAACG-1	C10	NKC	-11.5536	2.60708
SCH5#GAACCGCAGATCCGAG-1	C25	Myeloid	2.02736	4.14005
SCH5#GCGAGTCCAATAGTGA-1	C24	Myeloid	0.710437	1.19151
SCH5#ACATGGTTCCTCCATG-1	C25	Myeloid	4.67924	2.50227
SCH5#CTTGAAGCACTGTCGG-1	C25	Myeloid	3.96901	2.63344
SCH5#CAGCTGGTCAGCCGGT-1	C20	Myeloid	0.438913	-0.807892
SCH5#CATTCCGCACCATTCC-1	C24	Myeloid	2.76999	2.82737
SCH5#CAAAGCTGTCTCTGCT-1	C19	Myeloid	0.127927	-0.102616
SCH5#CTTGTCGGTATGAAGT-1	C24	Myeloid	2.81939	1.83024
SCH5#GACCCAGTCTCATATC-1	C10	NKC	-11.658	2.20815
SCH5#GTGCACGAGGTCACTT-1	C19	Myeloid	0.793816	1.41335
SCH5#GAGGATGCATCACAGT-1	C20	Myeloid	0.0703011	-0.484761
SCH5#CTAGGATTCGCATACA-1	C25	Myeloid	2.73681	3.72455
SCH5#GCGAGAATCTTAGTGG-1	C12	TC	-12.9335	-1.97471
SCH5#CACAGATCAGTGCGAA-1	C24	Myeloid	1.29559	-0.131767
SCH5#TCACAGATCTCGCGGA-1	C24	Myeloid	3.60645	4.99291
SCH5#GCTTGCTCACGCGTTG-1	C22	Myeloid	4.50023	5.41199
SCH5#CCTGGGATCGTTCCGT-1	C20	Myeloid	0.92157	0.612249
SCH5#TATCGAGAGCCATCAT-1	C24	Myeloid	3.4046	2.9146
SCH5#AAGATAGTCAGCCGGT-1	C13	TC	-10.6767	-1.39732
SCH5#TAGCTTTTCTCGGCGA-1	C20	Myeloid	-0.425792	-1.01976
SCH5#ATTACTCTCCATACGA-1	C23	Myeloid	3.16445	1.79421
SCH5#TCAAAGCTCAGTGGTT-1	C23	Myeloid	3.95212	3.25359
SCH5#GAGCATTCAGGTAACG-1	C19	Myeloid	0.542611	0.384525
SCH5#CTCACCAAGTGCACAG-1	C24	Myeloid	3.10729	2.50401
SCH5#GTCACGGAGTGATATG-1	C22	Myeloid	3.0093	5.6411
SCH5#TAGCGGCTCGTCGCAG-1	C24	Myeloid	2.43674	2.06912
SCH5#TACTAGGTCACTCCCA-1	C24	Myeloid	4.49965	3.8976
SCH5#GGGAACAGTCGATAGG-1	C21	Myeloid	3.5496	3.33449
SCH5#ATGTCTTTCTATCCTA-1	C20	Myeloid	-0.428334	-1.31393
SCH5#TACGGATGTAGACACG-1	C12	TC	-12.6333	-2.56487
SCH5#TATCTGTTCGATGTGT-1	C24	Myeloid	3.58419	4.34086
SCH5#ATCCAGACACTCCACT-1	C25	Myeloid	3.23706	2.42794
SCH5#TGTTAGGTCTGATCCC-1	C23	Myeloid	2.68277	-1.3391
SCH5#TACATTCTCCGTGCAG-1	C19	Myeloid	0.93319	0.757522
SCH5#ACAGACTTCACCCTTG-1	C4	nmSC	1.54254	-15.0118
SCH5#AAGATAGTCCATTGAG-1	C23	Myeloid	3.43934	4.60922
SCH5#GCATGATGTGGACTGA-1	C3	nmSC	1.87758	-14.855
SCH5#GTGTGATAGTTCGTTG-1	C23	Myeloid	2.44478	0.641437
SCH5#TAGCCGGAGCCATGGA-1	C19	Myeloid	0.621986	0.570177
SCH5#CACCTGTTCCGTGCGA-1	C11	TC	-13.4529	0.309262
SCH5#ATGGATCGTTCCATCC-1	C24	Myeloid	0.568386	2.04413
SCH5#CGGACCATCAGTCACA-1	C11	TC	-12.8803	0.650003
SCH5#AGCGTGCCAGGTGTGA-1	C13	TC	-12.6683	-0.70407
SCH5#CGCAATACAAGGCGTA-1	C25	Myeloid	2.25248	3.49985
SCH5#TGTGTCCCACTCAGCG-1	C22	Myeloid	2.59167	5.01336
SCH5#AACCGATGTGATGCGA-1	C24	Myeloid	2.24719	2.63151
SCH5#TCAGGTATCCCAGCGA-1	C20	Myeloid	-0.61843	-1.32679
SCH5#GTTGGGCAGTGTGTAA-1	C25	Myeloid	2.95719	2.9733
SCH5#AAGGAGCCAGGCTACC-1	C23	Myeloid	4.12864	0.379433
SCH5#GAGAACGTCTCTGTTA-1	C22	Myeloid	2.53882	5.04407
SCH5#ATTGTGGAGGGTCTGA-1	C11	TC	-14.266	-0.45307
SCH5#ACAGACTAGCTATCCA-1	C24	Myeloid	1.21646	1.24867
SCH5#TAGGAGGTCCTGAAAC-1	C24	Myeloid	3.16485	3.73604
SCH5#TAACGGTGTGCGTTTA-1	C23	Myeloid	2.76724	1.57751
SCH5#TGAATCGGTCCCGTGA-1	C14	Myeloid	-1.13117	-5.79396
SCH5#GCCTAGGAGCTGCCAC-1	C25	Myeloid	1.94201	3.98767
SCH5#GAGCATTTCAGTCAAC-1	C24	Myeloid	3.17483	3.00493
SCH5#GAATCTGTCGAGTGTT-1	C24	Myeloid	4.3126	0.98171
SCH5#CGTACAATCAAAGTAG-1	C23	Myeloid	3.63581	2.56073
SCH5#CTTCTAACAAAGCATA-1	C12	TC	-11.9504	-3.01174
SCH5#GGACACCCAGGATGTG-1	C19	Myeloid	1.6796	-0.548442
SCH5#ACCGCAGAGAATATCG-1	C20	Myeloid	1.11477	1.60242
SCH5#TCAGGTACAACATAAG-1	C25	Myeloid	1.42707	4.11245
SCH5#AACTTGGGTCACAGTT-1	C24	Myeloid	3.26621	2.50623
SCH5#TCTCTGGAGGTACACG-1	C19	Myeloid	2.11382	0.757302
SCH5#TTAGCTTAGCACGTAG-1	C24	Myeloid	3.10902	3.53935
SCH5#AGCGTGCAGGCTCCTG-1	C25	Myeloid	3.1455	1.60812
SCH5#GTGCTGGAGTAGGTCG-1	C19	Myeloid	4.28347	2.09391
SCH5#AACGTACAGGCTCAGA-1	C24	Myeloid	1.41471	2.39755
SCH5#TGTAGCATCGGGAAAC-1	C24	Myeloid	3.58455	4.46805
SCH5#GCAAAGGCACTTATGG-1	C24	Myeloid	2.79946	3.43549
SCH5#TACATGGCAACTAGAA-1	C24	Myeloid	1.53295	1.70505
SCH5#TGCACCTTCGCGGCAT-1	C19	Myeloid	0.204558	1.2439
SCH5#CTTTGCGCAGGTCCTG-1	C23	Myeloid	2.83266	3.411
SCH5#CACCTGTGTAACTGAA-1	C23	Myeloid	4.5404	2.4141
SCH5#CTGTATTCATTGAACC-1	C20	Myeloid	-0.0200246	-0.455418
SCH5#TGCTCGTAGATTCCGT-1	C21	Myeloid	3.92924	6.62849
SCH5#TAGCGGCTCCGGGCAT-1	C12	TC	-11.6363	-1.81756
SCH5#TAGTCCCCAAGCGAAC-1	C13	TC	-10.8864	-1.42742
SCH5#GCGAGAACACTGTCAA-1	C19	Myeloid	1.47703	1.65467
SCH5#CACCACTAGGCCTCTG-1	C24	Myeloid	3.24393	4.68672
SCH5#GCAGCCAAGAGAGTAG-1	C12	TC	-13.0037	-1.73676
SCH5#AGGCGAATCTAGTCGA-1	C22	Myeloid	3.40236	5.49852
SCH5#TTGCTATAGCTGGAGT-1	C19	Myeloid	1.40831	1.7573
SCH5#CTCTCGATCACAAGCT-1	C11	TC	-13.5783	-0.498847
SCH5#CTGCGTTAGGCACTAG-1	C12	TC	-10.4623	-2.21981
SCH5#CATTGGAAGAGGCCTA-1	C23	Myeloid	3.16632	1.02806
SCH5#ATGTTTCAGGCTGGAT-1	C19	Myeloid	1.11301	-0.352757
SCH5#CGAGTTACATCGCTAA-1	C23	Myeloid	4.24666	0.442579
SCH5#GGGTTATGTAGAACGC-1	C23	Myeloid	4.08669	4.78249
SCH5#GGACACCCACGCTGTG-1	C24	Myeloid	1.67387	1.60273
SCH5#CTAACTTCATTGTTCT-1	C24	Myeloid	1.94586	3.07698
SCH5#CTTGCTGCATATAGAG-1	C12	TC	-12.5692	-0.269453
SCH5#TGTGGCGCAGAACAGC-1	C13	TC	-11.5862	-0.183144
SCH5#GTTGGTAAGCCTCGCA-1	C24	Myeloid	1.82866	2.86193
SCH5#CCCACATCAACTCAAC-1	C12	TC	-10.6832	-1.96045
SCH5#TTGCAGAGTTAACCAC-1	C25	Myeloid	4.31598	1.90307
SCH5#TTTGGTTTCAGGTTTG-1	C10	NKC	-11.3392	3.16599
SCH5#GCACGCAAGTGATATG-1	C24	Myeloid	2.41835	1.48072
SCH5#GGTGTCGAGCTACGCC-1	C21	Myeloid	4.42597	7.74741
SCH5#GTTGGTAGTGTGTGTT-1	C20	Myeloid	-0.529013	-1.64884
SCH5#CCCTAGTCAGCAAACG-1	C25	Myeloid	3.99562	1.24406
SCH5#GTGACATCACCGTTGG-1	C23	Myeloid	4.54508	2.07214
SCH5#GAGGTCCTCAAACCAC-1	C20	Myeloid	0.774494	0.329435
SCH5#CTCTCAGCAAATGTCC-1	C23	Myeloid	4.50707	1.35207
SCH5#CTTGCCACATCAACTG-1	C20	Myeloid	-0.315116	0.300542
SCH5#TGATTTCAGTTGCTTG-1	C25	Myeloid	4.6801	1.42213
SCH5#CTAACTTCACGCGTTG-1	C24	Myeloid	1.81502	0.26765
SCH5#TCAAGGTGTTCACGTA-1	C22	Myeloid	2.85615	6.48292
SCH5#CTGTTCGAGTGTCGGA-1	C4	nmSC	1.60762	-14.8552
SCH5#ATTACTCGTTCTACCC-1	C12	TC	-12.1592	-2.77902
SCH5#CAGTATGTCTCTTCCT-1	C24	Myeloid	3.62784	5.08985
SCH5#CGGACCAAGGCCTCTG-1	C24	Myeloid	1.90145	3.4678
SCH5#CACCTGTTCGGTCTCT-1	C25	Myeloid	2.16338	4.24672
SCH5#CTGGCAGGTCAGTGCC-1	C25	Myeloid	1.67457	3.7993
SCH5#GTTCAAGGTAGTAACA-1	C24	Myeloid	2.75132	2.41422
SCH5#ACATGGTCATCGCTAA-1	C24	Myeloid	2.46861	2.06915
SCH5#TACATTCCAGGTGGTA-1	C4	nmSC	1.15776	-13.6393
SCH5#TTACGTTCAGATTAAG-1	C4	nmSC	0.429457	-14.4647
SCH5#TCCCACAGTCACAGTT-1	C24	Myeloid	1.44264	1.28347
SCH5#TCGAGCGCACCACGAC-1	C23	Myeloid	0.638272	2.40535
SCH5#AACGGGAAGTCCGATT-1	C23	Myeloid	-0.110742	1.72449
SCH5#TGAATCGGTACAACGG-1	C23	Myeloid	0.71049	-0.370105
SCH5#GACCCAGTCTTCAGAG-1	C19	Myeloid	-0.196052	-0.103245
SCH5#TCGGGACAGTTATGAG-1	C24	Myeloid	3.89137	3.5536
SCH5#TCACAGATCCGTACGG-1	C22	Myeloid	3.26955	4.80964
SCH5#GCGCATGGTCTGGTCG-1	C24	Myeloid	3.77198	3.93508
SCH5#CTTCTAAAGAGTAAGG-1	C24	Myeloid	2.84107	2.71505
SCH5#TGGAAGGCATCATGTG-1	C25	Myeloid	2.95362	3.24308
SCH5#GCCTAGGTCTTAAGCG-1	C24	Myeloid	1.60832	0.748223
SCH5#TCCCACACAAGCAACG-1	C25	Myeloid	3.31654	2.12993
SCH5#CCTAAAGTCGACGGAA-1	C7	Endothelial	-8.38518	-10.5807
SCH5#ATCCAGACATATAGAG-1	C7	Endothelial	-7.47715	-10.6524
SCH5#CTCCCAAAGTATACCC-1	C12	TC	-11.5747	-2.71272
SCH5#TGGCGCAGTTTAGAAG-1	C19	Myeloid	0.95674	1.44745
SCH5#ATCCCTGCACGCGTTG-1	C23	Myeloid	5.03612	0.513085
SCH5#TCCCACATCTGTGTCC-1	C24	Myeloid	1.70472	1.5445
SCH5#GAAATGAAGATATGTG-1	C12	TC	-10.8367	-2.16769
SCH5#TTCTGTAGTCTGGGCT-1	C24	Myeloid	2.83192	1.47099
SCH5#AATGTCGCAAGGAAGA-1	C23	Myeloid	3.61357	2.527
SCH5#GATCATGCACCACGAC-1	C11	TC	-13.5675	-1.15906
SCH5#CGCTATCTCTTGTACT-1	C20	Myeloid	0.166935	-0.418216
SCH5#TTGCCCACACCTGGTG-1	C21	Myeloid	4.21106	5.87132
SCH5#GTAGGAGGTTGCCTGG-1	C7	Endothelial	-7.30749	-10.5084
SCH5#AGCCTTCCAGTTACAC-1	C23	Myeloid	3.47513	3.18246
SCH5#GCGATCGAGGTGATGC-1	C24	Myeloid	3.64581	2.42178
SCH5#AGGCCCATCCAGTTAG-1	C11	TC	-13.6835	-0.691931
SCH5#AAAGGGCGTATTCGAC-1	C20	Myeloid	-0.329033	-1.78786
SCH5#CACCACTTCTATTTCG-1	C11	TC	-13.3026	-0.334838
SCH5#GTCTACCGTAGGGTCA-1	C8	Fibroblast	0.509462	-8.52201
SCH5#TGGCAATTCTATTTCG-1	C24	Myeloid	1.0605	0.513487
SCH5#AGCTGGCCACGCGCAT-1	C24	Myeloid	0.653909	0.724765
SCH5#CAGTATGTCCATCGAA-1	C24	Myeloid	2.57965	2.43726
SCH5#GGTGCTGAGTACAACA-1	C23	Myeloid	4.5166	1.59029
SCH5#TACTCGCAGTCGGGAT-1	C24	Myeloid	2.89243	2.37451
SCH5#TCGTTCGAGAGACTCG-1	C11	TC	-12.8525	0.825062
SCH5#CTCCCAAGTTTCTTAC-1	C25	Myeloid	3.89123	3.34495
SCH5#TTCAACTGTTAACCAC-1	C11	TC	-12.0405	0.292133
SCH5#CCAGATAGTGCACTTA-1	C25	Myeloid	2.85121	2.66457
SCH5#AGCCTGGAGTGAAACT-1	C20	Myeloid	-1.01103	0.068624
SCH5#TCACCACAGTACTCTG-1	C23	Myeloid	5.22784	1.16736
SCH5#CCCTAGTGTCATTGGT-1	C22	Myeloid	2.04951	4.76629
SCH5#CAAGAAAGTAAGGTCG-1	C24	Myeloid	2.85333	1.91218
SCH5#AAACTCGGTAGAAAGG-1	C23	Myeloid	6.22741	0.298883
SCH5#TACTAGGCATGCTATG-1	C24	Myeloid	1.09464	0.419669
SCH5#GGCGAAACAGAACGAC-1	C25	Myeloid	2.30198	4.97366
SCH5#TAGTCCCCAAGGAACC-1	C19	Myeloid	2.00381	-0.329355
SCH5#CAACCAAAGGATTAAC-1	C23	Myeloid	3.98137	4.58706
SCH5#CAGCTAAAGGCTCAGA-1	C7	Endothelial	-7.6352	-10.4658
SCH5#GATGATCTCTATACCT-1	C13	TC	-10.5045	-0.498468
SCH5#GATTGACTCTTACCTA-1	C7	Endothelial	-7.38491	-10.7255
SCH5#CTTGAAGGTTGCTTGA-1	C15	Myeloid	-3.00584	0.0848074
SCH5#AAAGATGAGCAACGGT-1	C25	Myeloid	4.08326	3.02227
SCH5#AGGCCTGTCGAACACT-1	C23	Myeloid	2.21318	-0.17943
SCH5#TCAGGGCTCGGTCAGC-1	C22	Myeloid	3.09893	5.48262
SCH5#GAGGTCCAGGGTGTTG-1	C2	nmSC	1.97518	-13.7406
SCH5#CACTAAGAGTTCAAGA-1	C12	TC	-11.4448	-2.54296
SCH5#ATCCTGCGTGATAGAT-1	C24	Myeloid	3.90171	2.01237
SCH5#TTTGGCCTCAGAACGG-1	C23	Myeloid	1.76333	1.92499
SCH5#ATGTCGAAGCGTATCT-1	C24	Myeloid	1.79531	2.254
SCH5#AAAGATGAGTAGAAGG-1	C13	TC	-11.2967	0.0135529
SCH5#GCATTGACATCCTCGT-1	C24	Myeloid	3.66851	2.58303
SCH5#GTTGGTAGTGCCCGAT-1	C10	NKC	-10.8266	1.52084
SCH5#CTAACTTCAACAAACA-1	C24	Myeloid	3.06533	2.68799
SCH5#CGGACCAAGGATCCTT-1	C19	Myeloid	0.397751	0.196248
SCH5#GGTAGGAAGTGATAAC-1	C12	TC	-12.9406	-1.22542
SCH5#TCACAAGAGAGGCGGA-1	C24	Myeloid	2.51476	3.58503
SCH5#ATCCCTGGTACGGTTT-1	C12	TC	-11.9904	-2.9032
SCH5#AGCGTGCTCCAATAGC-1	C12	TC	-12.8062	-1.63406
SCH5#AGCTGATAGGTGTCGA-1	C24	Myeloid	4.07024	2.49322
SCH5#TTGCTTACAAACCTAC-1	C25	Myeloid	1.18737	3.47767
SCH5#TCAGGGCCAAAGAGAG-1	C13	TC	-11.7825	-0.269125
SCH5#ACTTTCATCTCTGCGT-1	C24	Myeloid	2.57834	2.95603
SCH5#CGCAATACAAGTTGCT-1	C13	TC	-10.3984	-1.818
SCH5#CTGCTCATCTCCCTTT-1	C25	Myeloid	3.36848	2.74149
SCH5#ATTACCTGTGCGACCT-1	C20	Myeloid	1.21877	1.17919
SCH5#GACCTTCCAGTTACAC-1	C25	Myeloid	2.5571	2.86129
SCH5#GCTCACTGTTCTACGA-1	C24	Myeloid	2.16752	2.08018
SCH5#TTGCCCATCAAACCAC-1	C24	Myeloid	1.87009	-0.0651784
SCH5#CAACGTATCACGTCAA-1	C24	Myeloid	3.69004	4.51862
SCH5#CGCTGGATCACTACCC-1	C4	nmSC	1.49577	-13.5182
SCH5#ACAGCGCTCGGTACTA-1	C11	TC	-11.6825	1.25587
SCH5#CGCGCAATCACGTCAA-1	C24	Myeloid	1.70016	1.49517
SCH5#GGGTGTCGTACGCAAG-1	C4	nmSC	1.38738	-14.2337
SCH5#TCGGGACCAAGAGCGT-1	C23	Myeloid	4.32875	3.55974
SCH5#AATGGAACAATGCACT-1	C23	Myeloid	4.05617	2.95069
SCH5#TTCGATTCAAGACACG-1	C5	myeSC	3.03647	-13.0223
SCH5#CAGCTAAGTTGGAGGT-1	C21	Myeloid	3.26539	7.29181
SCH5#TGACAACGTAAAGGCC-1	C22	Myeloid	4.44197	4.88719
SCH5#TAGCCCTAGGTCTTTG-1	C11	TC	-13.2293	-0.462223
SCH5#CGGACCACACAGCTTA-1	C25	Myeloid	3.70672	3.098
SCH5#CCACAGGTCCATCGAA-1	C24	Myeloid	2.96907	4.50082
SCH5#TGTAGCAGTGGTTCTA-1	C23	Myeloid	4.30866	-0.00961851
SCH5#AAATGAGGTTTGTAGC-1	C12	TC	-11.6797	-1.42908
SCH5#GAAACAAAGCGCCTAC-1	C11	TC	-12.2073	-0.320036
SCH5#CTCAGCTGTGAAACAT-1	C24	Myeloid	2.72945	4.02333
SCH5#GGTAGGAAGGTTGTGG-1	C24	Myeloid	2.31785	2.01679
SCH5#TGGAAGGAGTGATTAG-1	C25	Myeloid	3.25095	2.77078
SCH5#GATGGCCTCCACACCT-1	C23	Myeloid	2.30937	-0.678057
SCH5#GAGCGCTGTTAAGGGC-1	C9	PC_VSMC	-0.0358917	-9.48592
SCH5#TAGCGGCGTCTAAAGA-1	C25	Myeloid	2.85707	4.71997
SCH5#CTCAGAATCTACCCGT-1	C25	Myeloid	1.41255	4.0509
SCH5#GCCCGAAAGTGTCGGA-1	C25	Myeloid	1.53862	2.95108
SCH5#GTGTGATTCGCGATGC-1	C11	TC	-13.182	-1.06179
SCH5#GTCACGGCACTACACA-1	C20	Myeloid	0.42447	-1.04435
SCH5#ATAGGCTCAACATAAG-1	C23	Myeloid	4.01591	3.33291
SCH5#GCGATTAAGCGTGTTT-1	C22	Myeloid	2.87705	4.70005
SCH5#AGGCCCAAGAGGCGGA-1	C24	Myeloid	3.0826	2.88023
SCH5#TAAGTGCTCGGTTGTA-1	C25	Myeloid	1.71281	3.6403
SCH5#TCACAGATCCGGCGAT-1	C7	Endothelial	-6.82684	-10.5896
SCH5#CGCTGGAAGTTGAATG-1	C23	Myeloid	3.60153	0.875671
SCH5#CCCTAGTCAGTTAAAG-1	C13	TC	-12.1022	-0.858139
SCH5#CCCTAGTCAAGTAACA-1	C13	TC	-12.0675	-0.760291
SCH5#GATTAGCGTCAGTGCC-1	C24	Myeloid	2.71095	3.6432
SCH5#ATATTCCTCAGTGGTT-1	C24	Myeloid	1.40983	1.43339
SCH5#CTTCCAGCACGAACGA-1	C20	Myeloid	0.0598578	-0.398215
SCH5#CCCTGATGTCATCGTA-1	C24	Myeloid	1.60154	1.81294
SCH5#AATGCCAAGAAGCCGT-1	C22	Myeloid	3.43486	4.81729
SCH5#ACTACGACAAATGTCC-1	C19	Myeloid	1.86587	1.64203
SCH5#AACTGGTCAAGGAGGG-1	C24	Myeloid	1.70599	0.804533
SCH5#CATAACGCAAAGGTCG-1	C21	Myeloid	3.91775	6.83724
SCH5#GTTCAAGAGTATGGGC-1	C19	Myeloid	2.48834	0.398897
SCH5#AAACGAAAGTAGGAAG-1	C19	Myeloid	1.93475	-0.0604719
SCH5#AACAGTCAGTTACCAC-1	C3	nmSC	2.76191	-14.7569
SCH5#GTTACGAGTACTATGC-1	C21	Myeloid	2.64686	1.8924
SCH5#ATTGTGGAGACACTTC-1	C19	Myeloid	0.341132	-0.691939
SCH5#AAACTGCTCGTTCCGT-1	C24	Myeloid	2.16701	3.11542
SCH5#ACGTGGCGTGCGTTTA-1	C24	Myeloid	3.49387	1.84191
SCH5#GCTGTTCCAGCACATT-1	C20	Myeloid	1.10018	0.964053
SCH5#AGATTCGAGAGGAATG-1	C19	Myeloid	0.162859	1.04753
SCH5#TTACCGCCAATTCTCT-1	C25	Myeloid	1.62046	4.29825
SCH5#GTAGACTAGTTCAGGG-1	C9	PC_VSMC	-0.0382535	-9.31876
SCH5#GTTGGTATCGTTGTTT-1	C21	Myeloid	2.99763	3.80764
SCH5#GCGTTGGCATTCACCC-1	C19	Myeloid	1.89894	-0.580466
SCH5#CCCTGATCATCCGTGG-1	C24	Myeloid	1.37016	1.37416
SCH5#ACAAACCGTTCAGTAC-1	C19	Myeloid	0.845552	-1.06608
SCH5#TCAAGGTGTGCAAGCA-1	C25	Myeloid	0.819299	4.13045
SCH5#CAACCAAGTGCCCTAG-1	C25	Myeloid	3.44796	3.66412
SCH5#CAGCCTTCACTCCTCA-1	C24	Myeloid	1.8931	1.73479
SCH5#GACTAACAGAAACGCC-1	C25	Myeloid	2.47177	2.80136
SCH5#CGAGTTAAGAAATCTG-1	C23	Myeloid	4.31871	1.63454
SCH5#AGGCCCATCCTCATTA-1	C23	Myeloid	1.58936	2.29281
SCH5#GAATCTGCATTCTCGC-1	C11	TC	-13.1923	-0.445831
SCH5#CTTCTAAAGTCTCGAT-1	C24	Myeloid	1.91525	1.23449
SCH5#AACGTACCAGCTATAC-1	C23	Myeloid	3.9423	1.37145
SCH5#GCAACCGGTGGAGTGT-1	C13	TC	-11.3377	-1.09258
SCH5#TGGGTTATCCGCCTAT-1	C23	Myeloid	3.97468	2.05271
SCH5#AGCCTGGGTGATGCGA-1	C19	Myeloid	0.78064	-0.489318
SCH5#TTGCGAAGTTCCTATT-1	C12	TC	-12.006	-2.31934
SCH5#GAGACTTCACGTACAT-1	C19	Myeloid	0.97307	0.426641
SCH5#TGGGTTAAGGTACATA-1	C12	TC	-12.2113	-1.25384
SCH5#AATGTCGAGAGATTAC-1	C23	Myeloid	3.71186	2.15758
SCH5#GAAGAGCCATGGCCCA-1	C19	Myeloid	3.18997	-0.593683
SCH5#GCCAGACTCCGTTAGA-1	C4	nmSC	1.65484	-14.9848
SCH5#ATTTGTCCAATGGCTT-1	C11	TC	-12.0236	0.121876
SCH5#AAACGAACAGGCAGAT-1	C25	Myeloid	1.7079	3.29504
SCH5#TAGCTTTTCGGACGAA-1	C24	Myeloid	3.01234	1.12958
SCH5#CACCTTGGTCGAGGAT-1	C19	Myeloid	-0.170022	0.684075
SCH5#CGGACTGCAAGACACG-1	C24	Myeloid	1.66176	1.14006
SCH5#CTCCCAATCCATGACA-1	C15	Myeloid	0.0136671	0.814456
SCH5#CCTCCCTCACATCATG-1	C24	Myeloid	4.33394	0.90403
SCH5#CTGTATTCAATGGCAG-1	C23	Myeloid	3.9208	2.96773
SCH5#TTACCCGCATCCTCGT-1	C23	Myeloid	3.10481	3.23818
SCH5#GGAACCCAGATGTTCC-1	C23	Myeloid	3.98685	0.19229
SCH5#TAACTTCCACTGAAGG-1	C24	Myeloid	0.656752	0.566293
SCH5#CAAGAAAAGGATGTCG-1	C19	Myeloid	0.60422	-2.00732
SCH5#ACTGCAACAAGGAGGG-1	C12	TC	-10.7688	-2.03943
SCH5#GAAATGATCGCACCGA-1	C23	Myeloid	4.83289	0.6487
SCH5#TATGTGGCAAACTACC-1	C24	Myeloid	3.07617	4.78325
SCH5#ATGTACGCAATCACTG-1	C19	Myeloid	1.20283	-1.87046
SCH5#TTGCACCGTGCGCTCA-1	C24	Myeloid	1.6989	1.41983
SCH5#AACTGTGTCACGATTG-1	C23	Myeloid	4.09625	3.20014
SCH5#CACAGATGTGTCCCAG-1	C25	Myeloid	2.95566	1.29545
SCH5#ACCGGGTTCTTAAGCG-1	C23	Myeloid	3.32137	-0.161209
SCH5#TGTAAGCTCTTCCGTG-1	C10	NKC	-11.4268	2.01785
SCH5#CAGGATTGTCACAGTT-1	C24	Myeloid	3.08804	3.52593
SCH5#CAGCTGGTCTGGAAGG-1	C24	Myeloid	3.09068	4.08541
SCH5#TGTGACACATTAGCCA-1	C24	Myeloid	1.32706	1.72038
SCH5#GTAGGAGGTCCCGTGA-1	C24	Myeloid	2.15421	0.959528
SCH5#AGCCTCTTCGCAAACT-1	C23	Myeloid	4.10027	5.18102
SCH5#GAAAGTAGTTGGCTTA-1	C24	Myeloid	3.23117	1.73533
SCH5#CTGCTCACACAATAAG-1	C4	nmSC	0.435972	-14.9778
SCH5#TGATTTCAGGAGTCTG-1	C7	Endothelial	-7.50918	-10.993
SCH5#TGCTTCGAGAGGAAGT-1	C24	Myeloid	3.5188	3.42617
SCH5#TTGACGATCGCACCTT-1	C19	Myeloid	1.39961	0.313961
SCH5#CACGTTCTCCATAACG-1	C19	Myeloid	2.1048	-0.884621
SCH5#GCAGCTGCATTGCACA-1	C12	TC	-11.8373	-1.81481
SCH5#AAACTCGCACTGATTG-1	C24	Myeloid	2.93241	1.88544
SCH5#GACCCAGCAAGCCAGA-1	C20	Myeloid	1.1758	0.308939
SCH5#GAAACAAAGGATTAAC-1	C24	Myeloid	3.5453	0.989054
SCH5#TTTGGTTAGCCGCTGT-1	C24	Myeloid	3.87877	0.727027
SCH5#GCAAAGGAGTCCGGAA-1	C11	TC	-13.2743	-0.605108
SCH5#CTCTACGCAATTCTCT-1	C7	Endothelial	-7.30392	-10.8615
SCH5#AGCCTTCTCCGCCTAT-1	C24	Myeloid	1.2198	2.68439
SCH5#AAAGGATTCATTCTTG-1	C19	Myeloid	2.50118	0.826818
SCH5#CGGTGCAGTCTGATTG-1	C19	Myeloid	0.354902	-1.21043
SCH5#CAGTGCGTCGAGAACG-1	C19	Myeloid	2.35032	0.293788
SCH5#GCGGAAATCAGAGTGG-1	C19	Myeloid	1.96198	-0.448841
SCH5#AATACGCGTCAGCTTA-1	C22	Myeloid	4.07537	4.43675
SCH5#TAGCACACAGGAGCAT-1	C19	Myeloid	2.02878	1.31224
SCH5#CCCGTTAAGCCCATTA-1	C24	Myeloid	1.32009	0.601892
SCH5#TACTCGCTCAGAACGG-1	C24	Myeloid	3.58129	4.40336
SCH5#TCAAGCATCTAGCTGA-1	C24	Myeloid	1.04509	1.28951
SCH5#ATTGTGGTCGTTACAG-1	C24	Myeloid	3.84984	3.2267
SCH5#TTAGCGATCTGGGCGT-1	C21	Myeloid	3.25659	3.20935
SCH5#TAAACCGTCCAGCACG-1	C12	TC	-11.4245	-2.53849
SCH5#ATGGATCAGAGCCACA-1	C20	Myeloid	1.30074	-0.590367
SCH5#TTAGCTTCATGATTGC-1	C24	Myeloid	3.09274	3.88455
SCH5#TCAGTCCAGTTGAATG-1	C12	TC	-12.6041	-1.46887
SCH5#TCAAGGTCAGCAGGTA-1	C19	Myeloid	1.86548	-1.65076
SCH5#CTACAGAAGGGAAGCG-1	C24	Myeloid	2.01866	1.60922
SCH5#TTACTTGGTGAATACA-1	C24	Myeloid	1.9868	1.01276
SCH5#ATTGTGGTCTGAGTAC-1	C24	Myeloid	2.26265	3.33772
SCH5#TTCGATTCAATGACTC-1	C24	Myeloid	2.95219	2.37934
SCH5#GCACCTTCATTGTTCT-1	C20	Myeloid	-0.0362817	-0.772097
SCH5#GAAGAGCGTGCAACAG-1	C24	Myeloid	1.62758	1.23946
SCH5#CGCAGGTGTATCAGCT-1	C24	Myeloid	2.78611	1.30546
SCH5#CGCTAGGAGTGAATAC-1	C24	Myeloid	2.2112	3.75532
SCH5#GGGCCATTCCGTACGG-1	C24	Myeloid	1.81497	1.34331
SCH5#AAGGAGCCAGCGTACC-1	C25	Myeloid	5.21066	3.23726
SCH5#CACGTTCAGAAATTCG-1	C19	Myeloid	0.32419	-1.94724
SCH5#GCACGGTGTCCGTCGA-1	C23	Myeloid	4.32765	3.94064
SCH5#TGCTCGTTCCAGGTCG-1	C24	Myeloid	3.54853	4.03611
SCH5#CTAGGGCTCCCGCAAG-1	C25	Myeloid	1.62033	2.59603
SCH5#GTGACATAGCCCATGC-1	C19	Myeloid	1.78432	1.90391
SCH5#GCTGAGCAGACGCCAA-1	C24	Myeloid	3.14677	5.18183
SCH5#GCGTTGGAGATGTTCC-1	C19	Myeloid	1.97313	0.943099
SCH5#AGTTACGAGACTAGGC-1	C10	NKC	-10.9412	2.33642
SCH5#CATTGGAAGCCTGTAT-1	C22	Myeloid	4.40637	4.68671
SCH5#TCAATTCGTATGGGTG-1	C19	Myeloid	0.271736	0.336448
SCH5#CGCAATAAGAAGAGTG-1	C13	TC	-10.6869	-1.53612
SCH5#ATTGTGGCACATTCTT-1	C12	TC	-11.8002	-1.82687
SCH5#AAAGGATTCAACGTGT-1	C11	TC	-11.9215	0.0373252
SCH5#GACCGACAGTGATAAC-1	C12	TC	-12.6638	-1.81875
SCH5#TAGACTGCAATCCATG-1	C23	Myeloid	3.28209	0.00458719
SCH5#TCAAAGCCAGAGCCAA-1	C21	Myeloid	3.23039	4.28414
SCH5#ATGTCTTCATAGAATG-1	C4	nmSC	1.1437	-15.2661
SCH5#AACAGTCGTAACTGAA-1	C25	Myeloid	2.68572	3.66902
SCH5#TCGCCTAGTCATAGAA-1	C21	Myeloid	3.8019	6.65108
SCH5#GTGCACGAGCAATGTA-1	C19	Myeloid	1.21704	0.718115
SCH5#TAAGTGCAGTTATGAG-1	C25	Myeloid	2.68557	3.53259
SCH5#TGGACATTCTTGCGCT-1	C7	Endothelial	-7.44884	-10.7652
SCH5#AGTGCGCGTATGTCCA-1	C24	Myeloid	2.50204	0.811916
SCH5#ATGTACGAGTTCGTTG-1	C13	TC	-12.6754	-0.46933
SCH5#CCTTGGTTCACAGGGA-1	C24	Myeloid	2.37546	1.60937
SCH5#AAGGTTCAGTCTCGAT-1	C21	Myeloid	4.18816	7.45357
SCH5#GGAGTAGGTCTGATTG-1	C24	Myeloid	0.467611	0.544534
SCH5#AGCTGATTCGCACCGA-1	C19	Myeloid	1.87279	0.224466
SCH5#GCCAGCAAGCTTACCA-1	C7	Endothelial	-7.45651	-10.3445
SCH5#GTGCACGCAAATAGTG-1	C19	Myeloid	0.13811	2.11536
SCH5#GAATCTGTCCTTACGC-1	C4	nmSC	2.2711	-14.7531
SCH5#GTCACTCAGTATACGA-1	C9	PC_VSMC	0.24474	-9.73932
SCH5#AGATTCGTCCGGACTG-1	C24	Myeloid	1.44648	0.8764
SCH5#GAACCGCAGTCTGTGT-1	C23	Myeloid	3.10532	2.14137
SCH5#TGACTCCCAAACCCTA-1	C20	Myeloid	0.220041	-1.13528
SCH5#ACGGATTGTCGATAGG-1	C24	Myeloid	1.90625	1.95892
SCH5#GTGTCAAAGCTAGCAG-1	C21	Myeloid	4.04722	7.54496
SCH5#CTACAGATCAAGAGAT-1	C12	TC	-12.8734	-1.71345
SCH5#TGTGACACATCATCGA-1	C19	Myeloid	-0.657366	0.247407
SCH5#TGTGTCCTCCTATCCG-1	C24	Myeloid	0.898129	0.723447
SCH5#TCACCACAGTGATATG-1	C24	Myeloid	2.83672	0.858422
SCH5#TTAACGGCATGATCGT-1	C21	Myeloid	3.3137	4.16337
SCH5#CAGGGCTGTTTGACCA-1	C19	Myeloid	0.499335	0.535182
SCH5#TCGAGCGTCCGCGATG-1	C25	Myeloid	2.29104	2.89228
SCH5#TTGAGCAAGAACGTCG-1	C25	Myeloid	3.02845	2.66578
SCH5#TGCCTCATCACTAGCA-1	C21	Myeloid	4.12339	7.91824
SCH5#TGCTTCGCAAAGGAAG-1	C21	Myeloid	3.40969	7.25531
SCH5#CCTGCTATCTATACCT-1	C24	Myeloid	2.495	3.85525
SCH5#ATCCAGACATGATCGT-1	C13	TC	-12.029	-0.664913
SCH5#TCTATTGAGCATGATA-1	C24	Myeloid	2.96681	2.81029
SCH5#TGTGGCGCACATATCG-1	C20	Myeloid	1.16938	0.266992
SCH5#TTGACGAAGTAGACCG-1	C24	Myeloid	3.45391	4.78933
SCH5#GTGGCGTGTTCCCGGA-1	C24	Myeloid	3.81456	6.33264
SCH5#AACAAAGAGGTAAGTT-1	C24	Myeloid	0.615477	1.14303
SCH5#GCGATCGAGGCAGTAC-1	C24	Myeloid	3.30063	1.17264
SCH5#ATCCCTGAGGAAACTT-1	C20	Myeloid	0.283915	-1.90361
SCH5#TGGAAGGGTGCCAAGA-1	C23	Myeloid	4.43152	2.72113
SCH5#CAACCAAGTGGACGAT-1	C24	Myeloid	2.47147	1.88535
SCH5#GGTACCGGTCTGTCCT-1	C24	Myeloid	2.56572	2.68889
SCH5#GTTGGTAGTCGTAGTT-1	C19	Myeloid	3.36028	-0.102314
SCH5#TGGCAATTCAAACCCA-1	C24	Myeloid	3.00538	2.28764
SCH5#CTGGGACAGTACTCTG-1	C12	TC	-11.8721	-1.03901
SCH5#CTGTTCGCAAGGCTTT-1	C25	Myeloid	0.613788	3.04214
SCH5#CGATGATAGCTATCCA-1	C11	TC	-11.7939	1.67453
SCH5#ACTACGAAGTGAATAC-1	C24	Myeloid	3.4305	4.87063
SCH5#TGCTATTGTAACATAG-1	C24	Myeloid	2.1181	1.45031
SCH5#TGCTTTAGTTCAGAAA-1	C20	Myeloid	0.33583	1.37811
SCH5#TGCGTAAAGTTACCAC-1	C24	Myeloid	4.2521	1.12304
SCH5#GCATTGAGTATCCCTC-1	C19	Myeloid	2.76586	0.586473
SCH5#TCAAAGCAGCCTCGCA-1	C25	Myeloid	2.96254	3.31865
SCH5#TTCGATTAGTAACTCC-1	C21	Myeloid	4.13223	6.45759
SCH5#ATGGATCAGTGTTCCA-1	C19	Myeloid	2.7652	-0.869636
SCH5#CTGCTCATCGAGAACG-1	C24	Myeloid	3.27078	5.11558
SCH5#AACATCGGTGCGACCT-1	C24	Myeloid	0.445605	1.55802
SCH5#GAGGATGCACCTGTGG-1	C20	Myeloid	-0.40183	-0.662371
SCH5#GGGCCATCAATTAGGA-1	C24	Myeloid	1.32755	1.61244
SCH5#CCTTAATAGGTCTTTG-1	C19	Myeloid	4.03688	0.869273
SCH5#GCAAAGGTCCGCGATG-1	C23	Myeloid	1.40484	1.66815
SCH5#CGATGATAGTGAGTGC-1	C24	Myeloid	2.2321	-0.985821
SCH5#GTTATGGTCTCCACTG-1	C20	Myeloid	0.978722	-1.31172
SCH5#TAACGGTCACGCTAAT-1	C21	Myeloid	4.10455	7.16704
SCH5#GTCTACCGTGAATCAA-1	C23	Myeloid	3.78238	4.52035
SCH5#ACTAGGTCATGGGACA-1	C25	Myeloid	4.03279	2.95284
SCH5#ACCATCCCATCGGCCA-1	C5	myeSC	2.22899	-14.8485
SCH5#CATGTTTGTTACCACA-1	C25	Myeloid	3.51191	2.83076
SCH5#GCTTAAGTCCATCTAT-1	C25	Myeloid	3.18258	2.28861
SCH5#ACGTTAGGTGGCCTCA-1	C19	Myeloid	1.24559	-1.02484
SCH5#GGGCCATAGCATTGGG-1	C4	nmSC	1.14966	-14.2821
SCH5#TTGTCTACAAATTGAG-1	C24	Myeloid	3.0132	4.51358
SCH5#GCCAGACTCTATTTCG-1	C24	Myeloid	2.46958	-0.150663
SCH5#CCCAGAGGTCATCGTA-1	C19	Myeloid	1.47582	-0.339764
SCH5#CTCAGAATCACCACAA-1	C22	Myeloid	3.94556	4.99059
SCH5#GTAGACTAGACCATAA-1	C25	Myeloid	2.26296	3.22613
SCH5#CAGGGCTGTTAGCTCA-1	C24	Myeloid	1.82664	2.78955
SCH5#GTTATGGTCCCGGGTA-1	C23	Myeloid	3.298	3.75216
SCH5#TCCAGAAAGTTTACGC-1	C7	Endothelial	-7.89349	-11.1362
SCH5#GTGCCAGTCCCAGCGA-1	C24	Myeloid	2.20153	2.87872
SCH5#AACCTTTGTGCTTGAT-1	C24	Myeloid	1.45401	2.9718
SCH5#GAGACTTCAGCAATGG-1	C25	Myeloid	3.68701	3.10957
SCH5#GACCCAGAGTTCAACC-1	C13	TC	-11.0243	-0.0136347
SCH5#CTACAGAGTGAGCTAG-1	C24	Myeloid	4.09922	3.18271
SCH5#GCCTACTTCTAGTCGA-1	C19	Myeloid	0.764069	-0.211024
SCH5#GAGATTCAGGATTGCG-1	C24	Myeloid	0.711523	1.24729
SCH5#ACCGGGTCATATAGAG-1	C19	Myeloid	0.38943	1.66453
SCH5#TCTATTGCATCCCAAA-1	C19	Myeloid	2.9099	-0.0201847
SCH5#GGAACCCAGAAGCCGT-1	C9	PC_VSMC	-0.0426851	-8.92099
SCH5#GAGGTCCTCACGTCAA-1	C11	TC	-12.2099	-0.444812
SCH5#GTCACAAGTGCGTCCA-1	C24	Myeloid	2.95873	1.75546
SCH5#TGTGACAAGTTACCAC-1	C21	Myeloid	4.05136	4.47109
SCH5#TTCGCGTTCGATAGCT-1	C23	Myeloid	4.88611	-0.0760178
SCH5#GAGACTTTCACTAGGT-1	C24	Myeloid	2.61322	2.87015
SCH5#GATTGACCACTGAAGG-1	C24	Myeloid	2.47304	1.76064
SCH5#TCACTCGTCAATCGTG-1	C19	Myeloid	3.46923	1.49398
SCH5#ATTTGTCAGTATGCTC-1	C19	Myeloid	0.506201	0.003844
SCH5#TTCAACTCAAAGGTCG-1	C19	Myeloid	0.50423	-0.00698791
SCH5#GGGACCTAGTACGACG-1	C11	TC	-13.2683	-1.14122
SCH5#TCACAGATCGTGGCGT-1	C25	Myeloid	3.1845	1.58734
SCH5#GCTTTCGTCCTGTGGG-1	C23	Myeloid	-0.0589307	1.53338
SCH5#CGATGATCACCGTCTT-1	C24	Myeloid	2.58598	3.07856
SCH5#ACTAACGAGCCAGAAC-1	C25	Myeloid	2.67836	2.58545
SCH5#TAGCTTTTCGCTTACC-1	C24	Myeloid	3.54841	3.32952
SCH5#CTTCCAGTCACATTCT-1	C25	Myeloid	4.02596	2.58122
SCH5#TAGCCCTAGTCGATAA-1	C19	Myeloid	0.150127	-1.37958
SCH5#GCAGCCAAGGCCTAAG-1	C13	TC	-11.7017	-0.838728
SCH5#CTCTCGAAGTCACACT-1	C24	Myeloid	0.427301	0.384139
SCH5#ACTGCAAAGTAACATG-1	C23	Myeloid	3.6782	4.66629
SCH5#TGCATGAGTTCCGGCA-1	C24	Myeloid	2.44225	2.95221
SCH5#GAACTTGGTCTCTAAG-1	C23	Myeloid	4.03525	5.66492
SCH5#TCAGGTATCGTTACAG-1	C7	Endothelial	-7.7813	-10.3791
SCH5#TCGGGACGTAGATTAG-1	C7	Endothelial	-6.65818	-10.1655
SCH5#AGATAGACAGAGATGC-1	C20	Myeloid	1.14905	0.12567
SCH5#GCCTACTGTCTGGTCG-1	C24	Myeloid	2.03478	3.05737
SCH5#CACTGAACACTCAAGT-1	C23	Myeloid	3.88104	2.67963
SCH5#TCGCCTACAGGTGGTA-1	C24	Myeloid	1.82263	1.86102
SCH5#ACCAAACCAAGGTTCT-1	C24	Myeloid	2.29724	2.76824
SCH5#TGCATTTCAAGGGAGG-1	C19	Myeloid	0.420903	-0.35941
SCH5#AGCCTTCAGGTACTCT-1	C19	Myeloid	0.657953	-1.02264
SCH5#ACAAGCTAGACAACGC-1	C20	Myeloid	0.933311	-0.225665
SCH5#GCTGAGCTCCTATCCG-1	C4	nmSC	1.81584	-14.2563
SCH5#TGTAAGCGTAAGGTCG-1	C24	Myeloid	1.63024	3.70392
SCH5#GATCATGAGGATGTAT-1	C20	Myeloid	0.796036	0.11947
SCH5#ACAAAGAGTATTCGAC-1	C19	Myeloid	3.90863	1.40436
SCH5#TGTTAGGTCGAGGTAG-1	C23	Myeloid	4.31735	2.10247
SCH5#AGCCTTCAGGCTAAAT-1	C20	Myeloid	-0.305385	0.853767
SCH5#GTAGTACCACGGCCAT-1	C23	Myeloid	4.36055	1.02427
SCH5#TGCCTGTGTTTCTACT-1	C8	Fibroblast	1.22558	-8.6107
SCH5#TTAGCGACATGCCCTT-1	C20	Myeloid	-0.513701	-1.12006
SCH5#TCCCACATCTCTGAGA-1	C24	Myeloid	0.677433	1.20519
SCH5#GGAATCTTCTTAATCC-1	C25	Myeloid	4.43698	3.16645
SCH5#ATCGAGTCATTCACGA-1	C20	Myeloid	-1.5497	-0.452186
SCH5#TAAGCCAAGGGAGTTC-1	C12	TC	-11.368	-1.80244
SCH5#CAGGATTAGATCGATA-1	C24	Myeloid	1.19012	1.73006
SCH5#CAAAGCTGTATCATGC-1	C20	Myeloid	-0.0512378	-1.15726
SCH5#TCACCACGTCTGGTTA-1	C24	Myeloid	2.12679	1.83935
SCH5#CGCGCAACAACGAGGT-1	C24	Myeloid	3.46385	1.57753
SCH5#ACTAGGTGTAGACGCA-1	C21	Myeloid	4.28429	7.14952
SCH5#GCAGCCACACATTGCA-1	C23	Myeloid	2.8845	3.42538
SCH5#AGTGTACGTCGCGCTA-1	C20	Myeloid	-0.136716	-0.659402
SCH5#TTAGGTGGTAACGTAA-1	C24	Myeloid	3.05529	2.07694
SCH5#TGGCCTTAGAGCACTG-1	C24	Myeloid	3.79486	1.93282
SCH5#CACCACTGTGTCCCAG-1	C19	Myeloid	1.66085	-0.223845
SCH5#GTCACTCAGCTCGGCT-1	C24	Myeloid	3.80959	3.7804
SCH5#AAATGAGCAGATACAA-1	C24	Myeloid	2.47499	2.41924
SCH5#TCAATTCAGTAGTGTA-1	C19	Myeloid	0.288653	0.0715454
SCH5#TGTACGAGTTCCGCGA-1	C23	Myeloid	3.57686	2.20909
SCH5#AGATAGACATTACTCT-1	C20	Myeloid	-0.157287	-0.752754
SCH5#TGCATTTAGTCACACT-1	C19	Myeloid	-0.198148	2.00246
SCH5#CCTAAAGCATTTGGTG-1	C24	Myeloid	0.919984	2.83396
SCH5#CTGTTCGTCTTAACGG-1	C24	Myeloid	2.92357	3.23724
SCH5#CGCAGGTCAAGCAGGT-1	C24	Myeloid	2.75029	2.63176
SCH5#GAGCGCTCACGCGCAT-1	C10	NKC	-11.7411	1.68265
SCH5#TTCATCATCCATAACG-1	C23	Myeloid	3.22453	1.92247
SCH5#ATTCGTTTCGAACCGC-1	C23	Myeloid	4.17276	1.87147
SCH5#CACTAAGGTCTGCACG-1	C24	Myeloid	1.20534	0.930212
SCH5#TCGTTCGTCTTGTACT-1	C23	Myeloid	3.83465	3.81823
SCH5#TAGGAGGGTTTCCGGG-1	C25	Myeloid	4.26552	1.99286
SCH5#TAGCCCTGTACGCAAG-1	C24	Myeloid	3.04205	2.35939
SCH5#TGATCAGCACGATATC-1	C19	Myeloid	1.33883	0.482032
SCH5#TCACCACTCGATTACG-1	C21	Myeloid	3.63347	7.54629
SCH5#GTAGTACTCCCTAAAG-1	C20	Myeloid	-0.864933	-1.73035
SCH5#GGGTTATGTGCTAGTT-1	C20	Myeloid	-0.127523	-1.6248
SCH5#ATTCGTTTCAGTGTAC-1	C23	Myeloid	3.75807	-0.833653
SCH5#TGTACGACAGTTAAAG-1	C5	myeSC	1.93404	-12.6272
SCH5#CATTGGATCACGTCAA-1	C19	Myeloid	3.11825	0.379651
SCH5#TCACCTGGTTTGAAGA-1	C24	Myeloid	1.69624	1.75142
SCH5#CCCTAACAGATGTTCC-1	C25	Myeloid	3.23076	3.10347
SCH5#ATTTGTCCAGCCACGT-1	C23	Myeloid	4.16798	3.79379
SCH5#CCTTGGTAGACACGGT-1	C20	Myeloid	0.14917	-0.251033
SCH5#CGGACTGAGAACGCCA-1	C24	Myeloid	2.49769	3.05754
SCH5#AACATCGAGGTAGGAA-1	C12	TC	-12.4825	-0.958115
SCH5#GCTGCGAAGGTAGGCT-1	C11	TC	-13.202	-1.01972
SCH5#TGATCAGCAGGTAACG-1	C24	Myeloid	4.40424	1.859
SCH5#TCAGCTCGTTTAGAAG-1	C7	Endothelial	-7.77993	-10.5137
SCH5#GGACACCAGCCCATTA-1	C13	TC	-10.9949	-1.69662
SCH5#AACAGTCGTCATCAAC-1	C9	PC_VSMC	0.411194	-9.30345
SCH5#AACTGTGTCCAATCCC-1	C4	nmSC	1.6961	-14.4463
SCH5#GCCTAGGTCTGTGTCC-1	C23	Myeloid	5.30459	1.91773
SCH5#TAGCATGTCGCCCTTA-1	C20	Myeloid	-0.193381	0.90103
SCH5#TCGAGCGAGTACCCAT-1	C25	Myeloid	1.8336	4.16982
SCH5#CCCACATTCCCGTATC-1	C12	TC	-11.2318	-2.59846
SCH5#TTGCAGAAGAACCATA-1	C24	Myeloid	0.515748	1.07985
SCH5#GGAATCTAGACCCATT-1	C24	Myeloid	2.00424	0.934854
SCH5#TGGTCAAAGTCCGTGC-1	C19	Myeloid	3.25958	1.0618
SCH5#CTAACTTTCTTAATCC-1	C24	Myeloid	3.9954	1.41456
SCH5#CAGTGCGTCTCATCCG-1	C24	Myeloid	1.32553	2.33378
SCH5#GCCCGAACAACAAACA-1	C24	Myeloid	1.75124	1.91728
SCH5#GGTTGCGTCCGATTGA-1	C24	Myeloid	0.974932	0.870908
SCH5#TGTAGCAAGTGATTAG-1	C11	TC	-11.6584	0.0247605
SCH5#AAACTGCTCCTGAAAC-1	C19	Myeloid	0.189757	-0.208676
SCH5#CTTGTCGAGCATACCT-1	C24	Myeloid	3.15986	4.77348
SCH5#CTGCGTTGTGATGTGG-1	C12	TC	-11.9152	-1.91427
SCH5#AATACGCGTCCGCTTT-1	C24	Myeloid	1.8657	0.544039
SCH5#AAACTGCCACAGCTTA-1	C19	Myeloid	2.00505	0.709289
SCH5#CATGCCTAGAGCAGCT-1	C23	Myeloid	3.57261	2.02606
SCH5#CGCACAGAGGTAAGCC-1	C9	PC_VSMC	-0.179343	-9.85872
SCH5#TAACGGTCACTTGCGG-1	C7	Endothelial	-7.20922	-10.9216
SCH5#GCTTTCGCAAATTCCG-1	C19	Myeloid	3.88151	3.51285
SCH5#TGTACAGGTCACTCTC-1	C21	Myeloid	3.36268	2.56418
SCH5#TCACAAGTCAACGTGT-1	C25	Myeloid	5.12745	1.9774
SCH5#TGGTCCTGTGAGTTGG-1	C25	Myeloid	1.96728	3.27592
SCH5#AACCGATTCGAGAAGC-1	C8	Fibroblast	0.191241	-8.55241
SCH5#CATTCATAGAGTTTGA-1	C20	Myeloid	0.753537	2.2748
SCH5#TTACCGCTCATGTTCT-1	C24	Myeloid	1.40479	2.44548
SCH5#GATGATCAGCGAGAAA-1	C20	Myeloid	1.16459	0.181579
SCH5#TGAGCCGAGATACCAA-1	C22	Myeloid	2.64089	5.30111
SCH5#GACCTTCTCCAGGTAT-1	C19	Myeloid	2.56918	-0.515147
SCH5#TGGAAGGTCGCTTGAA-1	C25	Myeloid	2.82303	1.88683
SCH5#GAGGATGGTATGTTCG-1	C19	Myeloid	0.699599	1.22361
SCH5#CTTAATCGTGGAGTGT-1	C23	Myeloid	3.83136	3.93861
SCH5#TCGGGACAGTCCAGAG-1	C19	Myeloid	-0.586163	0.443263
SCH5#AACAGTCAGAGGTCCA-1	C19	Myeloid	1.4697	-0.699171
SCH5#CAATCCCTCTCTGACC-1	C11	TC	-11.9734	-0.32312
SCH5#AACCAACTCCCTACCA-1	C25	Myeloid	1.79578	3.08807
SCH5#TGGCGCACAAGCGACA-1	C25	Myeloid	2.72463	1.97175
SCH5#TTCATCAGTTCACGTA-1	C11	TC	-12.2662	0.302015
SCH5#ACGGATTGTTTGTCTT-1	C25	Myeloid	2.00775	4.7297
SCH5#CGCTAGGCACTCGCAG-1	C20	Myeloid	-0.314477	-1.52863
SCH5#ACCAAACCAACGGACA-1	C24	Myeloid	2.07363	3.35744
SCH5#ATTGTGGGTTAGGAGC-1	C7	Endothelial	-8.25603	-10.2226
SCH5#GGAACTTAGGCCAGTA-1	C22	Myeloid	3.95865	4.81006
SCH5#TGCGTAATCGATCGCG-1	C19	Myeloid	2.61557	-0.105941
SCH5#ATGGATCGTCCGTAGC-1	C19	Myeloid	1.75085	2.2449
SCH5#ACCCAAAAGAACCATA-1	C23	Myeloid	5.62219	1.06207
SCH5#ATTCGTTCAAGTTGCT-1	C25	Myeloid	3.85103	2.84064
SCH5#GTCACCTCATTTGGCA-1	C23	Myeloid	-0.236751	-0.226892
SCH5#TCCCACAAGGATTGAT-1	C23	Myeloid	6.13633	0.374857
SCH5#TTACGGATCTCCTTGG-1	C23	Myeloid	3.72582	2.86435
SCH5#TGGAAGGGTAGGTAAT-1	C24	Myeloid	3.63108	2.24316
SCH5#CCACGTTAGCTTACCA-1	C11	TC	-13.7971	-0.207203
SCH5#CACCTGTCACTCCACT-1	C20	Myeloid	0.0532767	-1.24409
SCH5#ACCGAATGTCTCTGCT-1	C20	Myeloid	0.851749	0.214751
SCH5#GCTCCTAGTTTGCCAA-1	C4	nmSC	1.048	-13.9547
SCH5#CTGAATGTCTCGGCGA-1	C19	Myeloid	0.82412	-1.2514
SCH5#TGCTCACCATTAGCAC-1	C17	Myeloid	1.05543	-3.54099
SCH5#GGTAGGAGTTCCAGTA-1	C11	TC	-14.002	-0.255711
SCH5#TTAGCGACATGGTATC-1	C20	Myeloid	-0.347189	-0.630973
SCH5#CCCACATTCCGGGCAT-1	C23	Myeloid	4.62724	0.632304
SCH5#GCGAGAAAGTCTCGAT-1	C24	Myeloid	3.99925	4.31906
SCH5#CATGTTTGTCTGGTTA-1	C25	Myeloid	0.559117	2.81971
SCH5#GCAACCGGTTCCATCC-1	C23	Myeloid	3.58475	1.00561
SCH5#TTGCTATTCATTCTCA-1	C4	nmSC	1.3636	-14.0862
SCH5#ACGTGGCCAGCAGGTA-1	C24	Myeloid	3.18204	3.2718
SCH5#CCAGATACATCCGTAA-1	C24	Myeloid	1.69388	0.354096
SCH5#TAAGCCAGTGCTGTCG-1	C19	Myeloid	3.67009	7.7032
SCH5#ATTTGTCGTCACAGTT-1	C17	Myeloid	0.645428	-1.68819
SCH5#TTGCACCCACCACCAG-1	C24	Myeloid	2.69681	1.94982
SCH5#GCTGAGCCAATACTGC-1	C24	Myeloid	3.28345	5.10955
SCH5#CCCTAACTCCCACTAC-1	C19	Myeloid	1.52467	0.617826
SCH5#CCTGCTAGTACGGAGT-1	C24	Myeloid	1.8433	0.431143
SCH5#AACAAAGAGCGCATTT-1	C22	Myeloid	4.34412	4.57042
SCH5#AAGGAGCTCGGTGATT-1	C22	Myeloid	4.74244	5.22876
SCH5#CCGTAGGAGTACCACT-1	C19	Myeloid	0.289872	-1.80395
SCH5#TCCCACACAAGGACCA-1	C23	Myeloid	4.77364	1.81841
SCH5#GCCCAGAGTGTTGGTT-1	C20	Myeloid	1.47806	0.270916
SCH5#CACCTGTTCGGGATCC-1	C24	Myeloid	3.23569	4.20654
SCH5#GTTGGTATCGGTTCCT-1	C21	Myeloid	4.78204	7.10057
SCH5#ATGTCTTCACTCCCAT-1	C23	Myeloid	4.85001	1.2021
SCH5#ATAGGCTCAAGTTCGT-1	C20	Myeloid	-0.335032	-1.72218
SCH5#GCAACCGCACATTCTT-1	C24	Myeloid	2.47387	3.14687
SCH5#GTAGACTAGCGCCTAC-1	C24	Myeloid	2.98811	3.4814
SCH5#TCGGGACAGCAGAGCT-1	C13	TC	-12.4496	-0.366678
SCH5#ACAAGCTGTCCATTGA-1	C13	TC	-11.386	-0.0766472
SCH5#CAAGCTAAGACCCTAT-1	C24	Myeloid	1.03481	1.1126
SCH5#CACGTTCCAATGGCTT-1	C20	Myeloid	0.673493	-0.323665
SCH5#AGCGATTCATTAGCAC-1	C24	Myeloid	2.39498	3.44307
SCH5#GCGCATGTCACTCCCA-1	C13	TC	-9.99914	-1.3664
SCH5#TATTGCTCATTCACGA-1	C24	Myeloid	3.56901	2.0952
SCH5#CCTTAATAGGCAGTGT-1	C21	Myeloid	4.08065	3.33513
SCH5#CTTGAAGCACAGATGG-1	C19	Myeloid	2.35632	0.89658
SCH5#GAACCGCAGAAATACC-1	C13	TC	-12.2457	-0.497068
SCH5#GATTAGCCAGCAACCC-1	C24	Myeloid	3.46574	2.17018
SCH5#AATGTCGAGAAAGCAG-1	C24	Myeloid	2.11095	3.39599
SCH5#GCCCAGAAGAGGTCCA-1	C13	TC	-11.3828	-0.917908
SCH5#TAACTTCGTGCAACAG-1	C25	Myeloid	4.2556	2.59892
SCH5#TTAGGTGAGAGGAAGT-1	C24	Myeloid	2.5446	2.83258
SCH5#ACTTTCATCAAGTTGC-1	C23	Myeloid	3.45275	1.05428
SCH5#TGAGCCGCAATGGCAG-1	C20	Myeloid	0.460606	-0.0791848
SCH5#CGGACCAGTACGCCCA-1	C21	Myeloid	2.48059	1.95685
SCH5#GTTGGTAAGCGAATAT-1	C20	Myeloid	2.43341	1.12103
SCH5#TTACCCGAGCCTATAC-1	C19	Myeloid	1.08099	-1.26829
SCH5#GACCGACAGATGGCAC-1	C19	Myeloid	4.1897	4.50829
SCH5#TACAGCATCCGAATTG-1	C25	Myeloid	4.23063	3.1275
SCH5#AAGGAGCAGTTAGAGT-1	C23	Myeloid	4.22025	3.08621
SCH5#GTTCAAGCATCCCTTG-1	C23	Myeloid	3.27245	0.106899
SCH5#GGATGAGCATGGGTGA-1	C19	Myeloid	2.55585	-1.89793
SCH5#CGTTCCATCAAACCAC-1	C21	Myeloid	3.85354	7.91508
SCH5#TCAAGGTCATGTGAGG-1	C24	Myeloid	1.97651	0.909079
SCH5#AGTCAACGTGCGTAGA-1	C24	Myeloid	3.95579	4.77298
SCH5#TTTGGTTCAGGTGGTA-1	C21	Myeloid	3.59932	4.98341
SCH5#AACGAGGTCTTGTCAT-1	C24	Myeloid	2.55986	2.62526
SCH5#GTAGACTCAAGGCGTA-1	C24	Myeloid	2.10266	2.04236
SCH5#GCTCACTGTGGAAGCT-1	C24	Myeloid	1.79425	3.01132
SCH5#GAGGATGGTCAATCCA-1	C7	Endothelial	-6.97565	-10.7281
SCH5#TTGACGAGTAACCCAT-1	C24	Myeloid	1.39928	2.30851
SCH5#ATAGGCTGTAACGGAC-1	C4	nmSC	1.61916	-14.8526
SCH5#CAACGTAGTTGTCGGC-1	C23	Myeloid	5.25648	3.34228
SCH5#ATTGTCTGTTAGGCTT-1	C20	Myeloid	1.09937	0.811299
SCH5#GTTGGGCTCGAGAAGC-1	C24	Myeloid	0.234305	1.97222
SCH5#AGATTCGCAAGATGCG-1	C24	Myeloid	2.29086	3.26422
SCH5#TACGGATCAACGCAAG-1	C24	Myeloid	2.47702	3.24732
SCH5#ACAAAGATCAATGCAC-1	C25	Myeloid	5.01841	2.42277
SCH5#ACAAGCTAGGTACACG-1	C10	NKC	-11.0514	1.57173
SCH5#TAACGGTAGTGCTGAG-1	C19	Myeloid	-0.382135	-0.0104764
SCH5#TTTACGTTCGAACCGC-1	C23	Myeloid	4.1343	2.50836
SCH5#TTGCAGATCCACACCT-1	C24	Myeloid	3.64426	-0.0834247
SCH5#GGGTGTCCAGCAACCC-1	C25	Myeloid	2.98507	4.23063
SCH5#CGCTATCTCGACCCGA-1	C24	Myeloid	2.13544	1.52333
SCH5#AATGGCTTCTAAACGC-1	C7	Endothelial	-8.12516	-10.434
SCH5#TCACCTGGTCTGGGAA-1	C24	Myeloid	2.30164	2.18783
SCH5#GGAGGATCATCACAGT-1	C20	Myeloid	0.32341	0.273779
SCH5#GCTTAAGGTGCATTCA-1	C24	Myeloid	2.16111	2.4765
SCH5#GTTGGGCTCATTCTTG-1	C24	Myeloid	1.94942	2.8287
SCH5#TCACAAGGTGGTCGAA-1	C24	Myeloid	2.72675	2.00327
SCH5#TTGAGCACACAAGGGT-1	C25	Myeloid	2.60962	4.1621
SCH5#GCGGAAACACTGGGCT-1	C23	Myeloid	4.18123	-0.00982211
SCH5#CAGCTGGTCGCGATGC-1	C19	Myeloid	0.211928	-1.73363
SCH5#TTCGGTCGTCCCGAGT-1	C24	Myeloid	3.20181	0.987871
SCH5#GTTCAAGGTTCTTTGT-1	C10	NKC	-11.1883	1.70265
SCH5#GGGAACAAGAGGAATG-1	C25	Myeloid	3.56532	3.70106
SCH5#GCGTTGGGTAGGGTTG-1	C11	TC	-12.3059	-0.0387797
SCH5#ACAGACTCAACGTAGG-1	C23	Myeloid	4.44287	1.16252
SCH5#TAAACCGAGGTAAGTT-1	C19	Myeloid	0.671065	0.164302
SCH5#GGACACCAGGAAGGTA-1	C24	Myeloid	2.77086	4.05
SCH5#TCTCAGCAGTTACACC-1	C21	Myeloid	4.10014	7.14173
SCH5#CCCTAGTGTTATCGAC-1	C24	Myeloid	2.07071	1.35883
SCH5#ACAAACCTCGTTACAG-1	C13	TC	-10.2539	-1.23447
SCH5#TTCGTTACATACTGCA-1	C20	Myeloid	-0.105603	-0.0541084
SCH5#AGGCGTCCAACGACAG-1	C19	Myeloid	0.918051	-1.61814
SCH5#GACTAACCAGTTGGAG-1	C23	Myeloid	3.61876	1.63416
SCH5#GCCAGACCAAGGAGGG-1	C13	TC	-11.6631	-0.77566
SCH5#GAGGATGGTTCAGAAA-1	C21	Myeloid	4.28745	6.44457
SCH5#TGCGTAACACCGTCTT-1	C20	Myeloid	0.319699	-1.42143
SCH5#ATAGTCGTCGAGGTAG-1	C19	Myeloid	1.60481	-0.608277
SCH5#GGATAGGCAATAGTGA-1	C20	Myeloid	0.750119	-0.46307
SCH5#TGCATTTGTAGACGCA-1	C7	Endothelial	-6.79589	-10.6398
SCH5#GTTATTCGTTTGTCTT-1	C24	Myeloid	3.35359	3.47277
SCH5#TTTGTGTAGAGCTGTG-1	C21	Myeloid	4.11044	6.60798
SCH5#CTAGGGCAGCATTCCA-1	C20	Myeloid	2.30464	0.960064
SCH5#TTACTCAGTCTGCGCA-1	C25	Myeloid	2.82257	3.49963
SCH5#TGGGTTAAGGATGTCG-1	C15	Myeloid	0.196467	-1.86438
SCH5#CCTCCCTAGAACGTTA-1	C20	Myeloid	0.523598	-0.213955
SCH5#TAAACCGGTACGTAGG-1	C20	Myeloid	1.45773	0.947156
SCH5#TCACTCGAGGAGTACC-1	C19	Myeloid	2.8552	0.855868
SCH5#GCGAGAAAGTGTAATG-1	C24	Myeloid	1.96419	2.72944
SCH5#CCCTCTCCAATCATCG-1	C24	Myeloid	3.58081	4.81747
SCH5#CCTTGCACAGTCCTGG-1	C24	Myeloid	3.07068	2.65035
SCH5#GCATTGACAGATGGCA-1	C24	Myeloid	1.63905	2.49997
SCH5#ATGTACGTCCTAGAGT-1	C6	nmSC	2.17392	-13.5614
SCH5#CCCAGAGAGGAGTCTG-1	C25	Myeloid	1.56617	3.6213
SCH5#CTAGCGGCACGGTTAT-1	C25	Myeloid	1.92411	1.66759
SCH5#GGTGAAGCAACTACTG-1	C24	Myeloid	2.5778	3.60738
SCH5#TATGTTCGTGCTAGTT-1	C24	Myeloid	0.0961747	0.359081
SCH5#CCCTCTCTCCATTGAG-1	C24	Myeloid	2.65809	3.60478
SCH5#GCTGTTCAGCCTCGCA-1	C9	PC_VSMC	-0.415697	-9.32019
SCH5#GGGACCTTCGCGTTCT-1	C25	Myeloid	3.41433	2.41034
SCH5#GAGCATTGTTTAGGAA-1	C24	Myeloid	1.32768	0.271374
SCH5#AAACTCGAGGGAAGCG-1	C24	Myeloid	1.34817	1.84897
SCH5#CGCTATCCAGTCCTGG-1	C19	Myeloid	0.740967	-1.13534
SCH5#CTACTTACACTCGGAC-1	C20	Myeloid	0.552718	0.749176
SCH5#CACAGATAGAATACTG-1	C23	Myeloid	3.39261	3.05535
SCH5#TCGCCTACAATGGCAG-1	C22	Myeloid	4.75441	5.45745
SCH5#CTAGGATGTGCAAGAC-1	C22	Myeloid	3.57234	5.21765
SCH5#GAGCATTAGTGCACAG-1	C10	NKC	-10.7235	1.96249
SCH5#GGGTCTGTCGCTCGGA-1	C13	TC	-11.4486	-0.97835
SCH5#GAACCGCTCCACCTAC-1	C20	Myeloid	1.19797	-0.272796
SCH5#GCCCGAATCCTAGAGT-1	C24	Myeloid	2.25027	4.26044
SCH5#GTTACGACACCCATCT-1	C23	Myeloid	3.90946	3.10419
SCH5#TACATGGAGCTAGCAG-1	C24	Myeloid	3.08993	1.47654
SCH5#ATGGATCGTTCTTAGG-1	C24	Myeloid	1.07028	1.73031
SCH5#CTCTCAGTCTTGTACT-1	C25	Myeloid	2.75461	6.74647
SCH5#CTACTTAGTAGAATAC-1	C24	Myeloid	3.13215	4.25954
SCH5#TTGTCTATCCAGGTCG-1	C19	Myeloid	1.92686	-0.288448
SCH5#GGAGTAGCAGATGGCA-1	C24	Myeloid	1.42486	0.995622
SCH5#TTACGTTTCGCAGATT-1	C19	Myeloid	1.10033	-1.01594
SCH5#AAGGTTCGTCCAGACC-1	C23	Myeloid	4.17813	0.260564
SCH5#ATAGGCTCAGAAAGAG-1	C8	Fibroblast	-0.39327	-8.97898
SCH5#TGTGACAGTAGCAGGT-1	C2	nmSC	1.6359	-13.3828
SCH5#GAAACAAAGCTGGAGT-1	C24	Myeloid	1.61604	1.74461
SCH5#TATGTGGTCGGATAAA-1	C7	Endothelial	-7.90912	-10.1852
SCH5#TGCTATTGTGCGTTTA-1	C19	Myeloid	1.89587	1.77929
SCH5#AGGACGAGTACGAGAC-1	C19	Myeloid	3.69616	0.432939
SCH5#AGGCCCAGTGAATACA-1	C23	Myeloid	4.96665	2.14256
SCH5#GGTGCTGGTTGTATCG-1	C13	TC	-10.7532	-0.846896
SCH5#GAGGCTCAGGTAGGCT-1	C23	Myeloid	4.04743	0.0493648
SCH5#ACTCGGGTCCCGCAAG-1	C19	Myeloid	-0.981831	-0.256941
SCH5#CTACTTAGTTGAAGCG-1	C24	Myeloid	1.9351	0.579938
SCH5#TTCATCACAAGGGAGG-1	C24	Myeloid	3.95342	2.73856
SCH5#CGCTGGATCGGATAGG-1	C19	Myeloid	1.61289	-0.46203
SCH5#GTGTCAAAGGATGTCG-1	C24	Myeloid	1.39798	1.14199
SCH5#ACCGGGTCAAGATTAG-1	C20	Myeloid	0.336796	0.301973
SCH5#AACGGGACAGGCACAA-1	C19	Myeloid	0.888942	-1.71
SCH5#TCACTCGAGATCGATA-1	C10	NKC	-11.237	1.8208
SCH5#ATATTCCGTAATGTGA-1	C19	Myeloid	0.500856	-1.50812
SCH5#GTGTGATCATGGGAAC-1	C25	Myeloid	2.94894	3.76334
SCH5#GAGTGAGGTGGCCTCA-1	C21	Myeloid	3.10433	3.36343
SCH5#TTAGGTGAGAGTAAGG-1	C25	Myeloid	2.63243	4.00778
SCH5#TTGAGCACAGGTCCTG-1	C25	Myeloid	3.55832	3.89399
SCH5#AACGAGGCATTTGGTG-1	C22	Myeloid	3.34065	5.14638
SCH5#TCGAGCGAGCCATGGA-1	C20	Myeloid	0.618955	0.634672
SCH5#GGAGGATAGGCGTAGT-1	C24	Myeloid	3.32664	1.71354
SCH5#GTGTCCTAGGATGTAT-1	C20	Myeloid	2.7408	0.806843
SCH5#CTAGCGGGTAAACCCT-1	C24	Myeloid	3.71929	4.08063
SCH5#ACGGATTAGCATTGGG-1	C19	Myeloid	0.556577	-1.17227
SCH5#TTCGATTTCGCTTCAC-1	C7	Endothelial	-7.04141	-10.7553
SCH5#ACTCGGGTCCGTGCAG-1	C24	Myeloid	2.10231	2.49899
SCH5#AGTGTACAGAACGTCG-1	C19	Myeloid	2.9901	0.525464
SCH5#CGCTGGAGTATTTGCG-1	C24	Myeloid	1.19812	1.20642
SCH5#ACTTTCACATAGTCCA-1	C25	Myeloid	4.39005	2.82073
SCH5#CAAGCTAGTGGTGGTA-1	C20	Myeloid	2.291	0.568182
SCH5#TCCATCGTCGGTCCGA-1	C24	Myeloid	3.22083	1.81985
SCH5#ACCAAACAGTGCTGAG-1	C23	Myeloid	4.18237	3.86062
SCH5#TGACAACTCACCCTTG-1	C21	Myeloid	4.5004	7.90977
SCH5#ATCCAGATCCACCTAC-1	C25	Myeloid	3.81569	1.06553
SCH5#GCCATAAGTTGCTTGA-1	C8	Fibroblast	-0.15516	-8.64593
SCH5#AAATGAGTCTCGACAA-1	C13	TC	-12.9997	-0.88461
SCH5#GGAGGATGTATTCGCA-1	C25	Myeloid	2.89805	2.73578
SCH5#TTACCGCCACCTGAAT-1	C19	Myeloid	2.86698	1.18874
SCH5#CCTATTAGTCCGCTTT-1	C16	Myeloid	-3.03322	-1.89459
SCH5#GGAGAACAGGCTTAAA-1	C13	TC	-11.8598	-0.575629
SCH5#ACTCGGGCACAAGTGG-1	C23	Myeloid	5.22969	2.28765
SCH5#TTACGTTTCTCTCAAT-1	C4	nmSC	2.17265	-14.3459
SCH5#GAGGATGTCTTATCAC-1	C4	nmSC	1.05379	-14.4659
SCH5#CGCAGGTTCACCACAA-1	C25	Myeloid	3.78087	3.34505
SCH5#TAGCCCTTCCAACCTC-1	C25	Myeloid	3.44924	2.51448
SCH5#TACTGCCCACTGAAGG-1	C24	Myeloid	2.89773	1.0694
SCH5#TTCGGTCCATACTGCA-1	C24	Myeloid	0.308317	0.981094
SCH5#TAGCATGCACACTAGT-1	C25	Myeloid	4.78511	2.42032
SCH5#TATTGCTCATGGTTTG-1	C24	Myeloid	2.82715	3.05023
SCH5#GAAACAAGTCTGTGTA-1	C24	Myeloid	3.63714	2.5136
SCH5#TGGTCCTTCCCTACGT-1	C20	Myeloid	0.549775	-1.45062
SCH5#GCTGAGCTCTGGACAT-1	C12	TC	-11.4052	-2.58395
SCH5#TTGCTTAAGCGTTGCC-1	C19	Myeloid	3.87671	1.36237
SCH5#ACTACGAGTCAGGCTC-1	C20	Myeloid	0.891014	0.119214
SCH5#TGGGTTACATTGATGC-1	C23	Myeloid	4.08382	1.31619
SCH5#AACATCGTCACTACCC-1	C24	Myeloid	3.04726	2.1696
SCH5#AACCTGAAGCTCGTTA-1	C4	nmSC	1.85816	-13.1966
SCH5#GTCACAAAGCAGAAAG-1	C19	Myeloid	3.88969	3.15053
SCH5#GACCAATAGACAGCTG-1	C21	Myeloid	3.54987	7.72082
SCH5#CACCACTTCATCATGG-1	C13	TC	-12.0031	-0.446879
SCH5#TGCACCTGTCCCGAGT-1	C22	Myeloid	3.03288	4.55619
SCH5#GGTGAAGAGGCCAATG-1	C21	Myeloid	3.49446	7.95359
SCH5#TTGTTCACATCATAGC-1	C24	Myeloid	2.96817	3.38499
SCH5#CAAAGCTAGGCCAATG-1	C23	Myeloid	3.82748	4.38664
SCH5#GGAACCCTCACTTACT-1	C24	Myeloid	2.70667	1.95468
SCH5#CAGGGCTGTCCGTCGA-1	C3	nmSC	2.3725	-14.5896
SCH5#TATCGAGGTGATGCTT-1	C11	TC	-11.6049	-0.951351
SCH5#AAGATAGGTATTGTCG-1	C23	Myeloid	3.61576	1.07719
SCH5#TCAATTCCACGCGCAT-1	C25	Myeloid	1.43049	3.05654
SCH5#TTCTAACGTGGTAGAC-1	C19	Myeloid	0.297312	-1.01422
SCH5#GTGTCAATCCCTAAAG-1	C12	TC	-11.781	-1.88937
SCH5#AAACTGCTCGTGTGCG-1	C7	Endothelial	-7.66146	-11.0389
SCH5#GGTGTCGGTAACTGAA-1	C23	Myeloid	5.11944	1.82167
SCH5#TCACTCGTCTTGTCAT-1	C7	Endothelial	-6.91067	-10.7384
SCH5#TCGCCTACAGTAACCT-1	C11	TC	-11.8565	-0.153186
SCH5#GTTATGGCAATGCACT-1	C24	Myeloid	2.52157	4.34341
SCH5#ACCAAACTCCAGTACA-1	C24	Myeloid	0.884209	0.780297
SCH5#CGGACCACATTAAGGA-1	C19	Myeloid	0.831165	-0.0814933
SCH5#GGGAACAAGGCTTTAC-1	C5	myeSC	2.1683	-12.9729
SCH5#ATGGATCAGAACGTTA-1	C7	Endothelial	-7.45759	-10.3642
SCH5#GGAATCTCAACTCAAC-1	C19	Myeloid	0.529963	0.899377
SCH5#CTAGGATGTGTCTCGG-1	C24	Myeloid	2.99483	1.84274
SCH5#GCGAGAAGTTGGCGAA-1	C15	Myeloid	-0.621742	-0.168984
SCH5#GCGGGTTTCTGACATG-1	C25	Myeloid	2.3251	3.58525
SCH5#CACATGAAGGAGGCGA-1	C25	Myeloid	2.45369	3.93287
SCH5#AGGACGAGTTACCACA-1	C25	Myeloid	0.983949	2.90199
SCH5#GAACCTAGTAAGGTCG-1	C12	TC	-10.5647	-2.13037
SCH5#GGGTGTCCAATGGTAA-1	C24	Myeloid	1.8057	2.91545
SCH5#AAAGGGCTCGTTGTTT-1	C24	Myeloid	2.01896	1.5926
SCH5#GCTCCTATCTGCTACC-1	C22	Myeloid	4.77923	5.15762
SCH5#AGTGCGCGTACGTAGG-1	C24	Myeloid	3.41892	3.81732
SCH5#TTTGAGGTCGTGGAAG-1	C24	Myeloid	2.52096	2.29605
SCH5#ACTATTCCATGCGTTA-1	C19	Myeloid	0.0847648	1.75325
SCH5#GGGTGTCGTTTCTACT-1	C24	Myeloid	2.6323	2.31379
SCH5#ATGTCGAAGAAATTCG-1	C24	Myeloid	3.46797	5.12775
SCH5#AAAGGATCATACAACC-1	C12	TC	-11.17	-2.64502
SCH5#CGATGATTCTATTTCG-1	C24	Myeloid	3.70774	2.56934
SCH5#TCACAAGGTCTGTGTA-1	C7	Endothelial	-8.30493	-10.2639
SCH5#TTACGTTGTAGCAGGT-1	C23	Myeloid	4.4493	3.33422
SCH5#GCCAGACGTCACATTG-1	C24	Myeloid	0.434455	1.18159
SCH5#TATTGCTTCTGGAAGG-1	C25	Myeloid	3.45461	2.83746
SCH5#ACATGCATCGCGATGC-1	C12	TC	-12.0859	-1.64885
SCH5#GAGCGCTAGAACGCCA-1	C1	nmSC	0.188224	-12.5902
SCH5#GAAAGTAGTGCACTTA-1	C20	Myeloid	0.477113	-1.84389
SCH5#CGCTGGAGTCTGTGTA-1	C24	Myeloid	2.5909	1.25626
SCH5#TTGCAGATCGCACCGA-1	C20	Myeloid	0.405066	0.459691
SCH5#CTTGCTGTCCCTACGT-1	C19	Myeloid	4.15646	5.05284
SCH5#CCATACCTCGGTTGTA-1	C19	Myeloid	2.40797	0.865961
SCH5#TAGCCGGGTTTGTGAC-1	C25	Myeloid	3.03589	3.94083
SCH5#GATTAGCGTTGCCTGG-1	C20	Myeloid	0.881937	0.314069
SCH5#GTAATCGAGTCGGGAT-1	C24	Myeloid	3.39398	3.57219
SCH5#ACTGTCCTCCATACGA-1	C20	Myeloid	0.0667391	-0.526518
SCH5#CCGTAGGAGGAGAACA-1	C24	Myeloid	2.07013	3.53784
SCH5#CACTAAGCACCACGAC-1	C24	Myeloid	2.96559	4.14542
SCH5#GAGATTCTCCTCCAGT-1	C25	Myeloid	4.72966	1.09725
SCH5#ACCGCAGCACTCCTCA-1	C22	Myeloid	3.53294	5.29882
SCH5#TCAGTCCAGCTCCATA-1	C14	Myeloid	-1.73621	-6.08647
SCH5#TTCATCAAGCGTTAGG-1	C24	Myeloid	2.25693	1.52065
SCH5#TAGCGGCTCACTGGTA-1	C24	Myeloid	1.20399	2.34292
SCH5#AGCTGGCAGGCTTAAA-1	C24	Myeloid	2.14938	1.80076
SCH5#GCTTGCTCATGATTGC-1	C24	Myeloid	2.91706	1.16947
SCH5#TAGGTGTGTGATAGAT-1	C24	Myeloid	1.46149	1.67652
SCH5#TTGAGTGCAAACCCTA-1	C11	TC	-12.1993	-0.22957
SCH5#CTAGCGGCAGGCTACC-1	C20	Myeloid	0.040098	-1.50185
SCH5#GGCACGTGTACGCAAG-1	C24	Myeloid	1.54909	0.336796
SCH5#CAGTATGCAGGCTACC-1	C20	Myeloid	-0.728618	-1.83926
SCH5#GCATGATTCGCGTTCT-1	C24	Myeloid	2.42311	1.41087
SCH5#TGTAAGCCAGGTAGGT-1	C21	Myeloid	3.76951	7.63103
SCH5#AACCGATAGCACCATT-1	C21	Myeloid	4.44344	8.21434
SCH5#CTTAATCGTATCACAC-1	C8	Fibroblast	1.10739	-9.17596
SCH5#TTTGGTTGTTCAGTTG-1	C24	Myeloid	3.77212	3.86667
SCH5#ACTACGAGTAACGGTG-1	C20	Myeloid	0.378377	0.622381
SCH5#TTCGGTCCACCCATCT-1	C24	Myeloid	2.88344	5.28648
SCH5#GAACTTGAGGTTTCTG-1	C20	Myeloid	0.857814	0.965255
SCH5#GGAACTTTCCACGGCA-1	C25	Myeloid	2.49504	4.09618
SCH5#GTCCATCTCTTCCAGC-1	C25	Myeloid	0.324443	3.67413
SCH5#ACTAACGTCATTCTTG-1	C24	Myeloid	2.11099	3.23135
SCH5#GCACGGTAGTAATGTG-1	C8	Fibroblast	0.709553	-8.83903
SCH5#TTACTCAAGATACCAA-1	C24	Myeloid	3.62703	4.16613
SCH5#GACCCAGAGTTGACAA-1	C25	Myeloid	1.78841	4.41757
SCH5#GACCAATTCGAGAACG-1	C20	Myeloid	-0.447663	-1.5284
SCH5#TGCTTTAGTAGCAGCA-1	C25	Myeloid	2.94211	3.89033
SCH5#TCCAGAAAGCTGAAAT-1	C24	Myeloid	2.92978	3.22495
SCH5#GAATCTGTCCGGAAAG-1	C21	Myeloid	4.30435	8.29067
SCH5#TCAATTCCAACGGACA-1	C23	Myeloid	4.24383	2.94589
SCH5#TAAACCGGTGCACCCA-1	C20	Myeloid	0.0255485	-1.18423
SCH5#GAAAGTATCGGATAGG-1	C20	Myeloid	0.885155	-0.456472
SCH5#TCACTCGAGAAATGGG-1	C24	Myeloid	1.58125	2.56297
SCH5#GTGGCGTTCGGGACAA-1	C13	TC	-10.8853	-0.993838
SCH5#GTGACATAGTCATACC-1	C25	Myeloid	2.52213	2.80543
SCH5#TCCAGAATCCGCTCTA-1	C24	Myeloid	2.42792	1.7177
SCH5#ACTAACGGTTACGAAA-1	C24	Myeloid	2.4821	3.04426
SCH5#TAGCCCTCAACGAGGT-1	C25	Myeloid	3.5872	4.04747
SCH5#ATGTACGCAAAGGAAG-1	C25	Myeloid	3.02448	3.24953
SCH5#GATGGCCGTAGTCTGT-1	C24	Myeloid	3.90653	1.80555
SCH5#CCATACCAGTATACCC-1	C24	Myeloid	3.17641	4.22174
SCH5#TTACGTTTCTAAACGC-1	C22	Myeloid	3.33877	5.36146
SCH5#ACCCAAAAGCTATCCA-1	C23	Myeloid	3.88214	5.76081
SCH5#GAGGCTCGTTGGGAAC-1	C23	Myeloid	3.96188	1.45136
SCH5#CTCAGCTGTATGGGTG-1	C7	Endothelial	-7.38396	-10.5266
SCH5#CCTGCTATCCAAGAGG-1	C21	Myeloid	3.96154	5.98707
SCH5#CGCTAGGGTGCGTTTA-1	C4	nmSC	1.49428	-13.8871
SCH5#TACCCTGTCATTCTCA-1	C24	Myeloid	2.47005	3.31288
SCH5#AACGAGGTCTCAGATG-1	C24	Myeloid	2.56477	1.72506
SCH5#ATTACTCTCGAGGTCC-1	C13	TC	-10.4508	-0.490605
SCH5#GCGAGTCAGGATGTCG-1	C13	TC	-11.7016	-0.295809
SCH5#GCGGGTTCAACTAGAA-1	C24	Myeloid	2.76831	1.85978
SCH5#AGACAAATCATGCTTT-1	C21	Myeloid	3.66547	6.29637
SCH5#GTGACATTCGGAGTTT-1	C24	Myeloid	0.861642	2.96969
SCH5#CTCATGCAGAGGCGGA-1	C12	TC	-11.0729	-1.86912
SCH5#ACCGCAGGTATTTGCG-1	C1	nmSC	0.273066	-12.6289
SCH5#CCTTGCACAGCAACGA-1	C24	Myeloid	0.637465	1.09946
SCH5#GTGCTGGTCTGAACGT-1	C3	nmSC	3.24741	-14.2493
SCH5#TGTACGAGTAGGTGAC-1	C24	Myeloid	2.43097	1.5868
SCH5#TGGTCCTTCTGATCCC-1	C20	Myeloid	1.10214	-0.101432
SCH5#GCTGTTCTCGACTCGG-1	C7	Endothelial	-7.30514	-10.7315
SCH5#AAAGGATAGGCCAATG-1	C19	Myeloid	0.479704	2.32548
SCH5#CACAGATTCCTGTGGG-1	C22	Myeloid	3.47911	6.40667
SCH5#CTGTTCGTCCTGAAAC-1	C23	Myeloid	4.74802	0.57915
SCH5#ACCGAATCAAGCAATA-1	C13	TC	-12.5509	0.18502
SCH5#GTGGATTCAGGCAAGT-1	C24	Myeloid	2.72381	3.24575
SCH5#GCGGAAAAGCGTATCT-1	C24	Myeloid	2.85487	2.5682
SCH5#ACTAGGTTCATCGCCT-1	C24	Myeloid	2.36167	0.816252
SCH5#TCTCTGGGTTAACTCG-1	C24	Myeloid	2.83367	3.25904
SCH5#ACCCAAAGTAAGCCTT-1	C4	nmSC	0.720996	-14.7166
SCH5#CACTAAGCACACACCG-1	C24	Myeloid	3.12358	4.6914
SCH5#TGCACCTGTCAAGACG-1	C24	Myeloid	2.52224	2.96976
SCH5#GGTGAAGTCCGAGAGA-1	C22	Myeloid	3.64715	5.0575
SCH5#AATGGCTCACCTGGTG-1	C24	Myeloid	2.44682	5.31214
SCH5#GGGAACATCTGTCGGG-1	C23	Myeloid	3.59651	1.54202
SCH5#AACCAACAGGCCAATG-1	C12	TC	-11.8986	-2.61183
SCH5#CACGTTCAGTCTCGAT-1	C22	Myeloid	3.42824	4.54918
SCH5#GTCACGGCATGTGGGA-1	C21	Myeloid	2.99262	6.68787
SCH5#TTCGATTAGGGCTTCC-1	C24	Myeloid	4.23887	2.85453
SCH5#CCTTGCATCCACCTAC-1	C24	Myeloid	1.29773	-0.167654
SCH5#CTTGCTGCAGTAGTCT-1	C24	Myeloid	0.912838	1.63828
SCH5#TAGCTTTTCGATAGGG-1	C24	Myeloid	0.807085	1.92915
SCH5#GACCGACCACTGATTG-1	C4	nmSC	1.50727	-13.9402
SCH5#GTCACGGAGAACCATA-1	C24	Myeloid	2.37782	3.10256
SCH5#TTGCGGGGTCCGAGCT-1	C24	Myeloid	0.855524	1.21038
SCH5#ACCATCCTCGTCAACA-1	C24	Myeloid	3.50199	4.09519
SCH5#ACCGCAGAGCTGAATA-1	C23	Myeloid	3.39081	4.00349
SCH5#CGTGGCACACACATTG-1	C19	Myeloid	1.14943	-0.122569
SCH5#TAACAGCGTTGGCTTA-1	C25	Myeloid	1.17624	2.83331
SCH5#GGTTGCGAGGGCGAAG-1	C23	Myeloid	3.60275	1.96845
SCH5#GGTACCGCATAGATAG-1	C21	Myeloid	4.27015	7.45865
SCH5#TAATTCCTCTTATCAC-1	C13	TC	-12.1619	0.360699
SCH5#ATATTCCTCCACGCTT-1	C20	Myeloid	-0.788978	-0.37105
SCH5#TATTGCTAGGGAGTTC-1	C23	Myeloid	4.77779	0.167268
SCH5#GGGACCTCATGCCTTC-1	C23	Myeloid	3.82077	4.82847
SCH5#GTGTCAAAGGGCATTG-1	C20	Myeloid	0.853977	1.26455
SCH5#TGACAACGTTGGTAAA-1	C24	Myeloid	1.85132	2.64305
SCH5#TGCATGAGTATTCGCA-1	C9	PC_VSMC	-0.151823	-8.7411
SCH5#GTGCCAGCAGTAAGCG-1	C23	Myeloid	2.96259	0.375136
SCH5#CTTGAAGCAGGGAGTT-1	C19	Myeloid	1.18539	1.53838
SCH5#TATGTGGCAAACCGAG-1	C19	Myeloid	0.659912	1.01498
SCH5#CCAGAATTCTTCCACG-1	C12	TC	-10.4926	-1.98384
SCH5#CTCTAGCAGCTGATTC-1	C25	Myeloid	0.629567	4.13395
SCH5#TAACAGCAGGTCTTTG-1	C24	Myeloid	2.97104	2.8216
SCH5#TCAGGTATCTCTATTG-1	C4	nmSC	1.35333	-14.6439
SCH5#ACGTGGCTCAACTTGG-1	C25	Myeloid	3.22708	2.08953
SCH5#AGATTCGAGAGCGGTT-1	C24	Myeloid	2.71789	2.86139
SCH5#TAGGTGTTCTGACTTT-1	C21	Myeloid	3.75467	7.844
SCH5#AAATGAGTCACTAGCA-1	C23	Myeloid	4.13202	3.2822
SCH5#AGTTTGGTCACCCGGA-1	C10	NKC	-11.1133	1.72001
SCH5#CAGGATTGTCCACCAG-1	C24	Myeloid	2.53606	2.19383
SCH5#TAGGAGGAGTCTAGAA-1	C20	Myeloid	0.373664	-1.11553
SCH5#TCCAGAACATGCACTA-1	C24	Myeloid	2.56455	2.42021
SCH5#TGCTCACGTATCGCGC-1	C24	Myeloid	2.66591	1.14697
SCH5#ATTACTCAGCATGATA-1	C12	TC	-11.0664	-1.88082
SCH5#CACATGACAACAACTC-1	C24	Myeloid	3.63809	0.295569
SCH5#GATTGACCAGATACAA-1	C7	Endothelial	-7.61054	-10.8475
SCH5#CCAGATAAGCCATCAT-1	C21	Myeloid	3.56747	6.25892
SCH5#TAGCGGCCAGCGCGTT-1	C13	TC	-11.7428	-0.789929
SCH5#CAACCAATCCTTTGCG-1	C20	Myeloid	0.387165	-0.605712
SCH5#TGGTCAAAGCATTCCA-1	C20	Myeloid	0.679903	-0.563682
SCH5#AACTTGGCACATTCTT-1	C24	Myeloid	0.838596	1.00483
SCH5#AACGAGGGTGATGTGG-1	C15	Myeloid	-1.58206	-0.315565
SCH5#CAGTGTACAGTTAAAG-1	C24	Myeloid	3.25741	4.45134
SCH5#GGGAACAGTCAATACC-1	C25	Myeloid	2.75757	3.5696
SCH5#TTCATTGCATCACAAC-1	C24	Myeloid	0.609929	1.55359
SCH5#ATATTCCTCCATTGAG-1	C24	Myeloid	0.892833	1.1314
SCH5#CACGTTCAGGGTATCG-1	C7	Endothelial	-7.11212	-10.9287
SCH5#CAAAGCTCATTGATGC-1	C20	Myeloid	0.806432	-0.106407
SCH5#TGCTCACAGTCTAGAA-1	C24	Myeloid	1.58861	2.53898
SCH5#GCGTAGCAGAGACTCG-1	C24	Myeloid	3.48016	4.99245
SCH5#TAGCGGCAGTTCTCCC-1	C19	Myeloid	1.94523	2.31027
SCH5#TGCTTTAAGGCACTAG-1	C19	Myeloid	0.383717	1.12721
SCH5#GGAGGATTCACACGTA-1	C24	Myeloid	1.82095	0.348607
SCH5#AGCTGATCAGAACTTC-1	C24	Myeloid	3.19701	4.18635
SCH5#CAGGATTTCGAGAACG-1	C8	Fibroblast	-0.0539968	-8.83311
SCH5#CCCTAACCAGTCCTGG-1	C24	Myeloid	2.46419	2.22721
SCH5#TTTGAGGTCGGGATCC-1	C21	Myeloid	3.14142	3.54894
SCH5#TGGGTGCTCGCATACA-1	C24	Myeloid	3.48265	4.97132
SCH5#AAACTCGCAAGGTTCT-1	C25	Myeloid	3.22425	4.7858
SCH5#GATTAGCGTGGTGGTA-1	C4	nmSC	1.25508	-14.3167
SCH5#TAACTTCGTACTTCGA-1	C4	nmSC	1.35199	-14.9174
SCH5#TATGTTCAGTGATCTC-1	C20	Myeloid	-0.668178	0.748582
SCH5#TTCAACTTCTCAGATG-1	C19	Myeloid	0.0405775	-1.65569
SCH5#AGTGTACGTTTGCCAA-1	C25	Myeloid	2.88572	2.63284
SCH5#TAGACTGGTTTGCCAA-1	C21	Myeloid	4.20598	6.90063
SCH5#AACAGTCCAATTGCCA-1	C20	Myeloid	1.16645	1.34793
SCH5#GACTAGTTCATCGCAA-1	C24	Myeloid	3.59272	4.67398
SCH5#AAACTGCTCACACGTA-1	C24	Myeloid	0.66227	1.32203
SCH5#CAGGATTCACAGGAAC-1	C7	Endothelial	-7.39932	-10.7568
SCH5#CTCAGAACACAGATGG-1	C24	Myeloid	3.0321	4.23281
SCH5#AGTGCGCTCAAAGTAG-1	C11	TC	-13.2385	0.288354
SCH5#ACTATTCCAAGGTCGA-1	C19	Myeloid	1.15525	-1.75986
SCH5#CCGTAGGGTTCTTTCA-1	C9	PC_VSMC	0.212559	-8.8286
SCH5#GAGTGAGGTAGCGAGT-1	C25	Myeloid	2.96946	1.88465
SCH5#ACTTCCGTCGCTTACC-1	C21	Myeloid	4.37137	6.79019
SCH5#CCAGATACAAATTGAG-1	C24	Myeloid	2.0548	2.83417
SCH5#GGCGAAACATTTAGGC-1	C24	Myeloid	3.21087	2.62999
SCH5#AGTTTGGCAAGGTTCT-1	C24	Myeloid	3.4628	4.82471
SCH5#TGTGGCGAGTACCCAT-1	C24	Myeloid	1.35208	1.66298
SCH5#CACTAAGGTGACAAGC-1	C23	Myeloid	4.24253	0.324082
SCH5#TAGCCCTAGCGCAATG-1	C24	Myeloid	1.48924	3.22337
SCH5#GGGCCATAGTCGTATC-1	C20	Myeloid	-0.664162	-0.898113
SCH5#TCTAGTTGTAAGCCTT-1	C24	Myeloid	2.33822	4.22481
SCH5#AAAGGATTCCATCATT-1	C24	Myeloid	3.49276	4.65314
SCH5#TGATCAGTCTTCTTCC-1	C13	TC	-10.918	-1.67091
SCH5#TTCTAACCACAAACAA-1	C25	Myeloid	0.442099	3.62085
SCH5#AACAGTCGTTGCTTGA-1	C24	Myeloid	3.37742	4.66193
SCH5#CTCAGAATCCGTTTCG-1	C22	Myeloid	3.86978	5.80838
SCH5#GACTAACCAGGGTACA-1	C24	Myeloid	2.10118	1.7416
SCH5#GTTACGATCGATGCAT-1	C23	Myeloid	4.16003	3.43631
SCH5#ACCGGGTAGGTCTTTG-1	C15	Myeloid	-3.43193	-0.951711
SCH5#CGATGATGTTAGTAGA-1	C24	Myeloid	3.17369	2.6396
SCH5#CTTAATCGTGCTGGCT-1	C24	Myeloid	3.73847	4.76657
SCH5#GATGGCCAGAACGACC-1	C12	TC	-12.3147	-1.23165
SCH5#CATTGGACAAGTAATG-1	C24	Myeloid	2.08259	3.24782
SCH5#CCGCATTGTAGCAGCA-1	C20	Myeloid	-0.199937	0.0412961
SCH5#CGTGGCAAGTGTTCCA-1	C20	Myeloid	-0.971335	-0.732971
SCH5#AGCCTCTCATTATGGC-1	C19	Myeloid	0.434633	-1.67369
SCH5#AAACGAACAGGTGGTA-1	C21	Myeloid	3.22871	3.54283
SCH5#TCAGCTCAGCGTTGCC-1	C1	nmSC	0.435028	-12.5136
SCH5#CTGCGTTTCTCCACTG-1	C24	Myeloid	3.30478	1.92828
SCH5#AGTCCGGAGGTACACG-1	C12	TC	-12.1892	-0.850307
SCH5#TCTCAGCCAGTTCGGC-1	C24	Myeloid	3.48513	3.03151
SCH5#ACATGCAAGAAACGCC-1	C24	Myeloid	3.83135	2.85983
SCH5#CCCAGAGGTCAACTGT-1	C21	Myeloid	3.1473	4.21661
SCH5#ACAATCGGTGGTGGTA-1	C21	Myeloid	4.58002	7.97451
SCH5#TGACAACAGAGAATTC-1	C21	Myeloid	4.5779	5.86197
SCH5#GCTCGAGAGCGTATCT-1	C25	Myeloid	2.53956	3.41065
SCH5#TCTAGTTAGACGAAAG-1	C25	Myeloid	3.34104	3.33761
SCH5#AACAAAGCACAGTTCA-1	C15	Myeloid	-3.05757	0.643384
SCH5#ACTACCCTCCGATTGA-1	C24	Myeloid	1.8473	1.56817
SCH5#AGTGCCGCAAGTCTGT-1	C25	Myeloid	3.3282	3.83144
SCH5#GCATTCCTCTAGCAAC-1	C13	TC	-10.7634	-1.52869
SCH5#AAAGATGGTGCTTCCT-1	C24	Myeloid	2.07909	3.80677
SCH5#GCCAGCACAAACCTAC-1	C8	Fibroblast	0.278463	-8.94316
SCH5#GGGACCTTCCTGTAGA-1	C10	NKC	-10.782	1.8814
SCH5#CAAGAAAGTTCTACCC-1	C23	Myeloid	3.63879	4.17653
SCH5#CACTAAGAGCAGAAAG-1	C24	Myeloid	3.05867	3.38631
SCH5#GCTGCGATCCGTTAGA-1	C19	Myeloid	1.16627	1.95404
SCH5#AGCTGGCAGTTGTCCA-1	C24	Myeloid	2.49839	3.22582
SCH5#CACGTTCGTCATCGTA-1	C19	Myeloid	3.44377	1.69962
SCH5#TTAGGTGCAAGTGGCA-1	C22	Myeloid	3.45407	5.86881
SCH5#ACAAACCAGACTTGAA-1	C20	Myeloid	-1.14982	-0.9824
SCH5#TGGCAATTCCCTAAAG-1	C23	Myeloid	4.7474	2.73495
SCH5#CCCTAACGTCTGATTG-1	C21	Myeloid	4.16335	6.70172
SCH5#AGCCGCATCCCTAAAG-1	C24	Myeloid	2.64075	5.55445
SCH5#CCACGTTCATATACGC-1	C24	Myeloid	2.47554	2.93672
SCH5#ACCCAAAGTGCAACAG-1	C24	Myeloid	2.92742	2.65773
SCH5#TCAAGGTCAGCTATAC-1	C19	Myeloid	1.11014	-1.99412
SCH5#ATCGAGTGTGGAAAGA-1	C19	Myeloid	0.772623	0.265796
SCH5#CAGCTAAGTCCAGACC-1	C25	Myeloid	4.51858	2.45316
SCH5#CGTGGCAAGGCATGCA-1	C13	TC	-11.9467	-0.198511
SCH5#GAACCTAAGCAGAATT-1	C24	Myeloid	2.59107	3.87523
SCH5#GCCAGCAAGATCTCAC-1	C21	Myeloid	4.15195	4.09886
SCH5#TTACTCAAGTGCTAGG-1	C25	Myeloid	3.13614	2.62914
SCH5#CCCTGATTCTTGCGCT-1	C23	Myeloid	3.91842	3.90225
SCH5#GCTGTTCGTGCGTCCA-1	C20	Myeloid	0.517487	0.611682
SCH5#TCTCAGCAGGTACACG-1	C24	Myeloid	2.67165	3.42156
SCH5#TTTGTGTGTCCTCAGG-1	C24	Myeloid	2.85601	2.8891
SCH5#GAAGTCTAGGCACCTC-1	C12	TC	-11.7161	-1.7246
SCH5#CACAGATAGACGAAAG-1	C21	Myeloid	3.12016	4.36233
SCH5#CTAGCGGCATAGGCGA-1	C19	Myeloid	1.06727	-0.812673
SCH5#GAGGATGAGTCCTTCC-1	C23	Myeloid	4.35899	2.30663
SCH5#TAATCGGAGGCTTAAA-1	C24	Myeloid	2.31329	3.45625
SCH5#AGCTGTATCGGATAGG-1	C19	Myeloid	0.537122	-0.548196
SCH5#CTGTATTCAAGGTCGA-1	C24	Myeloid	2.5897	1.72128
SCH5#CTTCTAAAGGATTGCG-1	C23	Myeloid	4.24534	3.10105
SCH5#CGCAATATCGACTGGC-1	C24	Myeloid	2.70626	2.98217
SCH5#AGCGTATCAATAGCGG-1	C4	nmSC	1.26191	-13.0552
SCH5#GTCTACCAGACACTTC-1	C23	Myeloid	3.87232	2.49026
SCH5#TTGCAGAAGTGTCACT-1	C24	Myeloid	2.62749	2.71515
SCH5#CCAGATACATGCTATG-1	C24	Myeloid	4.04943	0.646353
SCH5#TTGCACCTCAGTGTGT-1	C24	Myeloid	2.73373	4.56398
SCH5#TCACTCGGTGACGCAA-1	C12	TC	-11.4293	-1.80631
SCH5#TTGCGAAAGGGCGAAG-1	C7	Endothelial	-7.28737	-10.7437
SCH5#CCCGTTAGTAGCGGTA-1	C4	nmSC	0.630602	-15.0874
SCH5#GAGGTCCTCCCGCAAG-1	C22	Myeloid	4.1852	5.39415
SCH5#GCGAGAAGTAGCAGCA-1	C20	Myeloid	-0.380762	-0.156627
SCH5#CACCACTTCCTCCAGT-1	C25	Myeloid	3.28241	3.86559
SCH5#GCCTAGGTCCTCCTGA-1	C22	Myeloid	4.17609	4.66664
SCH5#TGCTCACGTTAGGCTT-1	C20	Myeloid	-0.473057	-1.12711
SCH5#TTACGGACATCATGTG-1	C24	Myeloid	2.64882	2.74917
SCH5#TCAGGTACATGTAGAA-1	C25	Myeloid	2.92735	3.91117
SCH5#CATTCATGTGCACTTA-1	C24	Myeloid	4.21731	2.33497
SCH5#CCTTGGTCATCCATAG-1	C24	Myeloid	3.5082	4.96661
SCH5#TAAGTGCCAACCTCTC-1	C19	Myeloid	0.765465	1.7414
SCH5#TGCATGAGTTCCCTTG-1	C24	Myeloid	1.70394	1.94762
SCH5#ACTGCGGTCAAATGGA-1	C24	Myeloid	2.27196	3.40887
SCH5#GCAACCGCAATCAGGG-1	C24	Myeloid	1.5617	1.99257
SCH5#GTGCCAGTCAGTCTTT-1	C19	Myeloid	1.00994	-0.87013
SCH5#TCACCACGTCTGCACG-1	C19	Myeloid	-0.147599	2.22912
SCH5#GCGCATGGTCAATACC-1	C24	Myeloid	2.91343	2.64289
SCH5#AAAGGGCAGTAATGTG-1	C24	Myeloid	2.22165	3.11116
SCH5#CGCAGGTCACCTGTGG-1	C24	Myeloid	3.98866	2.44686
SCH5#GGGTTATGTACGTAAA-1	C20	Myeloid	0.540727	-0.772289
SCH5#GGTTGCGGTATCACAC-1	C24	Myeloid	2.30509	1.29605
SCH5#CTGAATGTCCCACTTG-1	C24	Myeloid	2.26295	2.84942
SCH5#ACCATCCTCGCAGATT-1	C25	Myeloid	4.60731	0.186557
SCH5#AGCTGATGTTCTGAAC-1	C10	NKC	-10.9056	2.29514
SCH5#GCAACCGTCACTCGGG-1	C7	Endothelial	-7.93329	-10.7631
SCH5#TGTGGCGTCATACTTC-1	C23	Myeloid	5.15702	3.60192
SCH5#GACCGACTCGCGCTGA-1	C24	Myeloid	3.55755	4.83126
SCH5#AAGGTTCTCGTTACAG-1	C24	Myeloid	2.93485	2.59018
SCH5#GCGTTGGTCTTCTCTC-1	C14	Myeloid	-1.8028	-6.23628
SCH5#GCTGTTCTCAAACCAC-1	C7	Endothelial	-7.56138	-10.7624
SCH5#ACTTCCGTCAAACCCA-1	C24	Myeloid	2.60225	3.09823
SCH5#ACAAACCCAATTCTCT-1	C19	Myeloid	1.91987	-0.921867
SCH5#TAAGTGCTCACCCTTG-1	C24	Myeloid	1.95374	2.24342
SCH5#AACCGATGTCGGCTGT-1	C24	Myeloid	3.50566	1.87622
SCH5#GTTGGGCGTACAAATG-1	C25	Myeloid	2.03851	5.17591
SCH5#AGTTACGCACTCGCAG-1	C25	Myeloid	1.50603	3.10554
SCH5#AGACAAATCACAACAC-1	C20	Myeloid	1.44721	-0.172392
SCH5#CCACGTTCAACCTCTC-1	C19	Myeloid	4.35945	-1.10615
SCH5#TGCATGATCTTACCTA-1	C13	TC	-11.1235	-1.21068
SCH5#ATTGTCTAGTTCCAGT-1	C25	Myeloid	1.95646	4.49796
SCH5#AACCGATGTGGTTCTA-1	C7	Endothelial	-7.12646	-10.0904
SCH5#TACAGCAGTATGCTAC-1	C7	Endothelial	-7.42869	-10.9506
SCH5#AGGCGAATCCGGCGAT-1	C20	Myeloid	0.766571	-1.0075
SCH5#GTGCACGGTTTCCGGG-1	C24	Myeloid	3.57786	4.82179
SCH5#AGTGTACCATAGCCGC-1	C21	Myeloid	3.13084	3.05774
SCH5#CTACTTATCCTTTGCG-1	C23	Myeloid	3.23682	1.34645
SCH5#ACCAAACCAGTAAGAT-1	C23	Myeloid	4.09169	1.74557
SCH5#AAACGAAGTACCTATG-1	C24	Myeloid	1.89202	1.95762
SCH5#GCCCGAAAGTGGGACT-1	C20	Myeloid	0.0500215	-1.95107
SCH5#CCTTGGTCAAAGAGAG-1	C24	Myeloid	2.82743	2.53362
SCH5#GAACTTGGTATTCACG-1	C23	Myeloid	4.16926	4.33825
SCH5#GATTAGCCATCCGTGG-1	C24	Myeloid	1.82498	2.69667
SCH5#GCGTTGGCAAGCAATA-1	C10	NKC	-10.5933	2.01415
SCH5#GGGCCATCAGTTACAC-1	C10	NKC	-11.0124	2.06798
SCH5#AGATAGAGTGATAAGT-1	C21	Myeloid	4.28843	6.98529
SCH5#CAACGTAAGTTCCCGG-1	C19	Myeloid	1.14329	-1.25619
SCH5#TAGACTGGTCCAGACC-1	C17	Myeloid	1.89831	-2.34658
SCH5#TGCCTGTCAGTCAGCC-1	C19	Myeloid	1.31365	0.636296
SCH5#GAAATGAGTCCAACCG-1	C24	Myeloid	3.44806	3.51507
SCH5#TAGGAGGGTAAACGTA-1	C24	Myeloid	2.77652	1.53853
SCH5#GCTCACTTCCCGCAAG-1	C3	nmSC	2.64129	-15.0652
SCH5#TAATTCCCATCCTCGT-1	C24	Myeloid	2.45117	1.19225
SCH5#GCTGCGAAGAGACTCG-1	C24	Myeloid	2.34464	2.59132
SCH5#AAGGAGCGTATGTTCG-1	C20	Myeloid	-0.3749	-0.88951
SCH5#ACGTTAGGTCAGAAGC-1	C24	Myeloid	0.283276	2.84874
SCH5#ACCCAAAAGAGGCCTA-1	C25	Myeloid	3.2963	3.83504
SCH5#CTTCTAATCGCTATTT-1	C19	Myeloid	1.35673	0.387339
SCH5#CACATGACACCCATCT-1	C24	Myeloid	2.44469	3.82712
SCH5#GACCGACGTTCAGTTG-1	C25	Myeloid	3.03239	2.5106
SCH5#TAGCCGGCATCCTGGG-1	C21	Myeloid	4.47584	7.10153
SCH5#ACAGCGCAGAGGCGGA-1	C13	TC	-12.1161	-0.757621
SCH5#GCCAGCAGTTGGCTAT-1	C21	Myeloid	2.91108	3.6292
SCH5#TGATTTCTCTTACGGA-1	C24	Myeloid	2.60408	2.65387
SCH5#ATCCAGAAGCATTGGG-1	C24	Myeloid	2.31021	2.06933
SCH5#AGCGTATCACAGCCAC-1	C25	Myeloid	2.60771	3.93063
SCH5#TTCGGTCAGGTTCGTT-1	C10	NKC	-10.5742	2.25551
SCH5#GCGGAAAAGCATGTGG-1	C25	Myeloid	3.48449	2.63393
SCH5#ACTTTCATCTACATCT-1	C23	Myeloid	6.08415	1.9423
SCH5#TAAGTGCTCTTACGGA-1	C15	Myeloid	-2.65686	-1.5189
SCH5#AAGGAGCCAGAACAGC-1	C24	Myeloid	2.10658	0.806178
SCH5#GATGGCCGTCGATAGG-1	C7	Endothelial	-6.82982	-10.6793
SCH5#GCGTTGGGTGGCGCTT-1	C22	Myeloid	4.07224	4.91373
SCH5#GCAAAGGAGTGAACCG-1	C25	Myeloid	3.45002	3.41835
SCH5#CGCAATAGTAGATGAT-1	C4	nmSC	1.09628	-13.4455
SCH5#ACAGGCCAGGCAAGGG-1	C24	Myeloid	3.04933	2.97443
SCH5#ATTTGTCCAGTAACCT-1	C20	Myeloid	0.187065	-1.00249
SCH5#CCGTGAGAGTAACATG-1	C24	Myeloid	3.39921	3.51224
SCH5#GTGCTGGCAATTGGCT-1	C8	Fibroblast	-0.0688845	-8.49069
SCH5#GTGGATTCACTAGGAG-1	C24	Myeloid	3.15508	6.73211
SCH5#TGGTCAACATCAGAAA-1	C21	Myeloid	3.88415	6.86931
SCH5#CAGGGCTCAATCCATG-1	C24	Myeloid	2.35872	1.55314
SCH5#CCTATTAGTAGAAAGG-1	C24	Myeloid	4.22365	2.0806
SCH5#TTATGTCTCCTGTAGA-1	C19	Myeloid	2.89403	2.87255
SCH5#CGGTGCAGTCAGCAAG-1	C8	Fibroblast	0.146961	-8.81121
SCH5#TTGCTTAGTCGTAGTT-1	C24	Myeloid	2.69691	2.55422
SCH5#GAAGTCTTCCGGAAAG-1	C25	Myeloid	3.96786	3.56401
SCH5#TCAAGCAAGGTACACG-1	C20	Myeloid	0.298733	0.230598
SCH5#AGATAGAGTTCCGCGA-1	C24	Myeloid	2.89538	2.61325
SCH5#CGCGCAACACGTGAAG-1	C8	Fibroblast	-0.120574	-8.56694
SCH5#GGTGTCGGTGGTTCTA-1	C24	Myeloid	3.32916	1.139
SCH5#GCGGGTTTCCAACAAC-1	C23	Myeloid	5.1326	3.7959
SCH5#AAACTGCTCCAGTTAG-1	C24	Myeloid	2.49533	4.33499
SCH5#AAACTGCTCCATGTTT-1	C23	Myeloid	4.1865	3.72911
SCH5#GGGTTATGTTTCCGGG-1	C24	Myeloid	2.42126	2.69906
SCH5#ATTGTCTTCACTAGGT-1	C10	NKC	-11.0852	1.69983
SCH5#CCCTGATAGCATTGGG-1	C24	Myeloid	2.96744	3.43115
SCH5#TTGGTCCAGCAACTGG-1	C24	Myeloid	2.36751	3.33395
SCH5#AGTTTGGAGTGCACAG-1	C23	Myeloid	3.58051	3.72991
SCH5#GTTATTCAGCGATACG-1	C22	Myeloid	2.60817	4.59249
SCH5#TAGCCCTAGAGGAATG-1	C21	Myeloid	3.42863	5.0502
SCH5#TGCGTAACAACTCGAT-1	C21	Myeloid	4.11748	7.18236
SCH5#GTAATCGAGAGCACTG-1	C24	Myeloid	2.68288	3.93467
SCH5#GCCAGACCAGGTTATC-1	C25	Myeloid	4.50081	1.58269
SCH5#CTGCGTTGTATTTGCG-1	C24	Myeloid	2.87451	4.36197
SCH5#TGAGCCGTCTTATCAC-1	C24	Myeloid	0.840213	2.54228
SCH5#ACCGGGTCAGTAGGCA-1	C24	Myeloid	2.24648	4.01499
SCH5#CTCTCGACATTTGGCA-1	C24	Myeloid	1.0599	2.13389
SCH5#TGATCAGAGCATGTGG-1	C24	Myeloid	1.05109	1.50784
SCH5#CTCAACCTCGATTACG-1	C24	Myeloid	1.2579	2.29109
SCH5#CTCAGCTTCTTACTCA-1	C20	Myeloid	0.388547	0.531376
SCH5#ATTCGTTAGAAGAGTG-1	C24	Myeloid	2.04166	1.19
SCH5#GTCACCTGTCGGCTGT-1	C24	Myeloid	1.0347	1.00394
SCH5#CAACCAAGTTGGGAAC-1	C24	Myeloid	3.51817	1.50812
SCH5#CCTATTATCGCTATTT-1	C9	PC_VSMC	-0.00846759	-9.64563
SCH5#AAATGCCCATTTAGGC-1	C13	TC	-11.1921	-1.38243
SCH5#AACGAGGCAACAAACA-1	C24	Myeloid	2.99784	4.84197
SCH5#TAACAGCGTACCCACG-1	C24	Myeloid	2.02698	3.72871
SCH5#CTAACTTAGGGTGTTG-1	C24	Myeloid	2.30504	3.32331
SCH5#GCCTAGGCACGTACAT-1	C20	Myeloid	-0.28617	-1.48947
SCH5#TACAGCAAGGTAAGCC-1	C23	Myeloid	2.2279	1.02044
SCH5#TGTTAGGCAATGAAAC-1	C14	Myeloid	-1.65118	-6.15213
SCH5#CGCAGGTGTTAAGGGC-1	C4	nmSC	1.4693	-14.049
SCH5#CTTGTCGAGCAGTAGC-1	C23	Myeloid	5.31762	2.99223
SCH5#TTCATCAGTGCACATT-1	C21	Myeloid	4.5038	7.88316
SCH5#TAGCCCTCATTGCGAT-1	C24	Myeloid	1.81174	1.1089
SCH5#TCAGCTCTCCCAGCAG-1	C25	Myeloid	2.41828	2.46478
SCH5#CACAACAGTCTGGTCG-1	C22	Myeloid	3.87541	5.26788
SCH5#TGACTCCTCCCTAAAG-1	C22	Myeloid	2.30256	6.18713
SCH5#TTAGCTTTCCAATCCC-1	C19	Myeloid	2.11286	3.15321
SCH5#GGCACGTAGGTAGGCT-1	C22	Myeloid	2.52781	5.42802
SCH5#CTGCGTTTCGCGGCAT-1	C24	Myeloid	3.46444	4.8141
SCH5#GAGGATGTCAAACCCA-1	C14	Myeloid	-1.95902	-6.7481
SCH5#CAACGGCAGTGAAACT-1	C24	Myeloid	3.81699	2.89871
SCH5#CTCATGCGTGAATGTA-1	C20	Myeloid	0.277039	-0.852571
SCH5#TCAATTCTCCGATGCG-1	C20	Myeloid	1.09061	1.20216
SCH5#TCCGACTTCTATCTAC-1	C24	Myeloid	2.86057	0.863774
SCH5#AGCGTATTCCGTTTCG-1	C23	Myeloid	3.65287	3.66951
SCH5#TGGGTTAAGCCGCTGT-1	C20	Myeloid	0.456756	0.173993
SCH5#TAGCACAAGAGAACCC-1	C19	Myeloid	2.05088	0.0953443
SCH5#ATTGTCTTCAGAATGA-1	C25	Myeloid	1.95608	3.47307
SCH5#GCAGATTAGAGCTACG-1	C24	Myeloid	3.41285	3.81897
SCH5#ACAGACTAGTCTCTAG-1	C24	Myeloid	2.71375	2.34094
SCH5#TTGAGCAGTACGTAGG-1	C13	TC	-10.6351	-0.73929
SCH5#CATAACGGTCCAAGTT-1	C10	NKC	-10.6602	1.58734
SCH5#GCACGGTGTTACCACA-1	C25	Myeloid	1.36602	3.5426
SCH5#TCAAGACCAGTCAGCC-1	C23	Myeloid	3.56911	-0.0973539
SCH5#AGATAGATCACTACCC-1	C10	NKC	-10.9522	1.81339
SCH5#CCTTAATAGGTTGTGG-1	C24	Myeloid	1.94167	3.71046
SCH5#CGCGCAAGTAGTCTGT-1	C20	Myeloid	0.992809	0.37983
SCH5#CACTGAACAGCCGAAA-1	C24	Myeloid	3.21899	2.07805
SCH5#CAGTGCGGTCCCTTTG-1	C20	Myeloid	1.51007	0.450979
SCH5#GAACCTAAGAGCCACA-1	C20	Myeloid	0.643047	1.49335
SCH5#GATTGACAGGTTCTCA-1	C21	Myeloid	4.4418	7.03075
SCH5#TAGACTGGTTGGACGA-1	C24	Myeloid	4.21447	2.04498
SCH5#GGAGAACAGGATTAAC-1	C19	Myeloid	2.35174	0.519422
SCH5#TAATCGGGTGCTTACA-1	C25	Myeloid	2.32604	4.68679
SCH5#TTATGTCCATTAACGC-1	C24	Myeloid	3.81065	2.26364
SCH5#CTCGCTAAGAACGTCG-1	C20	Myeloid	0.921276	0.629579
SCH5#GACTAACTCGGAGTTT-1	C19	Myeloid	2.46874	-0.089195
SCH5#TAGCATGTCGAGTGTT-1	C19	Myeloid	0.622107	-1.21615
SCH5#TCAAGACTCCCACTAC-1	C24	Myeloid	2.29511	2.59367
SCH5#CTTAATCGTGGTGGTA-1	C25	Myeloid	2.81465	3.37882
SCH5#GCCATAACATCCATAG-1	C24	Myeloid	2.7995	4.11755
SCH5#GGCATTAAGAGACTCG-1	C25	Myeloid	3.87831	2.14445
SCH5#AACCTTTGTACTTCGA-1	C20	Myeloid	-1.04979	-1.14123
SCH5#GCGCATGCACAGCTTA-1	C9	PC_VSMC	0.0806877	-9.23279
SCH5#ACAAGCTCATTACACG-1	C13	TC	-12.3972	-0.557787
SCH5#GCATTGATCGATCTTT-1	C24	Myeloid	1.47762	2.78266
SCH5#AATGGCTAGTCTGGGA-1	C22	Myeloid	2.43434	4.91645
SCH5#ACTGTCCAGTTCAGGG-1	C19	Myeloid	0.692103	-1.40876
SCH5#AGCGTGCTCGCGATGC-1	C24	Myeloid	0.795789	1.21844
SCH5#CCCTAGTAGTGCACAG-1	C24	Myeloid	3.35328	2.83184
SCH5#TAACTTCTCTCGCGGA-1	C25	Myeloid	3.0483	3.98292
SCH5#TAGCCGGAGTGGTGTG-1	C20	Myeloid	0.431067	-0.11177
SCH5#CGCGCAAAGTCGTGAG-1	C13	TC	-11.7011	-0.565801
SCH5#ACCTGCTTCAAGGCCC-1	C7	Endothelial	-7.44992	-10.4894
SCH5#CAATCCCAGCATACCT-1	C24	Myeloid	3.1879	1.55512
SCH5#GGTGAAGCAATTAGGA-1	C23	Myeloid	3.8496	4.22154
SCH5#TTTGCGCGTGGACAGT-1	C24	Myeloid	1.17073	2.11249
SCH5#ACTATTCGTATGCTAC-1	C11	TC	-13.7639	-0.268147
SCH5#CAACCAAGTCTGATTG-1	C24	Myeloid	2.51372	1.34186
SCH5#GTGTCCTAGGGTAATT-1	C24	Myeloid	0.772252	1.84775
SCH5#TGTTAGGTCCGCGATG-1	C24	Myeloid	2.18889	2.86076
SCH5#GATCATGGTAAACGTA-1	C20	Myeloid	-0.489918	-1.15821
SCH5#CTTCTAAAGGGAAGCG-1	C8	Fibroblast	1.25692	-8.72844
SCH5#AGCTGATGTAACGGTG-1	C23	Myeloid	3.65356	4.92673
SCH5#CTCTAGCCACCTGTGG-1	C24	Myeloid	2.95045	4.50822
SCH5#GCAGATTGTAGAACGC-1	C20	Myeloid	-1.15436	-1.1555
SCH5#TTGCTTAAGCGTATCT-1	C8	Fibroblast	0.348711	-8.88504
SCH5#TTGGTCCAGGACTAGC-1	C24	Myeloid	2.58049	3.80314
SCH5#TCAGCTCTCTCGTAGA-1	C25	Myeloid	3.96454	1.51285
SCH5#CTTCCAGTCCAACGCG-1	C25	Myeloid	3.33496	3.20645
SCH5#CATTCATAGTACCTCA-1	C13	TC	-12.2675	-0.586671
SCH5#GCCATAATCTCTGACC-1	C24	Myeloid	0.677591	1.44194
SCH5#GTAGTACAGTCCGTGC-1	C20	Myeloid	0.209248	-0.375736
SCH5#TACTGCCAGTAGGAAG-1	C19	Myeloid	0.863742	0.793077
SCH5#TTTGGTTTCACTAGGT-1	C24	Myeloid	2.88612	5.24493
SCH5#TTTGCGCCAATCATCG-1	C20	Myeloid	1.18385	1.30054
SCH5#ATGTACGCAGCCACGT-1	C21	Myeloid	4.05496	7.40943
SCH5#CTCATGCCACCACCAG-1	C19	Myeloid	0.285299	1.62718
SCH5#GCATTCCCAATTCTCT-1	C24	Myeloid	3.25109	1.86561
SCH5#TTGCGAATCGGTTAGT-1	C25	Myeloid	1.79317	2.32804
SCH5#CGCTATCCAAACCTAC-1	C13	TC	-10.502	-1.41483
SCH5#TACGCCTTCCTAAAGC-1	C24	Myeloid	2.8587	1.72452
SCH5#AATACGCTCCGGCTGA-1	C24	Myeloid	2.50329	3.4244
SCH5#GCCATAACATTAGCAC-1	C19	Myeloid	0.463539	0.16909
SCH5#GGTTGCGCAGTAGTCT-1	C23	Myeloid	3.29712	4.75999
SCH5#TAAGCCAAGTAGGAAG-1	C24	Myeloid	2.92956	1.62615
SCH5#GAAGAGCCAGAGTCGA-1	C24	Myeloid	3.61291	3.378
SCH5#TGTGACAAGCGAATAT-1	C25	Myeloid	2.06125	2.21539
SCH5#AATGTCGAGGTTAGTA-1	C21	Myeloid	4.28117	5.907
SCH5#GCATGATAGTATACGA-1	C24	Myeloid	2.93107	4.3551
SCH5#GCATTCCAGTCCCTCT-1	C4	nmSC	1.02719	-13.0719
SCH5#GCACGCAGTACGCAAG-1	C20	Myeloid	-0.547646	-1.4978
SCH5#TCCAGAAAGGTTCGAG-1	C21	Myeloid	3.70704	7.21755
SCH5#TTCGGTCCAACTAGAA-1	C24	Myeloid	3.26099	5.91964
SCH5#CACCTTGGTGCGCTCA-1	C24	Myeloid	3.59244	5.02654
SCH5#CCTGCTAGTCAGTGCC-1	C24	Myeloid	1.95917	2.62781
SCH5#ACCTGCTCATTGAACC-1	C22	Myeloid	3.26206	4.91175
SCH5#CAAGAAAAGATCTCAC-1	C24	Myeloid	1.85433	2.06561
SCH5#TTCAACTTCGATATGC-1	C10	NKC	-10.7442	1.56479
SCH5#CTAGGGCGTTCACGTA-1	C25	Myeloid	2.09284	4.64921
SCH5#AGTGTACCAACACGGA-1	C24	Myeloid	3.57008	2.22726
SCH5#CGTACAATCCCTACGT-1	C21	Myeloid	3.91446	8.02448
SCH5#GAGGCTCAGGGCATTG-1	C24	Myeloid	4.02483	1.36711
SCH5#ACTGCGGAGTTCGTTG-1	C24	Myeloid	3.07993	4.47279
SCH5#ATTTGTCTCTTCCACG-1	C24	Myeloid	2.14725	2.96749
SCH5#GTCACGGCAAACCTAC-1	C24	Myeloid	2.04224	2.33926
SCH5#GTCTACCTCGAGTTAC-1	C24	Myeloid	1.9658	3.12818
SCH5#ATGTTTCTCATGAACC-1	C15	Myeloid	1.29372	-1.27181
SCH5#ATATTCCAGAGAAGCA-1	C23	Myeloid	-0.338445	0.686081
SCH5#GCTTTCGTCTACTTTG-1	C21	Myeloid	4.31447	6.63622
SCH5#CCCAGAGTCTCGACCT-1	C19	Myeloid	0.649181	-0.9501
SCH5#CTTGCTGGTGACAAGC-1	C24	Myeloid	0.658052	1.71312
SCH5#AAGGTTCTCCGTTAGA-1	C9	PC_VSMC	-0.202534	-9.46627
SCH5#ATAGGCTTCGCAAGCC-1	C13	TC	-10.2965	-1.87967
SCH5#GCAAAGGCATGGATGG-1	C4	nmSC	1.65401	-14.4103
SCH5#TACATTCTCGTCAACA-1	C21	Myeloid	4.47071	7.50026
SCH5#TAGGTCAGTGATGCTT-1	C17	Myeloid	-0.597017	-4.69867
SCH5#ACCAAACCAAGGCGTA-1	C20	Myeloid	-0.0609911	-1.07008
SCH5#TTACTTGTCTTTCGAT-1	C19	Myeloid	2.02022	0.762606
SCH5#TTGTCTAGTCAACTGT-1	C24	Myeloid	2.04059	1.70573
SCH5#CCAGATACACTCAAGT-1	C4	nmSC	2.63976	-14.5415
SCH5#TAGCGGCGTAACATAG-1	C24	Myeloid	1.07338	3.27663
SCH5#AATGGAACAGTAGTCT-1	C24	Myeloid	1.86745	2.57927
SCH5#ACTTCCGTCCCACGGA-1	C24	Myeloid	2.54221	2.19367
SCH5#CTCTACGCACACATGT-1	C24	Myeloid	3.29953	3.5686
SCH5#CCCAGAGCACAAACGG-1	C24	Myeloid	3.46264	1.12014
SCH5#GGCGAAATCTATCTTG-1	C24	Myeloid	1.09348	2.02883
SCH5#CTCACCACAAGAAACT-1	C13	TC	-11.1773	-0.125214
SCH5#AACAAAGCAAGGTTCT-1	C10	NKC	-10.9825	1.80403
SCH5#AGGACGACAACGCAAG-1	C14	Myeloid	-1.95989	-6.32966
SCH5#GCATGATCATTGTGAC-1	C25	Myeloid	-0.153167	3.64647
SCH5#GTCACCTAGAGTGGAA-1	C13	TC	-10.0086	-1.7536
SCH5#CAGTATGAGGAGAACA-1	C24	Myeloid	3.98021	2.87987
SCH5#AAATGAGCACGGTTAT-1	C24	Myeloid	2.00575	1.70759
SCH5#AGATAGAGTCTCTAAG-1	C24	Myeloid	2.9151	4.54913
SCH5#TTCGGTCTCTACATCT-1	C25	Myeloid	2.40455	3.02958
SCH5#CGGACTGAGGGCATTG-1	C4	nmSC	0.111166	-14.5356
SCH5#GCCAGACTCACAACAC-1	C20	Myeloid	0.55575	0.145531
SCH5#TGTACGAAGCGTATCT-1	C19	Myeloid	2.05353	0.202378
SCH5#GCGAGTCCACATTGCA-1	C20	Myeloid	0.25428	-0.192054
SCH5#GTAGTACGTGCCGGTT-1	C7	Endothelial	-7.43247	-10.5893
SCH5#TTCATTGAGTTCAACC-1	C24	Myeloid	3.1832	4.45215
SCH5#GATCATGCACCACAGC-1	C4	nmSC	1.08702	-13.6519
SCH5#TTACCCGAGATATGAC-1	C20	Myeloid	1.12363	0.584802
SCH5#CAGGATTTCGGAGTTT-1	C19	Myeloid	0.0543377	0.712088
SCH5#GAAGAGCGTCCTTATT-1	C20	Myeloid	-0.388016	-0.198783
SCH5#TCCCACAAGTCGAAAT-1	C25	Myeloid	3.66219	2.80781
SCH5#TTTGTGTTCGGCTATA-1	C24	Myeloid	3.62301	4.10065
SCH5#CGTGGCAAGTCTGTGT-1	C13	TC	-11.151	-2.00994
SCH5#AAGGAGCGTGCATTGT-1	C20	Myeloid	1.6325	0.865723
SCH5#ACAAAGATCTGGCACG-1	C13	TC	-11.9655	-0.798921
SCH5#TAGGAGGTCTATGAGC-1	C19	Myeloid	3.52978	4.03896
SCH5#TGGAAGGGTGGCCTCA-1	C19	Myeloid	3.42837	7.04731
SCH5#ACAAACCGTTTCGTTT-1	C25	Myeloid	1.76707	2.83841
SCH5#TCAAGACTCTTTATCG-1	C24	Myeloid	2.03552	2.82197
SCH5#AAAGGGCCAGACTAAA-1	C24	Myeloid	3.44968	4.13507
SCH5#AATGCCACAATTGGCT-1	C25	Myeloid	1.27692	2.80035
SCH5#GTAATCGAGTCGATAA-1	C23	Myeloid	3.99489	1.52443
SCH5#GTAATCGTCTTCCGTG-1	C24	Myeloid	3.23957	2.80717
SCH5#GGCGTTGCATCCCTTG-1	C25	Myeloid	3.34824	2.44708
SCH5#CCGTAGGGTACGCCCA-1	C4	nmSC	1.01879	-14.9686
SCH5#GAAGAGCCAAGGACCA-1	C19	Myeloid	1.9575	0.327544
SCH5#ACCAAACAGCCGCAAA-1	C20	Myeloid	-0.0866344	-1.91441
SCH5#ATATTCCTCGAACACT-1	C10	NKC	-10.8383	1.39783
SCH5#GAGTGAGGTTAGGAAT-1	C19	Myeloid	0.0164002	-0.690852
SCH5#GATCGTACAATCACTG-1	C24	Myeloid	3.74045	4.26996
SCH5#GGCGAAAGTATCTGCA-1	C22	Myeloid	2.69492	4.82586
SCH5#TTTACGTGTTTCTTAC-1	C24	Myeloid	3.82411	4.61782
SCH5#GCGGTGTGTTCAGTTG-1	C20	Myeloid	0.171048	-1.01154
SCH5#GGAACCCCAATCAGGG-1	C10	NKC	-11.1309	1.76491
SCH5#TCAAGGTTCCAGGCCA-1	C24	Myeloid	2.448	1.2451
SCH5#TTGCCCATCAGTGGTT-1	C23	Myeloid	3.97222	0.953379
SCH5#GGAGAACTCCTAAAGC-1	C3	nmSC	3.22854	-15.0873
SCH5#TATGTGGGTATTCACG-1	C24	Myeloid	3.65411	4.85105
SCH5#CGGACTGCATCGCCTT-1	C20	Myeloid	-0.247882	-1.0402
SCH5#GTCACCTAGTGATCTC-1	C20	Myeloid	-0.807545	-0.694015
SCH5#GTCACTCTCGAGTGTT-1	C19	Myeloid	2.41536	1.37464
SCH5#TAAGCCACATTTCACT-1	C24	Myeloid	2.54735	0.371299
SCH5#CACCACTAGCGGACAT-1	C19	Myeloid	-0.43071	-0.976691
SCH5#CAACGGCAGGTACTCT-1	C21	Myeloid	3.09604	2.68834
SCH5#TCGCAGGGTAACATAG-1	C24	Myeloid	3.25629	4.9309
SCH5#AGCGATTAGCAATAAC-1	C24	Myeloid	2.80783	2.29342
SCH5#AAATGCCAGTTGGAAT-1	C23	Myeloid	3.93033	2.48973
SCH5#ACCGCAGCAAGAGCGT-1	C19	Myeloid	-0.512437	-0.434382
SCH5#CTTTGCGTCCCGAAGC-1	C21	Myeloid	3.43584	6.75694
SCH5#GTTATTCAGGTTGACG-1	C7	Endothelial	-7.55157	-10.9538
SCH5#TAGGAGGCACTGTCGG-1	C10	NKC	-10.8004	2.99377
SCH5#CACATGAAGACCAATA-1	C25	Myeloid	2.72718	3.2722
SCH5#CCCTAACGTCTGCGCA-1	C9	PC_VSMC	0.288097	-9.51741
SCH5#TAGCATGCACTCGCAG-1	C23	Myeloid	4.6921	3.2999
SCH5#AGGCCCAAGGCTTCGC-1	C24	Myeloid	3.51895	2.38365
SCH5#GCCCGAAAGCTACGTT-1	C24	Myeloid	2.46889	3.08788
SCH5#TCTCAGCTCACATTCT-1	C12	TC	-12.3921	-1.59277
SCH5#ATGTCTTTCGTTGTTT-1	C20	Myeloid	0.0755374	1.96229
SCH5#GAAGTCTCACTGTTAG-1	C24	Myeloid	2.11003	0.986209
SCH5#GCGTAGCAGTAACACA-1	C8	Fibroblast	0.520603	-8.71536
SCH5#GCTTTCGTCGATAGCT-1	C23	Myeloid	3.40608	1.91103
SCH5#TGACAACGTTAACCGT-1	C19	Myeloid	1.60919	-0.0806315
SCH5#CTGTATTTCCTCCATG-1	C25	Myeloid	4.13769	2.82197
SCH5#GCGGTGTAGAGCGGTT-1	C24	Myeloid	3.21597	4.81432
SCH5#TTACGTTAGGGTCCCT-1	C13	TC	-10.6194	-1.4012
SCH5#ATCCTGCGTCGATTAC-1	C20	Myeloid	-0.445391	0.356136
SCH5#CTCTAGCCACATAAAG-1	C22	Myeloid	2.79404	4.90469
SCH5#GAGCATTTCTATCTCA-1	C25	Myeloid	4.1953	2.92223
SCH5#GATTGACAGAGGCAGG-1	C25	Myeloid	3.00101	3.87796
SCH5#TCGAGCGAGCGTTAGG-1	C24	Myeloid	3.25159	3.71087
SCH5#CATTGGAGTAGAGAGA-1	C21	Myeloid	4.26894	8.01381
SCH5#CCCTAGTCATTCTTTG-1	C22	Myeloid	4.31448	5.39964
SCH5#CCTTAATGTTAACTCG-1	C24	Myeloid	2.95948	3.02113
SCH5#GAGTGAGGTGATAACA-1	C24	Myeloid	3.08022	2.94284
SCH5#GCACCTTCACTTATGG-1	C21	Myeloid	4.18161	7.58874
SCH5#GGAATCTAGACTCTTG-1	C23	Myeloid	3.53632	3.6195
SCH5#CAAGAAACACGCGACT-1	C20	Myeloid	1.05237	1.98252
SCH5#GCCTACTGTAACCATC-1	C11	TC	-13.5128	-0.899302
SCH5#ACAAGCTTCCATGTTT-1	C22	Myeloid	4.11796	5.19342
SCH5#CTGTATTAGAACCCGA-1	C12	TC	-12.2765	-1.02371
SCH5#TGCTATTCACGTTACA-1	C24	Myeloid	2.65892	2.789
SCH5#AGGACGACATGGCCCA-1	C23	Myeloid	1.86474	1.88544
SCH5#GCCATAAAGTACAACA-1	C7	Endothelial	-7.50696	-10.421
SCH5#ACCCAAAGTATTCTCT-1	C25	Myeloid	2.79697	3.68396
SCH5#CCGTAGGCATTCCCGT-1	C13	TC	-12.2267	-0.921658
SCH5#CTCACCATCAGCACGC-1	C24	Myeloid	1.61593	1.60411
SCH5#GCTCGAGAGATCCGAG-1	C24	Myeloid	1.68942	1.13228
SCH5#GGTGAAGCAATCATCG-1	C20	Myeloid	1.51585	1.16445
SCH5#CTAACTTCAAGCGACA-1	C24	Myeloid	2.40923	2.68648
SCH5#TCACCTGAGAGGCAGG-1	C3	nmSC	3.21774	-14.691
SCH5#ATAGTCGGTAACCCAT-1	C23	Myeloid	3.14322	2.91267
SCH5#TGTAAGCGTCATAGAA-1	C24	Myeloid	2.83149	2.75575
SCH5#AATGGAAGTGCATTGT-1	C2	nmSC	1.69394	-13.7972
SCH5#GAAAGTATCAGTCTTT-1	C23	Myeloid	3.82909	3.18653
SCH5#TACCTCGTCAACGTGT-1	C12	TC	-11.5835	-2.24462
SCH5#CCCAGAGAGGGAAGCG-1	C19	Myeloid	3.70979	6.34132
SCH5#CGTTCCATCTGCTACC-1	C19	Myeloid	0.70998	0.66832
SCH5#TCAAGGTTCGACTCGG-1	C13	TC	-11.3573	0.0305781
SCH5#TCCGACTGTGATCAGG-1	C20	Myeloid	0.455995	1.75102
SCH5#TGTTAGGGTGACGCAA-1	C24	Myeloid	2.27732	2.47199
SCH5#AACAGTCGTGCTGAAG-1	C21	Myeloid	3.46086	6.7642
SCH5#CGATGATTCTTGTCAT-1	C24	Myeloid	2.90347	3.60199
SCH5#CTCAGAACAGAACAGC-1	C24	Myeloid	2.96353	2.22528
SCH5#AGTCCGGAGTAACATG-1	C21	Myeloid	4.39981	7.07439
SCH5#GATGATCGTGCATTGT-1	C21	Myeloid	4.08737	7.62831
SCH5#TCAGGTACAATGGCTT-1	C25	Myeloid	3.75111	3.04995
SCH5#ACGGATTTCTACATCT-1	C17	Myeloid	-0.931821	-5.24242
SCH5#TGCTCACGTACCCATA-1	C21	Myeloid	3.8609	4.63342
SCH5#CGGTGCACATGGGAAC-1	C24	Myeloid	2.47111	3.10866
SCH5#CTCCCAAAGATCGAGC-1	C8	Fibroblast	0.976506	-8.65671
SCH5#TTGGTCCCACTCCCAT-1	C24	Myeloid	4.46895	2.53082
SCH5#GGAACCCGTCCTCAGG-1	C8	Fibroblast	0.258659	-8.83522
SCH5#AACCTGAGTCGTAGTT-1	C4	nmSC	1.55423	-13.8812
SCH5#GCGAGAAAGGTCGGTA-1	C24	Myeloid	0.819525	1.97062
SCH5#AACAAAGCATTGAACC-1	C19	Myeloid	2.32872	0.808757
SCH5#TATCGAGGTGGACAGT-1	C20	Myeloid	0.0111473	-0.90165
SCH5#AGTCCGGAGGATGCCA-1	C20	Myeloid	-0.868295	-0.830669
SCH5#GGACACCGTTCTACCC-1	C11	TC	-13.4224	-0.716785
SCH5#GTCACAATCAGAGTGG-1	C7	Endothelial	-7.12813	-10.659
SCH5#GAGATTCTCTTCCACG-1	C24	Myeloid	3.1081	3.56123
SCH5#GTTATTCAGTCGTGAG-1	C19	Myeloid	1.5074	-1.37218
SCH5#AGTTTGGAGTCGATAA-1	C20	Myeloid	-0.697608	-1.87874
SCH5#CAAGGCCAGAGAGTTT-1	C25	Myeloid	4.19444	2.64228
SCH5#GTGTCAAGTAAACCCT-1	C21	Myeloid	3.892	4.62886
SCH5#GCCAGCATCTCGGCGA-1	C19	Myeloid	0.580227	-1.37393
SCH5#ACTGCGGCATCGGCTG-1	C23	Myeloid	4.08412	3.28118
SCH5#GTGACATAGTTACACC-1	C24	Myeloid	2.92771	1.7908
SCH5#TGCATGACAATGTGCT-1	C23	Myeloid	4.11868	4.21524
SCH5#TAAGTGCAGGTCTTTG-1	C20	Myeloid	0.739059	0.0494873
SCH5#GAAGTCTTCCGATGCG-1	C22	Myeloid	2.3714	4.98322
SCH5#AGCGTGCGTGCGTCCA-1	C13	TC	-10.4305	-0.328925
SCH5#CCGCATTAGAGAACCC-1	C19	Myeloid	2.41102	0.154703
SCH5#CTGGCAGAGAACTCCT-1	C10	NKC	-10.6243	1.13888
SCH5#GCAGCTGGTCCTATTT-1	C25	Myeloid	1.80326	3.79043
SCH5#ATTGTGGAGGCATGCA-1	C17	Myeloid	0.990776	0.993337
SCH5#CACAACACATTTCACT-1	C24	Myeloid	0.757855	0.667642
SCH5#GCAGCCACACTCCTCA-1	C24	Myeloid	2.14997	1.59725
SCH5#GCAACCGTCTCTGCAC-1	C24	Myeloid	4.16942	2.02382
SCH5#TAGGTGTAGCGCCTAC-1	C24	Myeloid	3.51396	3.85781
SCH5#CACAGATAGCTGAGGT-1	C19	Myeloid	2.00598	-0.699016
SCH5#TCGCCTATCAGTGTGT-1	C22	Myeloid	3.54941	5.37571
SCH5#TGGTCAAAGTAATCAG-1	C24	Myeloid	2.34724	5.76845
SCH5#AGACAAACAGTTAAAG-1	C23	Myeloid	3.65197	2.43663
SCH5#GCGGGTTAGCGTCTGC-1	C25	Myeloid	5.00577	1.97833
SCH5#TACGCCTTCGAGCGCT-1	C24	Myeloid	3.5543	4.36452
SCH5#GGAACTTCACTTTGGA-1	C21	Myeloid	3.05094	2.60662
SCH5#ACCCAAAGTATATGGA-1	C23	Myeloid	4.0637	1.60007
SCH5#TTAGCGATCCAGGTAT-1	C24	Myeloid	2.00491	3.81995
SCH5#ACCATCCGTTATCGAC-1	C25	Myeloid	1.95243	4.96301
SCH5#TACATTCAGCTGAGGT-1	C24	Myeloid	3.73685	3.86737
SCH5#CAGTGTAAGTGGACGT-1	C22	Myeloid	3.2783	4.83537
SCH5#AGGCCCATCACGTCAA-1	C25	Myeloid	3.98542	1.71889
SCH5#CTTTGCGCACCCTTTG-1	C20	Myeloid	0.738527	0.664779
SCH5#TGATGCAAGAGAATTC-1	C24	Myeloid	1.00951	1.15894
SCH5#AACTGTGCAGTAGGCA-1	C25	Myeloid	1.56694	2.42432
SCH5#GCCCGAAAGTAATGTG-1	C23	Myeloid	4.03245	2.66342
SCH5#GTTGGTACATAAAGTG-1	C20	Myeloid	0.734653	1.43775
SCH5#GAGATTCAGAAATTCG-1	C13	TC	-12.1289	-0.315333
SCH5#CAATCCCTCGAACACT-1	C19	Myeloid	0.569411	-1.68076
SCH5#CCGCATTAGACTAGCG-1	C19	Myeloid	2.05588	0.325064
SCH5#GCATGATCATCATCGA-1	C24	Myeloid	1.8721	2.31911
SCH5#TATCGAGAGTTGACAA-1	C24	Myeloid	1.6107	2.96772
SCH5#CAGCTGGGTAAACGAT-1	C24	Myeloid	3.72584	4.26078
SCH5#GTGACATCAACGGGTA-1	C22	Myeloid	2.13097	4.7025
SCH5#GGATAGGTCCTGTAGA-1	C18	Myeloid	1.70528	-1.74405
SCH5#TTGTTCAGTTCAGAAA-1	C23	Myeloid	4.37361	4.25336
SCH5#AACAAAGCATCATCGA-1	C19	Myeloid	-0.523771	0.302973
SCH5#CTGGGACTCCGGACTG-1	C24	Myeloid	2.64121	3.96799
SCH5#TCAGTCCAGGTAGGAA-1	C24	Myeloid	3.75157	2.49521
SCH5#TTAGCGAAGATGTTCC-1	C13	TC	-11.9467	-0.658779
SCH5#CAGTATGAGGCTGGAT-1	C7	Endothelial	-7.83657	-10.3757
SCH5#CGCGCAATCTGAGTAC-1	C23	Myeloid	3.78281	1.57623
SCH5#GTGACATGTGAGTTGG-1	C9	PC_VSMC	0.239306	-9.13281
SCH5#TATCGAGAGACGCCAA-1	C20	Myeloid	0.743586	1.63566
SCH5#TCCAGAAGTTTAGAAG-1	C24	Myeloid	0.489799	0.49178
SCH5#ACTCGGGTCAGTGTAC-1	C13	TC	-11.114	-0.62294
SCH5#TACGCAACACTTGCGG-1	C13	TC	-11.6889	-0.218192
SCH5#TAGGTCAAGTAGCAAT-1	C25	Myeloid	2.91919	3.82827
SCH5#AGCGATTGTGACGCAA-1	C12	TC	-11.4832	-1.76184
SCH5#GTTACGAAGTGGTGTG-1	C24	Myeloid	0.590202	0.307193
SCH5#AAACTGCCAAGGCGTA-1	C24	Myeloid	2.59547	3.33675
SCH5#CACTGAAGTAGAAAGG-1	C9	PC_VSMC	-0.261711	-9.47088
SCH5#TAGCTTTGTATACGCT-1	C14	Myeloid	-1.21746	-5.97298
SCH5#TCCGACTTCGCCACTT-1	C24	Myeloid	3.44501	1.92559
SCH5#CCCAGAGTCTTCATAC-1	C24	Myeloid	1.99759	2.6271
SCH5#GCATTCCTCTCCAACC-1	C24	Myeloid	1.20509	1.9317
SCH5#TAACAGCCAGTAAGCG-1	C24	Myeloid	4.27945	2.31663
SCH5#TACGCAATCTAGCTGA-1	C24	Myeloid	2.15869	3.0677
SCH5#CCGAAGCAGCGAATAT-1	C23	Myeloid	4.702	3.55371
SCH5#GTCACTCCAGCAACGA-1	C22	Myeloid	3.21795	6.29473
SCH5#CACCTTGTCCATAACG-1	C24	Myeloid	0.995414	0.506511
SCH5#TACTCGCGTGCTGTCG-1	C7	Endothelial	-7.48702	-10.8059
SCH5#TTGCTTAGTCTCGGGT-1	C24	Myeloid	0.874941	1.60752
SCH5#AATGCCAAGTCAGGAC-1	C13	TC	-11.1025	-0.467178
SCH5#AACCTGACACAAACAA-1	C13	TC	-11.4283	-0.605317
SCH5#AGCTGGCGTCTGGATT-1	C24	Myeloid	1.57498	2.72604
SCH5#CAACCAACACGAACGA-1	C24	Myeloid	3.38197	5.04488
SCH5#AGTTACGGTATTTGCG-1	C24	Myeloid	2.10887	2.22468
SCH5#CAGTGCGTCTTCTTCC-1	C24	Myeloid	2.3246	3.60596
SCH5#CATTCATTCCTATCCG-1	C24	Myeloid	2.86994	3.26082
SCH5#GGGTGTCTCGAGGTCC-1	C20	Myeloid	-0.194363	-1.85104
SCH5#AGGCGTCAGGCGATTG-1	C21	Myeloid	1.36977	2.56246
SCH5#GCAGCTGTCCATACCC-1	C24	Myeloid	1.58153	3.79105
SCH5#GGCGTTGTCATTGCCC-1	C19	Myeloid	-0.00626436	-1.33155
SCH5#AAAGGGCCACTAGGAG-1	C20	Myeloid	-0.291463	-0.842973
SCH5#GGTGAAGCAAGGATGC-1	C23	Myeloid	3.04071	1.638
SCH5#TGCCTCAGTCTGATTG-1	C24	Myeloid	1.56438	1.85461
SCH5#CCTAAAGGTCTCTGGG-1	C20	Myeloid	-0.126844	-0.750343
SCH5#GGAATCTTCTTGGCCT-1	C25	Myeloid	4.40402	2.3495
SCH5#CCTGGGAGTTTGAAGA-1	C13	TC	-11.3007	-0.0347612
SCH5#TCCCACAAGTACGCGA-1	C24	Myeloid	2.02153	0.916099
SCH5#TTGAGTGTCTTAGTGG-1	C24	Myeloid	2.71307	3.90849
SCH5#CACCTGTTCGATGCAT-1	C24	Myeloid	2.20697	1.61881
SCH5#CCAGAATTCGCTATAG-1	C4	nmSC	1.00574	-13.8191
SCH5#GTCACGGAGAGGAACA-1	C24	Myeloid	1.79215	0.723282
SCH5#TAGCACATCTTCAGAG-1	C20	Myeloid	-0.504164	-0.868499
SCH5#TCTAGTTAGACTAATG-1	C23	Myeloid	4.26506	2.91858
SCH5#CAGGATTGTTCATTTC-1	C13	TC	-10.9619	-1.27116
SCH5#CAGTATGCATTAACGC-1	C13	TC	-12.3778	-0.868548
SCH5#GAAAGTACAGCGTACC-1	C24	Myeloid	3.44465	4.51417
SCH5#GTAGACTAGTTAGCGG-1	C7	Endothelial	-7.3517	-10.4929
SCH5#CTTCTAATCATACTTC-1	C20	Myeloid	-0.288831	-1.24034
SCH5#GATGGCCCAGTAAGAT-1	C24	Myeloid	4.57776	1.23199
SCH5#CAGCCTTTCCATACGA-1	C19	Myeloid	1.95523	-0.6303
SCH5#TGGGTTAGTACGCCCA-1	C21	Myeloid	3.98416	8.09061
SCH5#AACAAAGCAAGTGGCA-1	C24	Myeloid	2.36914	2.62548
SCH5#AATGGAAAGTCTCCAA-1	C23	Myeloid	5.20485	2.25454
SCH5#CGCTAGGAGGCCAGTA-1	C24	Myeloid	2.85873	2.22278
SCH5#AACAAAGGTACGACCC-1	C4	nmSC	0.949347	-14.2179
SCH5#ATATTCCCATTTGGCA-1	C24	Myeloid	3.42239	3.72943
SCH5#GCTCACTCAGGTGGTA-1	C20	Myeloid	-0.416719	-1.75362
SCH5#CTGTTCGAGTAGCAAT-1	C23	Myeloid	4.55117	1.93308
SCH5#TGGGTGCGTGTTAGAA-1	C11	TC	-12.3387	0.595112
SCH5#GAAGTCTTCTACTTTG-1	C22	Myeloid	3.21968	4.52812
SCH5#CCATACCGTCAGAGTG-1	C10	NKC	-10.8317	2.19087
SCH5#CGCTATCTCTGTTTAC-1	C12	TC	-11.6921	-2.20115
SCH5#TAATCGGAGGCGATTG-1	C13	TC	-12.9662	-0.622167
SCH5#CACGTTCAGCTGAGGT-1	C20	Myeloid	0.0937179	-0.506645
SCH5#CCATACCCAGAAAGAG-1	C24	Myeloid	2.8934	4.76228
SCH5#CTTGAAGTCGAGCGCT-1	C19	Myeloid	-0.232866	1.37201
SCH5#TATGTGGTCGGGCTCA-1	C25	Myeloid	3.13971	3.16273
SCH5#TATTGCTTCGGTAGGA-1	C20	Myeloid	0.6609	-0.240985
SCH5#TAACAGCGTGCCCGAT-1	C24	Myeloid	3.66404	4.76477
SCH5#TACATTCTCGCTTCAC-1	C21	Myeloid	3.71647	6.61402
SCH5#CGTGGCACACGACGAA-1	C7	Endothelial	-7.37039	-10.8107
SCH5#TCAATTCTCGCGCTGA-1	C20	Myeloid	0.473556	2.03246
SCH5#CAGCTAACATAGCCAT-1	C24	Myeloid	2.32231	2.22905
SCH5#GCAGCTGTCCGTTTCG-1	C25	Myeloid	4.84637	0.834306
SCH5#CAGTGTACAAACCCTA-1	C13	TC	-10.3336	-0.592303
SCH5#GATTAGCCAAGTAACA-1	C24	Myeloid	3.67681	3.60156
SCH5#GAAAGTATCGCCAGAC-1	C25	Myeloid	2.9805	3.82168
SCH5#TCAGCTCAGGCCAATG-1	C13	TC	-12.285	-0.962173
SCH5#ACAATCGCATGGTTTG-1	C24	Myeloid	2.40216	2.78032
SCH5#AAGGTTCGTGAGGGTT-1	C21	Myeloid	4.41777	6.91635
SCH5#ATGTACGAGTGGGACT-1	C24	Myeloid	1.16432	0.831458
SCH5#GTAATCGCACTCCACT-1	C13	TC	-10.6296	-0.933903
SCH5#AAATGAGTCGATGAAA-1	C21	Myeloid	4.26094	6.36913
SCH5#GAGCATTTCCTTTGCG-1	C25	Myeloid	3.42213	2.36051
SCH5#GGTTGCGCATCGTGAT-1	C22	Myeloid	3.19136	5.66924
SCH5#TATTGCTTCGGTTAGT-1	C25	Myeloid	1.68672	2.70897
SCH5#TCACTCGTCGTGGTAT-1	C25	Myeloid	1.85542	3.48909
SCH5#CCTGCTATCGTGGAAG-1	C13	TC	-11.0546	-0.608898
SCH5#AGTTTGGGTTGGACGA-1	C11	TC	-12.2264	1.2319
SCH5#TATGTTCTCCATGACA-1	C20	Myeloid	1.50781	0.240482
SCH5#ACAATCGCAGAATGCG-1	C24	Myeloid	3.56488	3.19147
SCH5#GTTACGACATTGTTCT-1	C24	Myeloid	0.898037	1.13779
SCH5#ACTAACGTCTTCTCTC-1	C24	Myeloid	3.74768	1.31656
SCH5#CGAGTTATCTATGAGC-1	C25	Myeloid	2.56004	2.95483
SCH5#CGCTAGGCATGCGCTG-1	C23	Myeloid	4.69046	3.39509
SCH5#TTCGGTCCATGTATCG-1	C24	Myeloid	1.72959	1.07842
SCH5#GGTAGGAAGTCCCGCA-1	C20	Myeloid	0.925525	-0.112148
SCH5#TCGCCTACAAGCAACG-1	C21	Myeloid	3.209	3.84038
SCH5#AACGAGGAGTAGACCG-1	C24	Myeloid	3.70806	2.85307
SCH5#AAAGGATTCGGTGATT-1	C20	Myeloid	-0.42783	-1.45645
SCH5#GAGGCTCCATCGCTAA-1	C24	Myeloid	2.73912	3.31384
SCH5#GCCTAGGAGGTCTTTG-1	C22	Myeloid	3.98366	6.11153
SCH5#TGTAAGCTCGTGGCGT-1	C24	Myeloid	2.46245	2.86666
SCH5#AGATTCGCACGTACAT-1	C22	Myeloid	3.59241	5.20907
SCH5#CCGTACTGTGACAAGC-1	C19	Myeloid	1.74381	1.3655
SCH5#GGTCATAGTCTGTGTA-1	C21	Myeloid	3.19749	6.25624
SCH5#AGACAAATCCCGGGTA-1	C24	Myeloid	3.01562	2.57897
SCH5#CACATGACAACGTAGG-1	C21	Myeloid	3.42244	5.42442
SCH5#CGATGATGTGCAACAG-1	C24	Myeloid	2.5315	4.05037
SCH5#TTGTCTAAGGGTAGTC-1	C23	Myeloid	4.71037	0.908025
SCH5#AAACTGCGTACAAATG-1	C25	Myeloid	3.49932	3.06275
SCH5#AGCCCGAAGGCGACTA-1	C21	Myeloid	2.98612	4.28501
SCH5#ATAGGCTTCGCTAGTA-1	C25	Myeloid	1.65015	3.96124
SCH5#GGAACTTAGTTGGAAT-1	C1	nmSC	0.396726	-13.89
SCH5#GGAGAACAGCTCGTTA-1	C24	Myeloid	1.04828	3.47918
SCH5#TACAGCAAGTTAGAGT-1	C22	Myeloid	2.81254	0.468158
SCH5#TGAGTCAAGCACGTAG-1	C19	Myeloid	1.52048	-0.621475
SCH5#CGCTATCTCGGTCTCT-1	C13	TC	-11.5627	-0.152608
SCH5#CCGTGAGCATCCATAG-1	C20	Myeloid	2.95806	3.51795
SCH5#TCAGTTTAGAGGAACA-1	C25	Myeloid	0.0842936	4.52407
SCH5#TTTACGTAGTGCTGAG-1	C13	TC	-10.6812	-0.260548
SCH5#TAGGTGTGTCATCAAC-1	C19	Myeloid	1.57024	1.65266
SCH5#TATCTGTAGATAGGTT-1	C25	Myeloid	2.48254	3.57609
SCH5#TTGCGAAAGGCATGCA-1	C23	Myeloid	2.39565	0.0850593
SCH5#AGGCGAACATCCTGGG-1	C20	Myeloid	0.707533	-0.822381
SCH5#ACATGCACAGGCTACC-1	C23	Myeloid	3.98141	4.06967
SCH5#GAGCATTTCTTCTTCC-1	C4	nmSC	1.45882	-13.8356
SCH5#AATGGCTCATAGATAG-1	C24	Myeloid	3.49615	4.89071
SCH5#CACATGAGTAGTCTGT-1	C19	Myeloid	1.71553	1.60618
SCH5#TACATTCTCTACTTTG-1	C24	Myeloid	0.937912	2.81677
SCH5#AACGAGGGTCTGATTG-1	C19	Myeloid	0.382787	-0.733942
SCH5#TAGCCGGCAGGGAGTT-1	C21	Myeloid	4.35203	4.83285
SCH5#GCGCATGAGTTCGCGC-1	C24	Myeloid	0.901418	1.25663
SCH5#GTAGTACTCGACTTAG-1	C25	Myeloid	1.06807	4.32472
SCH5#ACCGAATAGTAACTCC-1	C25	Myeloid	2.21409	2.2058
SCH5#GCATTGACAGTAGTTC-1	C11	TC	-12.8854	-0.131832
SCH5#TTGCGGGCAGATGGCA-1	C24	Myeloid	3.12628	2.03334
SCH5#GATCGTATCTATAGGC-1	C4	nmSC	2.43921	-14.3391
SCH5#CATGTTTCACCGAAAG-1	C21	Myeloid	4.23297	6.9528
SCH5#CCAGATAGTTTAGACC-1	C20	Myeloid	1.34069	-0.175433
SCH5#GCCCAGAGTTGTGAGG-1	C24	Myeloid	2.66376	2.79285
SCH5#TACTAGGCACCTGGTG-1	C24	Myeloid	2.21129	1.18665
SCH5#CATTCCGTCGCGGCAT-1	C21	Myeloid	4.61748	7.4866
SCH5#CCCTAACGTGGACAGT-1	C19	Myeloid	1.05537	2.61414
SCH5#TAGCCGGGTGTCCAGC-1	C24	Myeloid	1.4607	3.14783
SCH5#TTGCGGGGTTCTCGAA-1	C24	Myeloid	2.34326	4.16038
SCH5#ATGTACGCACTTATGG-1	C24	Myeloid	2.44277	2.93272
SCH5#CAAGCTACAGGTAGCA-1	C24	Myeloid	2.74719	5.24508
SCH5#GCTCCTAAGGAACCGT-1	C11	TC	-13.3281	-0.994579
SCH5#TGACAACTCTATCTCA-1	C10	NKC	-10.8458	1.66379
SCH5#TGTACGAGTTTCTTAC-1	C10	NKC	-10.9798	1.08223
SCH5#CAGTGTAGTATCCTTT-1	C24	Myeloid	2.94881	1.72798
SCH5#CACCTGTTCGGGCTCA-1	C24	Myeloid	2.54028	5.07883
SCH5#TTTGCGCGTCATGAGG-1	C24	Myeloid	2.76077	3.3379
SCH5#ACGTTAGGTTTCTTAC-1	C19	Myeloid	0.856321	-0.899815
SCH5#TAGCATGTCTTAACGG-1	C22	Myeloid	4.01969	5.0826
SCH5#CATAACGTCGATAGCT-1	C24	Myeloid	2.6426	3.86947
SCH5#CGCAATACATGACTGT-1	C25	Myeloid	3.05277	2.91307
SCH5#GTGCCAGTCTCCTTAA-1	C20	Myeloid	-0.375762	-2.04372
SCH5#CGAGTTAGTCTGCGCA-1	C24	Myeloid	2.82597	3.81641
SCH5#ACTATTCAGAGGAATG-1	C21	Myeloid	4.2174	6.52095
SCH5#CTCTCAGTCCACCTAC-1	C24	Myeloid	3.50929	2.62231
SCH5#AGGACGAAGAATACTG-1	C24	Myeloid	1.97677	3.30304
SCH5#CGAGTTAAGTTCTCCC-1	C24	Myeloid	2.05881	3.54321
SCH5#GCGGTGTTCCAACCTC-1	C24	Myeloid	3.75242	1.3924
SCH5#TCCGACTCAAGCAGGT-1	C25	Myeloid	4.59877	3.05637
SCH5#TTTGGTTTCACAGGGA-1	C24	Myeloid	4.32858	2.17032
SCH5#AGCGTATAGGTGTTGG-1	C25	Myeloid	1.61945	4.67317
SCH5#GCATTCCTCGAGAACG-1	C25	Myeloid	3.00486	3.23565
SCH5#TCGCCTATCACAAGCT-1	C24	Myeloid	3.5459	3.84866
SCH5#TTGTCTACATAGCAGG-1	C25	Myeloid	3.52492	4.06301
SCH5#GTGTCCTGTCTGTTGA-1	C11	TC	-11.4044	1.07671
SCH5#CTACTTAAGAAGCCGT-1	C24	Myeloid	0.953046	1.236
SCH5#GATTGACGTAGTACAA-1	C25	Myeloid	2.59385	2.03532
SCH5#GGAGAACAGAGCTACG-1	C24	Myeloid	1.23365	0.783577
SCH5#CCATACCGTGATAGAT-1	C20	Myeloid	-0.1072	-0.492509
SCH5#GATCATGGTGCTGAAG-1	C13	TC	-12.0154	-0.316012
SCH5#GTACTTTAGATGGCAC-1	C12	TC	-11.3302	-2.33514
SCH5#CAGGATTAGTCCCGCA-1	C19	Myeloid	3.08379	1.21435
SCH5#TGCTTTACAGTAAGCG-1	C21	Myeloid	4.34596	6.30087
SCH5#AACTGGTCAATACTGC-1	C21	Myeloid	4.12351	7.29253
SCH5#ATGGATCGTCTGATTG-1	C13	TC	-10.6333	-0.579799
SCH5#TAGGAGGAGAGCACTG-1	C24	Myeloid	2.37419	3.35626
SCH5#TACCCTGCATCGTACA-1	C24	Myeloid	2.14674	2.93143
SCH5#TATCGAGCACGCTCAG-1	C23	Myeloid	3.81033	2.37286
SCH5#TTAGGTGCATGTATCG-1	C24	Myeloid	4.01411	3.04454
SCH5#AACGTACAGGACCGAT-1	C24	Myeloid	2.1659	2.88082
SCH5#CTCTCGATCTTGTACT-1	C24	Myeloid	3.52723	4.33683
SCH5#GCTCAGGAGGCAGATC-1	C19	Myeloid	1.67364	1.60921
SCH5#TTTGCGCTCTCTCAAT-1	C24	Myeloid	2.10305	4.26639
SCH5#AGCCCGAAGATTGACA-1	C21	Myeloid	4.03083	5.83061
SCH5#ATGTACGCACGGCCAT-1	C13	TC	-12.4232	-1.44878
SCH5#CTCTCGAAGTAGTTCC-1	C24	Myeloid	3.09344	3.30192
SCH5#GAGGTCCCAAAGGCCA-1	C24	Myeloid	3.30082	4.23329
SCH5#CTCATGCAGGGCATTG-1	C24	Myeloid	3.4123	1.8758
SCH5#TGTAGCAGTGCCGGTT-1	C24	Myeloid	1.69433	0.931792
SCH5#ATGGATCAGCGAGAAA-1	C25	Myeloid	3.24099	3.36948
SCH5#AGCCTTCGTGCGCATC-1	C19	Myeloid	0.938901	-1.48814
SCH5#GCAGATTGTTAGGAAT-1	C25	Myeloid	1.34953	3.8189
SCH5#AGTTTGGGTGTCTCGG-1	C24	Myeloid	2.93002	6.89249
SCH5#GGAACCCAGCTCGTTA-1	C13	TC	-12.7155	-0.163128
SCH5#GGACACCTCGGACGAA-1	C21	Myeloid	4.0407	7.38071
SCH5#GGATAGGTCCCTAAAG-1	C25	Myeloid	2.68695	3.29686
SCH5#GTTACGAAGATACCAA-1	C24	Myeloid	3.10459	2.22105
SCH5#TACGCAACAGGTAACG-1	C25	Myeloid	1.9192	2.91664
SCH5#TGCCTGTCACCACCAG-1	C22	Myeloid	3.44567	5.2521
SCH5#TTCAACTCACAAGGGT-1	C20	Myeloid	0.759006	0.0671991
SCH5#TTGCGAAAGGTTTCTG-1	C24	Myeloid	0.580938	0.981102
SCH5#AATGGCTTCACTGGTA-1	C24	Myeloid	2.96703	2.71978
SCH5#TAAGCCAAGAAAGCAG-1	C24	Myeloid	2.45636	2.61929
SCH5#TTAGGTGTCGGTCTCT-1	C24	Myeloid	4.27182	2.80902
SCH5#ACTTTCAAGTGTCACT-1	C23	Myeloid	2.40008	3.74361
SCH5#AGCGTGCTCCGTGCGA-1	C11	TC	-12.8509	-0.609235
SCH5#CATAACGTCACTCGGG-1	C24	Myeloid	3.48927	2.68727
SCH5#GCGCCAATCCAAGTCA-1	C13	TC	-10.643	-2.31385
SCH5#ACCAAACTCTCGCGTT-1	C24	Myeloid	3.4494	3.9841
SCH5#ACCATCCCAGTCAGAG-1	C24	Myeloid	3.41462	2.83668
SCH5#CTCCCAACACGCGATC-1	C23	Myeloid	4.77442	0.394753
SCH5#GAAAGTACAGTAAGCG-1	C24	Myeloid	1.52229	1.48979
SCH5#GCTCAGGTCGTTCTAT-1	C11	TC	-12.2575	-0.689375
SCH5#ACCATCCGTACCCACG-1	C21	Myeloid	3.11014	3.24601
SCH5#ACTCGGGCAATGCACT-1	C10	NKC	-11.0158	1.41782
SCH5#CATAACGAGTGCACAG-1	C24	Myeloid	2.76613	3.5521
SCH5#TACATTCCACTGAAGG-1	C20	Myeloid	-0.574342	-1.84248
SCH5#ATGGATCCAATTCGTG-1	C24	Myeloid	2.96654	2.61202
SCH5#ACAATCGCAGTAGGCA-1	C24	Myeloid	3.46793	4.24631
SCH5#CGGTGCACAGCGTCGT-1	C19	Myeloid	0.198428	0.370378
SCH5#AACTGTGCAATCCATG-1	C24	Myeloid	3.37305	3.23677
SCH5#AAGGTTCTCTCCAACC-1	C4	nmSC	2.55364	-14.6488
SCH5#CGGTGCAGTATTCGAC-1	C24	Myeloid	3.42177	3.63786
SCH5#GTGCCAGTCCGTCAAA-1	C24	Myeloid	3.63888	2.64104
SCH5#CAGCCTTGTGCCCTAG-1	C25	Myeloid	2.81102	3.22646
SCH5#GCGGAAACAGTCAGAG-1	C25	Myeloid	0.44684	2.97171
SCH5#TCAGGGCTCGCTATAG-1	C11	TC	-12.4036	-1.1668
SCH5#CATTCCGTCGCAACTA-1	C20	Myeloid	2.11445	1.18072
SCH5#ACCGCAGAGAGAGTAG-1	C24	Myeloid	3.158	4.39789
SCH5#GCATTGAGTACCTATG-1	C19	Myeloid	1.10132	0.0730434
SCH5#TCTATTGTCCGATGCG-1	C13	TC	-11.2194	-0.864743
SCH5#GACTAACAGCAGAGCT-1	C25	Myeloid	1.10763	1.85174
SCH5#AGCTGTATCCTCCATG-1	C25	Myeloid	3.6696	4.22642
SCH5#GCAACCGTCGAACCGC-1	C24	Myeloid	2.30235	3.17631
SCH5#GGCGTTGTCAAACCCA-1	C11	TC	-11.6726	0.452626
SCH5#TAACGGTCAAGTGGCA-1	C24	Myeloid	2.57958	2.45432
SCH5#GGTGTCGAGTTGACAA-1	C4	nmSC	0.515972	-14.2532
SCH5#GTCACCTTCGCCACTT-1	C24	Myeloid	-0.146847	2.51648
SCH5#CAACGGCAGGAATGGA-1	C24	Myeloid	3.27233	4.12001
SCH5#GCACGCATCACTCGGG-1	C19	Myeloid	1.34221	3.24994
SCH5#ACTCGGGTCGGATAGG-1	C23	Myeloid	3.01647	1.4664
SCH5#GAAATGACACTGATTG-1	C21	Myeloid	4.66296	7.58855
SCH5#GAAATGATCCTATCCG-1	C24	Myeloid	3.71399	4.48201
SCH5#TGATCAGCACCCATCT-1	C24	Myeloid	0.668607	1.49583
SCH5#CACTGAATCTCGCGGA-1	C13	TC	-12.768	-0.615261
SCH5#GCTGAGCAGTCCCTCT-1	C1	nmSC	0.533073	-13.5572
SCH5#GCTGTTCCATCGCTAA-1	C20	Myeloid	1.823	1.88869
SCH5#TGGAAGGTCGGTTCCT-1	C24	Myeloid	1.40838	0.971426
SCH5#AACCTGACAAGTAATG-1	C25	Myeloid	2.87121	2.89907
SCH5#GCAGCTGCAGCAAACG-1	C24	Myeloid	3.46656	3.77351
SCH5#CAGCCTTGTGCCAAGA-1	C13	TC	-11.1312	-0.429669
SCH5#CCATACCTCATGAACC-1	C7	Endothelial	-7.52726	-10.6767
SCH5#CGCAGGTGTCAACTGT-1	C23	Myeloid	4.64798	3.93722
SCH5#TTAACGGAGGTTCGAG-1	C24	Myeloid	3.422	5.04024
SCH5#AGTTACGAGTCCCTCT-1	C12	TC	-10.9783	-2.01943
SCH5#GCGAGAAGTTCATTTC-1	C25	Myeloid	3.3045	3.46096
SCH5#TGCTCGTAGTTAGCGG-1	C3	nmSC	2.51192	-14.3235
SCH5#CTGTATTCATTTGGTG-1	C25	Myeloid	3.82967	3.74532
SCH5#GGACACCAGGACTAGC-1	C24	Myeloid	2.0669	3.27076
SCH5#TAGCATGGTCAGCTTA-1	C24	Myeloid	3.46078	4.20691
SCH5#TTGGTCCGTTCGGGAA-1	C24	Myeloid	2.65669	3.7565
SCH5#TGAGTCACATGGCCCA-1	C20	Myeloid	0.424838	-0.225103
SCH5#ATGTACGAGATGGCAC-1	C20	Myeloid	0.758354	-0.271784
SCH5#GCTCGAGGTTCAGTTG-1	C21	Myeloid	2.59668	2.2092
SCH5#GGTCATATCGCGGCAT-1	C21	Myeloid	3.56479	7.50166
SCH5#TTGTCTATCAGCACTA-1	C24	Myeloid	3.81355	4.59066
SCH5#ACCGGGTGTTACGGAG-1	C21	Myeloid	4.5265	6.93284
SCH5#TGGGTGCTCTTGTCAT-1	C25	Myeloid	3.83496	1.89877
SCH5#GCAAAGGGTCGAGGTA-1	C24	Myeloid	2.98514	2.13435
SCH5#ACTAGGTGTCATTGGT-1	C21	Myeloid	4.55273	7.92469
SCH5#TTGTCTAGTCAGGTGA-1	C13	TC	-10.4091	-1.00656
SCH5#GAGGTCCCATCAGAAA-1	C24	Myeloid	3.16472	1.45517
SCH5#GTCGTAATCGTGCTGG-1	C19	Myeloid	0.317571	-0.261417
SCH5#AAAGGGCAGGCCAATG-1	C24	Myeloid	2.70438	1.61287
SCH5#CCCTAGTAGGCTCCTG-1	C20	Myeloid	0.0500694	-1.0167
SCH5#GCTTAAGAGTGCCCTG-1	C19	Myeloid	0.998179	0.358647
SCH5#CTTGCTGGTTCCTATT-1	C19	Myeloid	2.82048	-0.043893
SCH5#CACTGAACAGTCCTGG-1	C11	TC	-12.8917	-0.873275
SCH5#TTGCACCAGGGCTCTC-1	C11	TC	-11.6344	0.0876782
SCH5#TTTACGTTCGAGTTAC-1	C15	Myeloid	-0.28925	0.0960825
SCH5#CCAGAATAGCAGAGCT-1	C22	Myeloid	4.2431	5.24465
SCH5#CGGACCATCTACATCT-1	C24	Myeloid	2.02517	4.18488
SCH5#GCGGGTTAGAAATCTG-1	C12	TC	-11.8391	-2.664
SCH5#TTTACGTGTTTCTCTA-1	C21	Myeloid	5.10494	3.77365
SCH5#AGACAAAAGGCGTAGT-1	C10	NKC	-10.8853	2.50364
SCH5#TAAGTGCAGTTTGGAA-1	C19	Myeloid	1.72405	-0.75414
SCH5#TGATGCACACCCTTAC-1	C24	Myeloid	2.13435	3.18374
SCH5#TGATTTCAGTTACACC-1	C19	Myeloid	0.767652	1.94341
SCH5#AGCTATGAGCACCATT-1	C11	TC	-13.2233	-0.583533
SCH5#GGATGAGTCGCACAAT-1	C13	TC	-11.335	-0.343307
SCH5#CCAGATACAGGTAGCA-1	C24	Myeloid	1.11311	-0.696628
SCH5#GATGATCTCGTGGCGT-1	C24	Myeloid	2.94443	4.03426
SCH5#CCAATGAGTATTGTCG-1	C21	Myeloid	3.19218	4.21062
SCH5#CAGCTGGTCACTGATG-1	C22	Myeloid	3.11876	4.87049
SCH5#ACTATTCCATCGTGAT-1	C24	Myeloid	3.03751	2.53176
SCH5#TGCTTCGAGATCTAAG-1	C2	nmSC	1.41828	-14.0197
SCH5#TTGGTCCCAACTCGTA-1	C24	Myeloid	2.30197	1.73854
SCH5#CTCTACGTCCGCGATG-1	C22	Myeloid	3.42991	5.62161
SCH5#GCAGATTAGTAATGTG-1	C4	nmSC	1.63556	-14.0523
SCH5#TAGCATGTCGCGTGAC-1	C11	TC	-13.2878	-0.499926
SCH5#TTGCGGGTCCTCTCTT-1	C25	Myeloid	3.19314	3.10857
SCH5#GCGGGTTCAGGTGTCC-1	C21	Myeloid	2.35615	2.16613
SCH5#GTCACAACAGCAATGG-1	C3	nmSC	3.97186	-14.4269
SCH5#CTCAACCCAATCCATG-1	C19	Myeloid	0.709944	1.49019
SCH5#GTACTTTGTTTCCTAT-1	C20	Myeloid	0.545935	-0.390133
SCH5#TGGTCAAGTACGTATC-1	C11	TC	-13.1155	0.575777
SCH5#GGCATTAGTTCTCGAA-1	C24	Myeloid	2.99456	4.3528
SCH5#TTTGGCCAGCATGATA-1	C8	Fibroblast	-0.243788	-9.44198
SCH5#GATCATGCATCGTGAT-1	C24	Myeloid	2.74934	0.0905466
SCH5#GGAGTAGGTGCTAGTT-1	C9	PC_VSMC	0.326626	-9.4877
SCH5#GAGCGCTGTCAACTAC-1	C20	Myeloid	0.375934	-0.966512
SCH5#ATCCTCGCAACTCGAT-1	C24	Myeloid	1.98825	2.22408
SCH5#ATGTCGAGTTTCCGGG-1	C23	Myeloid	3.34976	2.73852
SCH5#GCGCATGCATCCCTTG-1	C24	Myeloid	2.26438	1.99792
SCH5#CCCTAGTTCAAAGTAG-1	C22	Myeloid	4.19275	4.12038
SCH5#CCTTGCATCATGTTCT-1	C20	Myeloid	1.64131	1.07003
SCH5#CCTATTATCGAGTGTT-1	C25	Myeloid	2.80344	2.06589
SCH5#CTCTCGACAGTTGGAG-1	C19	Myeloid	1.46733	0.366795
SCH5#TGCTCGTTCAACACGT-1	C13	TC	-12.1688	-0.53651
SCH5#GCCCAGAAGAACCATA-1	C11	TC	-12.9198	-0.941018
SCH5#ACTAACGAGTCTCTAG-1	C20	Myeloid	-0.25418	1.95136
SCH5#CCGTAGGGTTTAGACC-1	C12	TC	-12.2045	-1.2767
SCH5#CAACCAAGTTCCGCGA-1	C24	Myeloid	2.53372	2.21704
SCH5#GCGTAGCGTAACAATG-1	C25	Myeloid	3.66867	2.95885
SCH5#AGCTGTAAGATCACCT-1	C10	NKC	-11.0281	1.43294
SCH5#TCTATTGAGCGAGCTA-1	C20	Myeloid	-0.00760713	-0.59354
SCH5#GTCACCTTCCTAAAGC-1	C11	TC	-13.1955	-0.534946
SCH5#AACGTACGTATTCGAC-1	C20	Myeloid	1.24011	1.55835
SCH5#ATTCGTTGTTGGAGGT-1	C24	Myeloid	2.45643	1.48361
SCH5#GATGATCTCACACGTA-1	C13	TC	-10.8382	-0.176937
SCH5#GCGGGTTGTGCTTCCT-1	C20	Myeloid	-0.0818636	-1.06578
SCH5#GCTGAGCTCCGGAAAG-1	C24	Myeloid	3.10647	1.07639
SCH5#GTTGGTATCGCGTTCT-1	C24	Myeloid	0.524953	1.20943
SCH5#AAATGCCCAATGTAAG-1	C19	Myeloid	0.67219	0.622837
SCH5#CCGTGAGAGTCGTACT-1	C24	Myeloid	1.61523	2.7251
SCH5#GGCGAAACAGAACAGC-1	C24	Myeloid	3.3958	2.12371
SCH5#TGCATGAGTATGGTTC-1	C25	Myeloid	4.20742	3.0207
SCH5#TTGGTCCGTTACGGAG-1	C25	Myeloid	3.30988	3.81539
SCH5#ATTCGTTAGGCAGTAC-1	C22	Myeloid	3.56818	4.70072
SCH5#CGCTGGACAGCTTACA-1	C24	Myeloid	3.23492	2.84193
SCH5#TACGCAAAGATACCAA-1	C25	Myeloid	2.32727	3.97465
SCH5#TGCTTCGGTCCGTAGC-1	C24	Myeloid	1.6622	3.09028
SCH5#ATAGGCTAGAATCAGT-1	C23	Myeloid	3.34566	0.0129673
[truncated: 29,579 more rows]

## Sheet: Fig 1e
Gene	Cluster	Scaled_Exp	% Expressing	Group
MPZ	nmSC	1.27279	70.8434	Schwann
PTPRC	nmSC	-1.17656	3.53509	Schwann
NRXN1	nmSC	1.97882	96.659	Schwann
GNLY	nmSC	-0.165357	1.50005	Schwann
CD8A	nmSC	-0.14964	0.377636	Schwann
SCN7A	nmSC	1.80092	93.8005	Schwann
ERBB4	nmSC	0.170549	4.93024	Schwann
IGFBP5	nmSC	0.0941611	13.4375	Schwann
CHL1	nmSC	1.87866	91.4088	Schwann
CADM2	nmSC	1.70262	80.1951	Schwann
SPARCL1	nmSC	-0.131694	9.96014	Schwann
BANK1	nmSC	0.146388	4.84108	Schwann
IL7R	nmSC	-0.188282	1.60495	Schwann
CSF1R	nmSC	-0.943512	3.73964	Schwann
MLIP	nmSC	0.238294	12.0162	Schwann
ITGB8	nmSC	1.84284	94.603	Schwann
MSR1	nmSC	-0.861402	3.34627	Schwann
EGFL7	nmSC	-0.109911	0.40386	Schwann
PRF1	nmSC	-0.148067	0.236022	Schwann
ACTA2	nmSC	0.113368	14.7016	Schwann
MKI67	nmSC	-0.0914219	0.173083	Schwann
MS4A7	nmSC	-1.12666	2.66967	Schwann
NCAM1	nmSC	1.83005	88.3195	Schwann
TAGLN	nmSC	-0.119877	6.58764	Schwann
CD3E	nmSC	-0.217407	0.555963	Schwann
VWF	nmSC	-0.0843661	1.4476	Schwann
CD163	nmSC	-0.987502	3.68195	Schwann
KLRD1	nmSC	-0.081126	3.54558	Schwann
PTPRB	nmSC	0.119844	5.98972	Schwann
DCN	nmSC	-0.135317	6.75548	Schwann
FLT1	nmSC	-0.261133	0.86017	Schwann
TPSB2	nmSC	-0.0382781	0.125879	Schwann
TPSAB1	nmSC	-0.0365341	0.104899	Schwann
CD68	nmSC	-0.76906	3.95993	Schwann
TOP2A	nmSC	-0.0779783	0.844435	Schwann
KRT14	nmSC	-0.043704	0.309451	Schwann
NOTCH3	nmSC	-0.0412986	1.52628	Schwann
PRX	nmSC	0.0883558	6.49848	Schwann
CD79A	nmSC	-0.0568044	0.0786741	Schwann
NKG7	nmSC	-0.217199	0.83919	Schwann
MYL9	nmSC	0.434653	28.0919	Schwann
SLPI	nmSC	-0.0673637	0.325186	Schwann
S100B	nmSC	1.21248	71.0584	Schwann
SOX10	nmSC	1.23418	50.0052	Schwann
MPZ	Endothelial	-0.304253	9.42092	Stroma
PTPRC	Endothelial	-1.03688	7.69231	Stroma
NRXN1	Endothelial	-0.416886	7.51945	Stroma
GNLY	Endothelial	-0.0194272	10.2852	Stroma
CD8A	Endothelial	-0.128919	1.46932	Stroma
SCN7A	Endothelial	-0.401654	11.0631	Stroma
ERBB4	Endothelial	-0.109526	0.259291	Stroma
IGFBP5	Endothelial	0.331206	20.1383	Stroma
CHL1	Endothelial	-0.388155	7.34659	Stroma
CADM2	Endothelial	-0.363299	3.54365	Stroma
SPARCL1	Endothelial	3.7887	96.3699	Stroma
BANK1	Endothelial	-0.105607	1.29646	Stroma
IL7R	Endothelial	-0.0836358	6.91443	Stroma
CSF1R	Endothelial	-0.840608	8.47018	Stroma
MLIP	Endothelial	-0.143986	1.38289	Stroma
ITGB8	Endothelial	-0.428455	8.38375	Stroma
MSR1	Endothelial	-0.792754	5.70441	Stroma
EGFL7	Endothelial	6.51924	84.1832	Stroma
PRF1	Endothelial	-0.117327	1.29646	Stroma
ACTA2	Endothelial	0.0238774	11.0631	Stroma
MKI67	Endothelial	0.00559516	1.72861	Stroma
MS4A7	Endothelial	-0.978744	8.38375	Stroma
NCAM1	Endothelial	-0.37438	5.18583	Stroma
TAGLN	Endothelial	0.770585	34.745	Stroma
CD3E	Endothelial	-0.1544	3.63008	Stroma
VWF	Endothelial	7.5045	94.2956	Stroma
CD163	Endothelial	-0.888981	7.17373	Stroma
KLRD1	Endothelial	-0.102668	3.88937	Stroma
PTPRB	Endothelial	5.62425	86.7761	Stroma
DCN	Endothelial	-0.0864162	10.8038	Stroma
FLT1	Endothelial	4.77621	90.1469	Stroma
TPSB2	Endothelial	-0.0364423	0.345722	Stroma
TPSAB1	Endothelial	-0.0268806	0.345722	Stroma
CD68	Endothelial	-0.622733	12.1003	Stroma
TOP2A	Endothelial	0.00995837	2.8522	Stroma
KRT14	Endothelial	-0.0599299	0	Stroma
NOTCH3	Endothelial	0.217986	6.56871	Stroma
PRX	Endothelial	0.15996	13.9153	Stroma
CD79A	Endothelial	-0.0223492	0.691443	Stroma
NKG7	Endothelial	-0.144703	4.75367	Stroma
MYL9	Endothelial	0.890773	45.0303	Stroma
SLPI	Endothelial	0.313863	9.68021	Stroma
S100B	Endothelial	-0.311563	21.5212	Stroma
SOX10	Endothelial	-0.284136	2.24719	Stroma
MPZ	PC_VSMC	-0.243324	12.6984	Stroma
PTPRC	PC_VSMC	-1.17442	3.57143	Stroma
NRXN1	PC_VSMC	-0.411538	8.23413	Stroma
GNLY	PC_VSMC	-0.139736	2.77778	Stroma
CD8A	PC_VSMC	-0.15832	0.198413	Stroma
SCN7A	PC_VSMC	-0.414988	8.82937	Stroma
ERBB4	PC_VSMC	-0.0279333	2.08333	Stroma
IGFBP5	PC_VSMC	1.30735	53.5714	Stroma
CHL1	PC_VSMC	-0.399508	5.85317	Stroma
CADM2	PC_VSMC	-0.373416	3.27381	Stroma
SPARCL1	PC_VSMC	4.12401	95.9325	Stroma
BANK1	PC_VSMC	-0.122326	0.496032	Stroma
IL7R	PC_VSMC	-0.166712	2.18254	Stroma
CSF1R	PC_VSMC	-0.942651	3.37302	Stroma
MLIP	PC_VSMC	-0.150081	0.892857	Stroma
ITGB8	PC_VSMC	-0.420128	9.52381	Stroma
MSR1	PC_VSMC	-0.872866	2.57937	Stroma
EGFL7	PC_VSMC	0.00275296	4.16667	Stroma
PRF1	PC_VSMC	-0.139729	0.793651	Stroma
ACTA2	PC_VSMC	6.1662	87.8968	Stroma
MKI67	PC_VSMC	-0.0593153	0.793651	Stroma
MS4A7	PC_VSMC	-1.1104	2.67857	Stroma
NCAM1	PC_VSMC	-0.38294	4.86111	Stroma
TAGLN	PC_VSMC	6.70875	93.6508	Stroma
CD3E	PC_VSMC	-0.208414	1.09127	Stroma
VWF	PC_VSMC	-0.0719985	2.18254	Stroma
CD163	PC_VSMC	-1.00133	3.1746	Stroma
KLRD1	PC_VSMC	-0.172491	0.694444	Stroma
PTPRB	PC_VSMC	-0.111584	1.38889	Stroma
DCN	PC_VSMC	1.15854	53.6706	Stroma
FLT1	PC_VSMC	0.00315197	11.9048	Stroma
TPSB2	PC_VSMC	-0.0293676	0.396825	Stroma
TPSAB1	PC_VSMC	-0.0237277	0.198413	Stroma
CD68	PC_VSMC	-0.714168	5.95238	Stroma
TOP2A	PC_VSMC	-0.0232816	2.08333	Stroma
KRT14	PC_VSMC	-0.0284611	0.496032	Stroma
NOTCH3	PC_VSMC	6.88516	81.8452	Stroma
PRX	PC_VSMC	-0.111819	2.48016	Stroma
CD79A	PC_VSMC	-0.0512866	0.198413	Stroma
NKG7	PC_VSMC	-0.191309	1.88492	Stroma
MYL9	PC_VSMC	5.21931	91.8651	Stroma
SLPI	PC_VSMC	-0.0675433	0.396825	Stroma
S100B	PC_VSMC	-0.249655	24.9008	Stroma
SOX10	PC_VSMC	-0.269476	2.48016	Stroma
MPZ	Myeloid	-0.322895	7.44502	Myeloid
PTPRC	Myeloid	0.283548	70.4891	Myeloid
NRXN1	Myeloid	-0.411307	8.98838	Myeloid
GNLY	Myeloid	-0.113299	4.44715	Myeloid
CD8A	Myeloid	-0.146614	0.491368	Myeloid
SCN7A	Myeloid	-0.426778	8.54667	Myeloid
ERBB4	Myeloid	-0.106867	0.176422	Myeloid
IGFBP5	Myeloid	-0.198603	3.09196	Myeloid
CHL1	Myeloid	-0.406037	5.44426	Myeloid
CADM2	Myeloid	-0.354654	4.24589	Myeloid
SPARCL1	Myeloid	-0.223653	4.8209	Myeloid
BANK1	Myeloid	-0.0420859	2.03996	Myeloid
IL7R	Myeloid	-0.173364	2.12099	Myeloid
CSF1R	Myeloid	0.427904	72.3893	Myeloid
MLIP	Myeloid	-0.143875	1.04416	Myeloid
ITGB8	Myeloid	-0.403406	10.797	Myeloid
MSR1	Myeloid	0.397417	67.686	Myeloid
EGFL7	Myeloid	-0.0703518	1.33297	Myeloid
PRF1	Myeloid	-0.145449	0.345003	Myeloid
ACTA2	Myeloid	-0.117129	5.7971	Myeloid
MKI67	Myeloid	-0.0858882	0.309719	Myeloid
MS4A7	Myeloid	0.510379	81.1581	Myeloid
NCAM1	Myeloid	-0.402384	3.11548	Myeloid
TAGLN	Myeloid	-0.103186	8.48656	Myeloid
CD3E	Myeloid	-0.205593	1.10689	Myeloid
VWF	Myeloid	-0.0856626	1.52638	Myeloid
CD163	Myeloid	0.447575	74.0307	Myeloid
KLRD1	Myeloid	-0.164899	1.04546	Myeloid
PTPRB	Myeloid	-0.0927338	1.1487	Myeloid
DCN	Myeloid	-0.179163	4.49942	Myeloid
FLT1	Myeloid	0.0389035	12.4711	Myeloid
TPSB2	Myeloid	-0.0314522	0.254832	Myeloid
TPSAB1	Myeloid	-0.0312598	0.202559	Myeloid
CD68	Myeloid	0.343202	61.5583	Myeloid
TOP2A	Myeloid	-0.086444	0.629892	Myeloid
KRT14	Myeloid	-0.0563399	0.0731825	Myeloid
NOTCH3	Myeloid	-0.10102	0.367219	Myeloid
PRX	Myeloid	-0.100208	3.12202	Myeloid
CD79A	Myeloid	-0.0278643	0.538414	Myeloid
NKG7	Myeloid	-0.171229	3.83424	Myeloid
MYL9	Myeloid	-0.233428	4.09691	Myeloid
SLPI	Myeloid	-0.0517988	0.788019	Myeloid
S100B	Myeloid	-0.261014	26.9037	Myeloid
SOX10	Myeloid	-0.272645	1.89621	Myeloid
MPZ	Cycling	-0.288174	9.56592	Other
PTPRC	Cycling	0.251279	69.4534	Other
NRXN1	Cycling	-0.322572	10.3698	Other
GNLY	Cycling	0.320187	14.6302	Other
CD8A	Cycling	0.631934	17.4437	Other
SCN7A	Cycling	-0.363369	9.0836	Other
ERBB4	Cycling	-0.0873037	0.482315	Other
IGFBP5	Cycling	-0.208064	3.13505	Other
CHL1	Cycling	-0.334778	8.19936	Other
CADM2	Cycling	-0.317668	5.46624	Other
SPARCL1	Cycling	-0.185105	7.55627	Other
BANK1	Cycling	-0.0542126	2.65273	Other
IL7R	Cycling	0.306413	19.373	Other
CSF1R	Cycling	-0.165014	46.2219	Other
MLIP	Cycling	-0.158196	0.96463	Other
ITGB8	Cycling	-0.324452	11.8971	Other
MSR1	Cycling	-0.401716	29.0193	Other
EGFL7	Cycling	0.0654933	3.77814	Other
PRF1	Cycling	0.305141	12.7814	Other
ACTA2	Cycling	-0.108347	9.16399	Other
MKI67	Cycling	6.13376	75.2412	Other
MS4A7	Cycling	-0.247158	47.3473	Other
NCAM1	Cycling	-0.233409	11.254	Other
TAGLN	Cycling	-0.1473	7.87781	Other
CD3E	Cycling	1.02557	36.0932	Other
VWF	Cycling	-0.0514232	2.8135	Other
CD163	Cycling	-0.263329	44.5338	Other
KLRD1	Cycling	0.29257	13.0225	Other
PTPRB	Cycling	-0.117545	1.04502	Other
DCN	Cycling	-0.21454	3.45659	Other
FLT1	Cycling	-0.0891905	10.8521	Other
TPSB2	Cycling	0.0115091	0.803859	Other
TPSAB1	Cycling	-0.00328724	0.401929	Other
CD68	Cycling	-0.0557448	44.8553	Other
TOP2A	Cycling	5.84489	75.3215	Other
KRT14	Cycling	-0.0546445	0.0803859	Other
NOTCH3	Cycling	-0.0934786	0.723473	Other
PRX	Cycling	-0.132111	2.97428	Other
CD79A	Cycling	0.00334379	1.20579	Other
NKG7	Cycling	1.00386	36.9775	Other
MYL9	Cycling	-0.204129	6.91318	Other
SLPI	Cycling	-0.00869758	2.8135	Other
S100B	Cycling	-0.146566	29.9839	Other
SOX10	Cycling	-0.239785	3.61736	Other
MPZ	Fibroblast	-0.192456	15.9132	Stroma
PTPRC	Fibroblast	-1.16647	3.24393	Stroma
NRXN1	Fibroblast	-0.342335	16.3729	Stroma
GNLY	Fibroblast	-0.141771	2.75862	Stroma
CD8A	Fibroblast	-0.146484	0.689655	Stroma
SCN7A	Fibroblast	0.92591	76.5262	Stroma
ERBB4	Fibroblast	-0.0704779	0.893997	Stroma
IGFBP5	Fibroblast	3.48955	82.9119	Stroma
CHL1	Fibroblast	-0.148333	22.1711	Stroma
CADM2	Fibroblast	-0.341048	6.33461	Stroma
SPARCL1	Fibroblast	3.38197	94.0741	Stroma
BANK1	Fibroblast	0.0246779	2.98851	Stroma
IL7R	Fibroblast	-0.186683	1.66028	Stroma
CSF1R	Fibroblast	-0.923767	4.7765	Stroma
MLIP	Fibroblast	-0.106585	2.50319	Stroma
ITGB8	Fibroblast	-0.216867	26.1814	Stroma
MSR1	Fibroblast	-0.851029	4.13793	Stroma
EGFL7	Fibroblast	0.0144182	3.7037	Stroma
PRF1	Fibroblast	-0.144949	0.45977	Stroma
ACTA2	Fibroblast	0.309081	21.5837	Stroma
MKI67	Fibroblast	-0.0891364	0.280971	Stroma
MS4A7	Fibroblast	-1.12088	2.50319	Stroma
NCAM1	Fibroblast	-0.343821	7.86718	Stroma
TAGLN	Fibroblast	1.00996	35.3257	Stroma
CD3E	Fibroblast	-0.215751	0.689655	Stroma
VWF	Fibroblast	-0.0747494	1.73691	Stroma
CD163	Fibroblast	-0.960656	4.34227	Stroma
KLRD1	Fibroblast	0.12746	9.47637	Stroma
PTPRB	Fibroblast	-0.126001	0.817369	Stroma
DCN	Fibroblast	4.33285	96.2452	Stroma
FLT1	Fibroblast	-0.253929	1.12388	Stroma
TPSB2	Fibroblast	-0.0309743	0.229885	Stroma
TPSAB1	Fibroblast	-0.0361814	0.102171	Stroma
CD68	Fibroblast	-0.745897	5.28736	Stroma
TOP2A	Fibroblast	-0.090612	0.485313	Stroma
KRT14	Fibroblast	-0.0537944	0.127714	Stroma
NOTCH3	Fibroblast	0.343937	9.34866	Stroma
PRX	Fibroblast	-0.00685886	5.44061	Stroma
CD79A	Fibroblast	-0.0580512	0.102171	Stroma
NKG7	Fibroblast	-0.212252	1.14943	Stroma
MYL9	Fibroblast	0.661627	39.0294	Stroma
SLPI	Fibroblast	0.224534	4.01022	Stroma
S100B	Fibroblast	-0.32141	22.7075	Stroma
SOX10	Fibroblast	-0.242284	3.19285	Stroma
MPZ	myeSC	4.0488	97.2201	Schwann
PTPRC	myeSC	-1.13082	4.40154	Schwann
NRXN1	myeSC	-0.00323605	35.9073	Schwann
GNLY	myeSC	-0.138318	2.16216	Schwann
CD8A	myeSC	-0.138566	0.694981	Schwann
SCN7A	myeSC	-0.0991337	30.888	Schwann
ERBB4	myeSC	4.28956	58.1467	Schwann
IGFBP5	myeSC	-0.111291	7.64479	Schwann
CHL1	myeSC	0.428702	55.0579	Schwann
CADM2	myeSC	0.282268	39.0734	Schwann
SPARCL1	myeSC	-0.128723	11.5058	Schwann
BANK1	myeSC	-0.0531527	2.08494	Schwann
IL7R	myeSC	-0.140017	3.93822	Schwann
CSF1R	myeSC	-0.926006	4.55598	Schwann
MLIP	myeSC	6.51837	95.1351	Schwann
ITGB8	myeSC	1.14895	91.5058	Schwann
MSR1	myeSC	-0.842258	4.40154	Schwann
EGFL7	myeSC	-0.106132	0.46332	Schwann
PRF1	myeSC	-0.142093	0.46332	Schwann
ACTA2	myeSC	0.105158	15.8301	Schwann
MKI67	myeSC	-0.0911335	0.23166	Schwann
MS4A7	myeSC	-1.11598	2.08494	Schwann
NCAM1	myeSC	0.834871	71.5058	Schwann
TAGLN	myeSC	-0.145327	6.10039	Schwann
CD3E	myeSC	-0.212803	0.926641	Schwann
VWF	myeSC	0.00434807	4.71042	Schwann
CD163	myeSC	-0.992341	2.85714	Schwann
KLRD1	myeSC	0.0583373	8.03089	Schwann
PTPRB	myeSC	0.0559282	5.48263	Schwann
DCN	myeSC	-0.0976968	9.57529	Schwann
FLT1	myeSC	-0.268439	0.617761	Schwann
TPSB2	myeSC	-0.030684	0.23166	Schwann
TPSAB1	myeSC	-0.0358999	0.0772201	Schwann
CD68	myeSC	-0.788255	3.01158	Schwann
TOP2A	myeSC	-0.0877287	0.540541	Schwann
KRT14	myeSC	0.307545	8.95753	Schwann
NOTCH3	myeSC	-0.0926253	0.46332	Schwann
PRX	myeSC	5.63509	84.6332	Schwann
CD79A	myeSC	-0.0504444	0.15444	Schwann
NKG7	myeSC	-0.202653	1.31274	Schwann
MYL9	myeSC	2.27045	68.5714	Schwann
SLPI	myeSC	-0.0754176	0.15444	Schwann
S100B	myeSC	1.49889	85.251	Schwann
SOX10	myeSC	1.18339	54.749	Schwann
MPZ	Mast	-0.359596	4	Myeloid
PTPRC	Mast	-0.508562	27.2	Myeloid
NRXN1	Mast	-0.45051	4.8	Myeloid
GNLY	Mast	-0.133337	3.2	Myeloid
CD8A	Mast	-0.162639	0	Myeloid
SCN7A	Mast	-0.475784	4	Myeloid
ERBB4	Mast	-0.11793	0	Myeloid
IGFBP5	Mast	-0.172193	2.4	Myeloid
CHL1	Mast	-0.424864	4	Myeloid
CADM2	Mast	-0.379806	3.2	Myeloid
SPARCL1	Mast	-0.2389	3.2	Myeloid
BANK1	Mast	-0.123569	0.8	Myeloid
IL7R	Mast	-0.0875766	4	Myeloid
CSF1R	Mast	-1.00245	0	Myeloid
MLIP	Mast	-0.177511	0	Myeloid
ITGB8	Mast	-0.445692	6.4	Myeloid
MSR1	Mast	-0.880756	2.4	Myeloid
EGFL7	Mast	0.106346	4.8	Myeloid
PRF1	Mast	-0.157092	0	Myeloid
ACTA2	Mast	-0.156593	3.2	Myeloid
MKI67	Mast	-0.102452	0	Myeloid
MS4A7	Mast	-1.15022	2.4	Myeloid
NCAM1	Mast	-0.418236	1.6	Myeloid
TAGLN	Mast	-0.136835	4.8	Myeloid
CD3E	Mast	-0.167947	2.4	Myeloid
VWF	Mast	-0.0795095	1.6	Myeloid
CD163	Mast	-0.972616	6.4	Myeloid
KLRD1	Mast	-0.197277	0	Myeloid
PTPRB	Mast	0.0131032	4	Myeloid
DCN	Mast	-0.205948	2.4	Myeloid
FLT1	Mast	-0.272734	0.8	Myeloid
TPSB2	Mast	9.27675	92.8	Myeloid
TPSAB1	Mast	9.37474	94.4	Myeloid
CD68	Mast	-0.292612	36.8	Myeloid
TOP2A	Mast	-0.0512124	0.8	Myeloid
KRT14	Mast	-0.0599299	0	Myeloid
NOTCH3	Mast	-0.117949	0	Myeloid
PRX	Mast	-0.0367342	4	Myeloid
CD79A	Mast	0.0600426	1.6	Myeloid
NKG7	Mast	-0.0975985	7.2	Myeloid
MYL9	Mast	-0.250821	2.4	Myeloid
SLPI	Mast	-0.0799441	0	Myeloid
S100B	Mast	-0.327113	23.2	Myeloid
SOX10	Mast	-0.324335	0	Myeloid
MPZ	TC	-0.367499	3.21676	Lymphoid
PTPRC	TC	1.29578	94.8697	Lymphoid
NRXN1	TC	-0.415122	7.88519	Lymphoid
GNLY	TC	0.650555	15.7044	Lymphoid
CD8A	TC	2.35215	40.1683	Lymphoid
SCN7A	TC	-0.441953	6.18608	Lymphoid
ERBB4	TC	-0.106669	0.13197	Lymphoid
IGFBP5	TC	-0.195173	2.35896	Lymphoid
CHL1	TC	-0.405728	4.42098	Lymphoid
CADM2	TC	-0.363995	2.96932	Lymphoid
SPARCL1	TC	-0.218709	3.74464	Lymphoid
BANK1	TC	-0.118295	0.296932	Lymphoid
IL7R	TC	2.80188	61.5803	Lymphoid
CSF1R	TC	-0.926246	5.06434	Lymphoid
MLIP	TC	-0.134963	0.989772	Lymphoid
ITGB8	TC	-0.424953	7.45629	Lymphoid
MSR1	TC	-0.857602	3.82712	Lymphoid
EGFL7	TC	-0.112059	0.263939	Lymphoid
PRF1	TC	1.27888	25.5361	Lymphoid
ACTA2	TC	-0.0722032	5.17981	Lymphoid
MKI67	TC	-0.0222098	1.02276	Lymphoid
MS4A7	TC	-1.09522	4.63543	Lymphoid
NCAM1	TC	-0.384832	3.39822	Lymphoid
TAGLN	TC	-0.151702	3.86011	Lymphoid
CD3E	TC	3.13655	74.1834	Lymphoid
VWF	TC	-0.0996165	0.775322	Lymphoid
CD163	TC	-0.957487	6.77994	Lymphoid
KLRD1	TC	1.01961	23.6721	Lymphoid
PTPRB	TC	-0.143095	0.247443	Lymphoid
DCN	TC	-0.158413	4.14055	Lymphoid
FLT1	TC	-0.255826	0.857803	Lymphoid
TPSB2	TC	-0.0352712	0.115473	Lymphoid
TPSAB1	TC	-0.036272	0.082481	Lymphoid
CD68	TC	-0.751894	5.06434	Lymphoid
TOP2A	TC	0.0049566	1.71561	Lymphoid
KRT14	TC	-0.0582704	0.0164962	Lymphoid
NOTCH3	TC	-0.101143	0.263939	Lymphoid
PRX	TC	-0.149108	0.775322	Lymphoid
CD79A	TC	-0.00270993	0.61036	Lymphoid
NKG7	TC	1.70308	44.7707	Lymphoid
MYL9	TC	-0.262988	1.64962	Lymphoid
SLPI	TC	-0.0740325	0.0989772	Lymphoid
S100B	TC	-0.364032	17.552	Lymphoid
SOX10	TC	-0.277925	1.27021	Lymphoid
MPZ	BC	-0.377012	2.95082	Lymphoid
PTPRC	BC	-0.00764818	57.7049	Lymphoid
NRXN1	BC	-0.4382	6.88525	Lymphoid
GNLY	BC	-0.088346	3.93443	Lymphoid
CD8A	BC	-0.12392	0.983607	Lymphoid
SCN7A	BC	-0.466052	5.90164	Lymphoid
ERBB4	BC	-0.11793	0	Lymphoid
IGFBP5	BC	-0.199912	2.62295	Lymphoid
CHL1	BC	-0.415319	4.2623	Lymphoid
CADM2	BC	-0.372383	2.62295	Lymphoid
SPARCL1	BC	-0.212413	4.59016	Lymphoid
BANK1	BC	3.81613	47.2131	Lymphoid
IL7R	BC	-0.0149806	6.22951	Lymphoid
CSF1R	BC	-0.887132	7.54098	Lymphoid
MLIP	BC	-0.128727	1.31148	Lymphoid
ITGB8	BC	-0.423793	10.1639	Lymphoid
MSR1	BC	-0.847735	5.2459	Lymphoid
EGFL7	BC	-0.0454371	1.96721	Lymphoid
PRF1	BC	-0.157092	0	Lymphoid
ACTA2	BC	-0.151622	3.27869	Lymphoid
MKI67	BC	-0.0772405	0.327869	Lymphoid
MS4A7	BC	-0.990439	5.57377	Lymphoid
NCAM1	BC	-0.410099	2.62295	Lymphoid
TAGLN	BC	0.0427345	13.7705	Lymphoid
CD3E	BC	-0.0642224	5.90164	Lymphoid
VWF	BC	-0.073601	1.63934	Lymphoid
CD163	BC	-0.944063	6.88525	Lymphoid
KLRD1	BC	-0.178534	0.655738	Lymphoid
PTPRB	BC	-0.0792815	0.983607	Lymphoid
DCN	BC	-0.16458	4.91803	Lymphoid
FLT1	BC	-0.246641	1.31148	Lymphoid
TPSB2	BC	-0.0164157	0.327869	Lymphoid
TPSAB1	BC	-0.0334678	0.327869	Lymphoid
CD68	BC	-0.455688	22.2951	Lymphoid
TOP2A	BC	-0.0633287	0.983607	Lymphoid
KRT14	BC	-0.0599299	0	Lymphoid
NOTCH3	BC	-0.075668	0.655738	Lymphoid
PRX	BC	-0.151559	0.983607	Lymphoid
CD79A	BC	4.60168	47.2131	Lymphoid
NKG7	BC	-0.0418469	9.5082	Lymphoid
MYL9	BC	-0.227294	3.60656	Lymphoid
SLPI	BC	-0.0799441	0	Lymphoid
S100B	BC	-0.418033	16.3934	Lymphoid
SOX10	BC	-0.223802	2.95082	Lymphoid
MPZ	NKC	-0.375401	2.89855	Lymphoid
PTPRC	NKC	1.03412	92.2266	Lymphoid
NRXN1	NKC	-0.437563	6.19236	Lymphoid
GNLY	NKC	5.4027	81.0935	Lymphoid
CD8A	NKC	0.136426	5.86298	Lymphoid
SCN7A	NKC	-0.471433	4.4137	Lymphoid
ERBB4	NKC	-0.0853025	0.395257	Lymphoid
IGFBP5	NKC	-0.193469	2.43742	Lymphoid
CHL1	NKC	-0.419979	3.88669	Lymphoid
CADM2	NKC	-0.386278	1.77866	Lymphoid
SPARCL1	NKC	-0.224483	3.68906	Lymphoid
BANK1	NKC	-0.0408768	1.3834	Lymphoid
IL7R	NKC	0.477929	16.8643	Lymphoid
CSF1R	NKC	-0.917805	5.73123	Lymphoid
MLIP	NKC	-0.159637	0.395257	Lymphoid
ITGB8	NKC	-0.460847	5.46772	Lymphoid
MSR1	NKC	-0.871111	3.35968	Lymphoid
EGFL7	NKC	-0.103846	0.395257	Lymphoid
PRF1	NKC	4.5299	66.9302	Lymphoid
ACTA2	NKC	-0.167448	2.56917	Lymphoid
MKI67	NKC	0.000293934	1.25165	Lymphoid
MS4A7	NKC	-1.07884	5.59947	Lymphoid
NCAM1	NKC	0.00122304	23.8472	Lymphoid
TAGLN	NKC	-0.166577	3.22793	Lymphoid
CD3E	NKC	0.780311	25.4282	Lymphoid
VWF	NKC	-0.114315	0.527009	Lymphoid
CD163	NKC	-0.950575	7.37813	Lymphoid
KLRD1	NKC	4.93949	87.3518	Lymphoid
PTPRB	NKC	-0.134048	0.395257	Lymphoid
DCN	NKC	-0.196424	2.70092	Lymphoid
FLT1	NKC	-0.253761	0.790514	Lymphoid
TPSB2	NKC	-0.0336774	0.131752	Lymphoid
TPSAB1	NKC	-0.0370393	0.0658762	Lymphoid
CD68	NKC	-0.754878	4.67721	Lymphoid
TOP2A	NKC	-0.038734	1.11989	Lymphoid
KRT14	NKC	-0.0599299	0	Lymphoid
NOTCH3	NKC	-0.100276	0.263505	Lymphoid
PRX	NKC	-0.137679	0.988142	Lymphoid
CD79A	NKC	0.0339502	0.988142	Lymphoid
NKG7	NKC	4.71603	85.5731	Lymphoid
MYL9	NKC	-0.259437	1.77866	Lymphoid
SLPI	NKC	-0.0758815	0.0658762	Lymphoid
S100B	NKC	-0.391101	15.2174	Lymphoid
SOX10	NKC	-0.290998	0.988142	Lymphoid
MPZ	Mucosa	-0.263734	10.5469	Other
PTPRC	Mucosa	-1.0194	9.96094	Other
NRXN1	Mucosa	-0.470755	3.71094	Other
GNLY	Mucosa	0.298109	19.1406	Other
CD8A	Mucosa	-0.130741	0.78125	Other
SCN7A	Mucosa	-0.476671	4.6875	Other
ERBB4	Mucosa	-0.0881478	0.585938	Other
IGFBP5	Mucosa	0.00337862	11.5234	Other
CHL1	Mucosa	-0.346747	9.76562	Other
CADM2	Mucosa	-0.40669	0.585938	Other
SPARCL1	Mucosa	0.00442173	16.0156	Other
BANK1	Mucosa	-0.0811896	0.976562	Other
IL7R	Mucosa	-0.0846638	5.27344	Other
CSF1R	Mucosa	-0.794634	11.5234	Other
MLIP	Mucosa	-0.132031	1.36719	Other
ITGB8	Mucosa	-0.238314	22.6562	Other
MSR1	Mucosa	-0.738609	11.3281	Other
EGFL7	Mucosa	0.390674	8.39844	Other
PRF1	Mucosa	-0.0918447	1.5625	Other
ACTA2	Mucosa	0.0279723	8.98438	Other
MKI67	Mucosa	0.67084	9.17969	Other
MS4A7	Mucosa	-0.895376	14.8438	Other
NCAM1	Mucosa	-0.426126	1.36719	Other
TAGLN	Mucosa	0.205961	16.6016	Other
CD3E	Mucosa	-0.0923746	4.49219	Other
VWF	Mucosa	0.296532	9.375	Other
CD163	Mucosa	-0.689133	22.8516	Other
KLRD1	Mucosa	-0.160712	1.17188	Other
PTPRB	Mucosa	-0.114131	1.17188	Other
DCN	Mucosa	-0.0262486	11.1328	Other
FLT1	Mucosa	-0.121405	4.10156	Other
TPSB2	Mucosa	0.0853416	1.5625	Other
TPSAB1	Mucosa	0.0530347	1.36719	Other
CD68	Mucosa	-0.525683	17.1875	Other
TOP2A	Mucosa	1.07599	14.0625	Other
KRT14	Mucosa	6.01111	62.5	Other
NOTCH3	Mucosa	0.508345	10.1562	Other
PRX	Mucosa	-0.132298	1.36719	Other
CD79A	Mucosa	-0.0111293	0.585938	Other
NKG7	Mucosa	-0.0184893	8.59375	Other
MYL9	Mucosa	0.1866	18.1641	Other
SLPI	Mucosa	5.12708	55.8594	Other
S100B	Mucosa	-0.124034	36.1328	Other
SOX10	Mucosa	-0.229963	3.90625	Other

## Sheet: Fig 1f
Mouse Peripheral Nerve Cell Type	nmSC	Endothelial	PC_VSMC	Myeloid	Cycling	Fibroblast	myeSC	Mast	TC	BC	NKC	Mucosa
Schwann	0.524262	-0.10949	-0.0304913	-0.177021	-0.141955	0.0645233	0.627535	-0.116159	-0.189089	-0.21254	-0.199587	-0.039988
Fibroblast	0.0662211	0.0699873	0.255508	-0.10182	-0.130389	0.440273	0.00414711	-0.115436	-0.153817	-0.157957	-0.179863	0.00314562
Endoneurial	0.0404508	-0.028641	0.0647637	-0.0802234	-0.115982	0.624293	-0.0322615	-0.0936288	-0.123644	-0.136461	-0.137376	0.0187091
Perineurial	0.0342786	0.0204833	0.0802647	-0.0799769	-0.096315	0.230498	0.00666215	-0.0603085	-0.0932438	-0.0987407	-0.0880455	0.144444
Epineurial	0.0772838	-0.00178416	0.0540431	-0.0244536	-0.0784737	0.280684	0.0452659	-0.0738288	-0.0871798	-0.0616154	-0.0823623	-0.0475787
Pericyte/VSMC	-0.0412812	0.116538	1.11527	-0.202921	-0.19544	0.11651	-0.0760032	-0.167349	-0.199583	-0.18873	-0.198805	-0.0782101
Endothelial	-0.0853436	0.737476	0.0968989	-0.10058	-0.115152	-0.0372217	-0.0992358	-0.079077	-0.108048	-0.110438	-0.105302	0.00602392
Lymphatic	0.0280411	0.333825	0.046324	-0.0357224	-0.0754343	-0.0365678	0.0475953	-0.0273296	-0.100142	-0.0910854	-0.0996743	0.010171
Myeloid	-0.205601	-0.136118	-0.20864	0.403832	0.316144	-0.215832	-0.247932	0.0715408	-0.00379013	0.0532226	0.0492979	0.123878
Lymphoid	-0.400938	-0.106843	-0.129043	-0.0456054	0.135244	-0.352622	-0.387669	0.149557	0.329111	0.278499	0.475759	0.0545522
Cycling	-0.0786454	-0.107882	-0.112755	-0.0434627	0.562455	-0.142125	-0.0297139	-0.0518882	-0.00680362	-0.0456009	-0.016671	0.0730917

## Sheet: Fig 2c, Supp Fig 3b
GSE39645 MyeSC
	GSM973621	GSM973622	GSM973623	GSM973624	GSM973625	GSM973626	GSM973627	GSM973628	GSM973629	GSM973630	GSM973631	GSM973632	GSM973633	GSM973634	GSM973635	GSM973636	GSM973637	GSM973638	GSM973639	GSM973640	GSM973641	GSM973642	GSM973643	GSM973644	GSM973645	GSM973646	GSM973647	GSM973648	GSM973649	GSM973650	GSM973651	GSM973652	GSM973653	GSM973654	GSM973655	GSM973656	GSM973657	GSM973658	GSM973659	GSM973660
NCMAP	0.439671	0.291384	1.50812	1.68561	-0.25447	-1.2468	0.318371	-0.798631	-1.44356	-0.36239	0.5354	-0.450112	-0.817148	-0.622678	-1.18165	-0.684473	-0.98941	2.10818	-0.956928	0.872464	1.33732	0.985152	-0.044321	-1.42194	-0.0250872	1.07387	0.152098	-0.570357	0.104511	1.51475	0.414661	0.898126	-0.0525967	-1.78601	-1.39533	-0.272999	1.5521	-0.807863	0.744521	-0.351565
NFASC	0.288639	-0.105735	0.889443	1.28749	-0.0313145	3.01987	0.131984	-0.861897	-1.33839	-0.319433	0.334797	-0.499549	-0.714451	-0.856688	-1.50742	-0.467305	-1.71995	2.13636	-1.00773	0.617639	1.27458	0.561432	-0.329822	0.136027	-0.409859	0.984288	0.698145	0.462731	0.861672	0.572244	0.165954	0.669976	-0.377445	-0.725642	-1.23407	-0.689053	0.9288	-1.06495	-0.875565	-0.885806
FMN2	-1.5395	-2.5119	-0.403727	0.181492	-1.27295	2.38968	-1.1293	-0.604517	-2.41927	-1.29626	0.403962	-0.802337	-1.08708	0.457479	0.268843	0.317607	0.249452	1.34812	-0.106208	0.913391	0.723216	0.502355	-0.0850185	-1.03284	0.305421	1.00305	0.928916	-0.285207	0.330673	0.855758	-0.257851	1.04615	0.812688	-0.137672	0.500439	0.484754	0.673919	-0.328129	-0.298557	0.900953
MPZ	-0.249921	-0.975409	0.483182	0.712769	-2.08406	-1.946	-0.0474121	-0.0999633	-4.49862	-0.525871	0.349864	-0.0168607	-0.0729706	0.201968	0.138133	0.648976	-0.067343	0.933704	-0.575195	0.789757	0.951348	0.3571	0.646321	-0.472782	0.324366	0.549799	0.486626	0.0502973	-0.371602	0.55455	0.679614	0.92221	0.153687	-0.695314	0.147656	0.636457	0.706504	0.17364	0.563429	0.537361
LRRTM3	0.897695	2.24657	0.764778	0.417369	2.36515	1.31276	-1.0383	-1.50571	-0.477186	0.247103	0.677408	0.551262	0.759605	-0.340728	-0.884506	-0.547395	0.372009	0.190624	-1.39204	-1.23456	-0.0794791	-0.38793	0.782733	-1.11243	-0.238317	-0.55599	-0.0883075	-0.489493	-0.833374	1.3219	0.9711	-0.216548	-0.714534	-1.23997	-1.09535	1.47104	-0.263152	0.509167	0.629981	-1.75296
CTNNA3	-0.672774	-1.03094	-0.315559	0.153036	-1.00268	0.269422	-1.53547	-2.2603	-2.6422	-0.813274	0.795962	-1.01222	-1.28088	0.163945	0.317124	0.877072	0.436915	1.32008	-0.0755109	0.836088	0.740167	-0.790286	1.52288	0.374763	1.29471	-0.0150539	0.913635	-0.673562	0.707461	1.71849	-0.0995286	-0.530341	-0.105494	0.97196	0.347292	1.19019	-0.0144426	-0.195389	0.911978	-0.797286
CRYAB	-1.34552	-1.53238	-0.246706	0.0482948	-2.16003	0.231122	-1.53111	-1.44804	-4.46328	0.15113	0.0862273	0.262969	0.483329	0.542166	0.43448	0.582176	0.329922	0.454918	0.42924	0.460072	0.410687	0.406999	0.351714	0.0774403	0.330154	0.402208	0.283789	0.311237	0.0333707	0.511245	0.536155	0.634109	0.457322	0.590915	0.402058	0.513413	0.542011	0.445722	0.496325	0.494135
BICD1	-1.65614	-2.61692	-1.25811	-0.940096	-1.26472	-0.132035	-1.11516	0.404231	-3.01815	-0.948878	0.15746	-0.137822	0.566959	0.201556	0.670575	0.423383	0.875746	1.40083	0.224991	0.177571	0.921607	0.526261	1.05283	-0.906472	0.583034	0.737345	-0.0455367	0.248176	-0.302501	-0.275403	1.22009	1.19069	0.632313	-0.122983	0.626182	1.23406	0.146244	-0.300637	0.731904	0.0875326
GRIN2B	-0.826662	-1.07731	-1.4351	-1.21081	-0.836216	-2.21618	-1.36895	-1.62136	-1.74306	-0.137504	-0.0519694	-0.411693	-0.748064	0.327841	0.540869	1.27612	0.874199	2.06502	-0.0718895	1.36391	1.09515	0.105704	1.22793	-0.843818	0.873718	0.92743	-0.32667	0.130811	0.0154731	-0.313897	0.408184	0.757108	0.49888	-0.796745	1.02014	1.2337	0.453344	-0.469436	0.487715	0.824083
GLDN	-1.40341	-1.96823	-0.53106	-0.194061	-2.52839	-0.795973	-0.623429	-1.06963	-3.74165	-0.580609	0.667471	0.450553	0.203463	0.552334	0.386672	0.342542	-0.20633	0.816461	-0.152683	0.701086	0.961321	0.999475	0.565836	-0.309908	0.575829	0.449957	-0.456728	0.63999	0.103729	0.138285	0.722423	0.502005	0.487632	0.897205	0.444867	0.494134	0.875024	0.612033	0.309407	0.662355
IL16	0.142843	0.241781	0.866638	1.7214	0.614029	-1.78904	-0.238032	-0.275266	-1.89792	-0.549341	0.58373	-0.525082	-0.694677	-0.47006	-0.42443	-1.31581	-0.631221	2.1303	-1.79252	0.435111	1.37305	0.402703	0.00817522	0.334032	-0.331661	1.30826	0.410918	-0.735791	0.217394	2.11672	-0.59503	1.26574	-0.157774	0.0342834	-1.25361	-1.28892	1.22855	-0.0953265	-0.196624	-0.177532
GATM	-1.80554	-2.04128	-0.405353	0.00607683	-2.66191	0.0433138	-0.525589	0.0758187	-4.13317	-0.0393514	0.688587	0.168109	-0.0496413	0.344344	0.343407	0.507461	0.424286	0.842209	0.131881	0.521701	0.815865	0.302852	0.591724	-0.477796	0.405389	0.419431	0.380314	0.225924	-0.00272828	0.339141	0.422362	0.786496	0.438692	-0.229565	0.463792	0.674659	0.679031	0.552645	0.318539	0.457875
SECISBP2L	-1.25923	-1.84144	0.0843285	0.341032	-2.88883	-0.757934	-0.918288	-0.9347	-3.71569	-0.273562	0.253447	-0.0453987	-0.117191	0.315079	0.206627	0.721832	0.265714	1.08088	0.269522	0.950655	0.905379	0.116712	0.711993	0.143827	0.495297	0.424938	0.793982	-0.0901827	0.215577	1.01739	0.394748	0.909952	0.405954	0.0167758	0.132233	0.485702	0.783907	-0.618042	0.52952	0.487487
MT3	-0.171752	-0.580371	-0.117749	1.0318	-1.06557	2.3706	-1.02258	-2.28201	-2.84522	0.215249	0.359903	0.29857	-0.889036	-0.651585	0.278865	0.435996	-0.274316	1.22365	1.13068	0.899057	-0.587705	-1.52862	-0.000180108	-0.432625	-0.677897	0.761129	0.319353	-0.397512	-0.0817235	0.925566	-0.0796153	0.506775	0.74543	-0.233501	1.15275	0.405348	0.362476	-0.0119197	1.55526	-1.04696
PMP22	-0.407132	-0.966584	0.18899	0.333365	-2.15652	-1.54936	-0.261335	-0.431353	-5.02734	0.123451	0.113212	0.04526	0.073129	0.127886	0.393678	0.582003	0.182063	0.612906	0.0158159	0.615938	0.629913	0.294028	0.611335	-0.127398	0.514293	0.303045	0.528632	0.149979	-0.225761	0.515168	0.499853	0.569755	0.18788	0.304478	0.34972	0.57921	0.579832	0.171543	0.413279	0.543146
MBP	0.206044	-0.411487	0.725501	0.989335	-2.36641	1.25085	0.255257	-0.103287	-4.88255	-0.527849	0.184379	-0.305881	-0.678201	-0.0241773	-0.0191582	0.38778	-0.0485641	0.984422	-0.13933	0.517705	0.595304	0.229772	0.462766	-0.716313	0.273877	0.617364	0.0474203	-0.320235	-0.556832	0.333348	0.364811	0.601433	0.309829	-0.433575	0.197278	0.566032	0.550716	0.0582423	0.29822	0.526162
PRX	0.716256	0.193534	1.5561	1.89856	-0.480707	-1.02784	1.03992	-0.113648	-1.78146	-0.957684	0.959802	-0.0535913	-1.21854	-0.761059	-1.31104	-0.484349	-1.29814	1.70658	-0.973269	1.13765	1.61986	0.577463	0.141478	-0.779539	-0.0329669	0.824172	0.187363	-0.831973	-0.0299116	1.34773	0.333719	1.29254	-0.628972	-1.26262	-1.30943	-0.0390626	1.058	-0.523516	0.000588646	-0.69198
KCNK12	0.543698	0.879308	0.599713	0.973248	-1.49372	-0.111124	1.48431	-0.583638	-2.45077	-1.06922	0.122674	-0.376373	-1.06771	-0.43722	0.670188	-0.0293875	-0.774303	1.26714	-1.38293	1.44754	1.81768	1.4525	0.378679	-1.16879	0.851041	1.70144	-0.673035	-0.992732	0.286045	-0.597627	-0.00427785	0.24653	-0.409906	0.353706	-0.394211	-0.175169	0.713294	-1.70526	0.331928	-0.223253
ERBB4	0.88146	0.944055	0.743046	0.684653	1.39588	3.49563	0.0285449	-0.910324	-0.758563	-0.623248	-0.317519	0.032313	-0.563989	-0.15184	-1.4555	-1.08165	-0.9263	1.36694	-0.0396237	-0.323191	0.507328	-0.855301	-1.0636	0.889194	-1.43868	-0.538614	0.977263	-1.1058	0.0739081	-0.379779	-0.589877	-0.574668	0.592195	-0.988098	-0.22259	1.31875	-0.295363	0.453431	-0.529611	1.34914
BCAS1	0.756179	0.32631	0.869341	1.22364	0.70926	1.5434	0.718125	-1.21596	-1.36061	-0.74555	0.639897	0.26124	-1.15751	-0.102978	-1.36284	0.677524	-0.895502	1.79925	-0.677923	-0.0259465	1.15561	-0.123674	0.735171	-1.84733	0.361638	0.499534	-0.840585	-1.30903	-1.08186	-0.0972204	0.0779961	0.662102	-0.378579	-2.32509	-0.118098	1.10997	0.904084	0.20254	-0.936927	1.37041
ADAMTS9	1.21558	-0.0592345	-0.295279	-0.359223	-1.88136	1.45413	1.40448	1.65223	-3.59781	-1.01243	0.487878	-0.694126	-0.47386	-0.183794	-0.144691	0.967112	0.28135	0.711589	0.595785	0.0983084	1.13516	-0.692659	0.805133	-1.36885	0.182243	0.350975	-0.779807	-0.698296	-1.13099	0.401186	1.27586	0.478233	-0.0365156	-0.240971	-0.00290619	0.909111	-0.0604845	-0.541965	0.095635	-0.246715
SLIT2	-1.70268	-2.03647	-0.346237	-0.258731	-2.04666	-3.02276	-1.93316	-1.13294	-2.04699	-0.0317848	-0.0984616	0.130789	0.438051	0.567246	0.778692	0.771276	0.60235	0.775257	0.373721	0.692581	0.781727	0.553708	0.612628	0.0804979	0.47697	0.570798	0.477849	0.326105	0.0278975	0.177934	0.631366	0.75939	0.467337	0.0513555	0.550355	0.853381	0.581474	0.122403	0.499501	0.924241
LIMCH1	-1.251	-1.30647	0.116222	0.194756	-2.51005	0.537337	-1.38193	-0.69312	-4.07026	-0.655407	0.563507	0.273545	-0.677054	0.428736	-0.170843	0.508977	0.220194	1.16404	-0.531026	0.759006	1.06885	0.646948	0.56085	-0.385901	0.713501	0.750754	0.259023	0.0859426	0.141391	0.35768	0.345877	0.86707	0.215901	0.327154	-0.011439	0.298196	0.760163	0.656505	0.00140414	0.820964
FGFBP2	-0.221084	-0.307422	1.29166	1.15528	-0.32738	-1.39994	-0.743648	-1.50859	-1.52656	-0.508455	1.11228	-0.948289	-0.871468	-1.04892	-0.577159	-1.18083	-0.483644	1.90903	0.0214874	0.817499	1.79364	-0.196281	-0.634462	-1.24281	-0.404968	0.640947	0.313666	1.68834	1.05166	2.13452	-0.773817	0.758373	0.211329	-0.814752	-0.459981	-0.541716	0.427492	0.297918	1.0222	0.074853
FSTL5	-1.56593	-1.35921	-0.40037	-0.0783616	-1.29487	-0.0249163	-0.205635	0.90663	-1.91346	-0.182512	0.589814	-0.292596	-0.555533	0.889259	-2.31964	0.58639	-1.40833	1.62872	-0.376718	0.607145	1.76645	0.30895	1.16131	-0.731883	1.0853	0.716481	0.468503	-0.248667	0.342352	0.17884	0.418081	1.60242	0.501309	-1.41544	-0.553598	0.690826	0.604476	0.292	-1.29343	0.875857
NEK1	-1.91432	-1.93865	0.883499	1.51258	-2.23546	0.867439	-0.927563	-0.407098	-2.09696	-0.529996	-1.66487	-0.550156	-0.564464	0.124594	0.38238	1.11972	0.743042	1.40495	0.41857	1.35942	0.463831	-0.547237	1.04179	-0.0789543	0.44265	0.48902	0.121633	-0.0629262	-0.371565	1.02079	-0.134984	0.418387	0.560065	-1.0241	0.403322	0.799903	0.14141	-1.00344	0.968659	0.365085
FBXL7	-0.598857	-0.576887	1.02647	0.897821	-1.8805	0.0441202	0.517271	1.08662	-0.276292	-1.17129	-1.07416	-0.945917	-1.10733	-0.633594	-0.172027	0.665973	0.457451	2.06793	0.292868	1.96874	1.2579	-0.960313	1.06777	-0.794322	0.993449	0.545249	0.408884	0.144703	-0.314008	1.08074	0.507946	0.412233	-0.79833	-1.62055	0.551042	0.226371	0.193712	-2.37003	-0.368289	-0.752551
SEMA5A	-1.42285	-1.75523	-0.526436	-0.154048	-1.84783	-1.59071	-1.33822	-0.873871	-2.55509	-0.731054	-0.00250819	0.1212	0.341923	0.72391	1.07317	1.38716	0.799491	1.20417	-1.88761	1.22589	0.939392	0.591992	0.636375	-0.219934	0.557564	0.865102	0.285375	0.216924	-0.171816	0.210506	0.513063	0.479048	0.862494	-0.820347	0.309394	0.603124	-0.00448064	0.0469727	1.00791	0.899891
SPARC	-1.78271	-2.87387	-0.209709	-0.131404	-3.72419	0.791851	-1.06609	0.059987	-2.24195	0.235246	0.473654	0.271508	0.600149	0.818135	0.339918	0.67491	0.5269	0.598249	0.419318	0.306994	0.1376	-0.0147153	0.257812	-0.405163	0.4044	0.478906	0.267556	0.256115	-0.109011	-0.37899	0.747632	0.740708	0.454685	0.020466	0.299261	0.756453	0.463925	0.308994	0.567879	0.658601
MLIP	-0.492217	-0.688832	0.956184	1.02159	-1.26094	-1.2684	-0.247811	-0.510358	-2.82897	-0.221302	0.589034	-0.316687	-1.01783	-0.399436	-1.33061	-0.351158	-1.26277	1.25273	-1.63188	0.860315	1.59872	0.993434	0.81355	-0.10722	0.972214	0.950699	0.608194	0.0791575	0.546098	1.02212	0.452682	1.42592	0.061197	0.317377	-1.52392	0.103324	1.3865	0.0676155	-0.121018	-0.497306
NKAIN2	0.532658	-0.55058	1.47707	1.88131	-0.504794	1.6421	0.135813	0.197334	-1.89649	-0.385904	-0.295613	-1.00102	-1.03117	-1.1602	-0.343854	1.01289	0.908721	1.71172	0.18589	0.526473	0.246518	-1.24615	1.22255	-1.01268	0.73052	0.018046	0.86416	-1.05969	-0.680738	0.210153	0.830082	-0.919536	-1.03801	-2.16302	0.592077	1.1707	-0.419177	-0.781047	0.588521	-0.195637
NRCAM	-1.78113	-2.11748	-1.93572	-1.48276	-1.96713	0.794428	-1.72719	-1.46882	-2.65929	0.287426	0.630022	-0.148121	0.187829	0.448093	0.43122	0.652765	0.806833	0.964892	0.961846	0.832146	0.470068	0.115005	0.517944	-0.0607014	0.623637	0.591498	0.434987	0.289643	0.473488	0.667124	0.420012	0.658513	0.372829	0.306457	0.600788	0.53064	0.355805	0.145455	0.470842	0.306105
NRG1	-1.3592	-1.7316	-1.90772	-1.87828	-1.37216	-1.6659	-1.7573	-2.26847	-1.66997	-0.0519915	0.303547	0.275725	0.532315	0.188885	0.390022	-0.0143868	0.550589	0.905056	0.397482	0.532861	0.808309	0.844713	0.622657	-0.0409319	0.93209	0.881185	0.14578	0.669045	-0.166715	-0.0674193	0.875133	0.867276	0.883322	0.943373	0.360588	0.63501	0.576744	0.478976	0.669591	0.681765
SFRP1	-0.940488	-0.368439	-0.223515	-0.0865212	-0.778425	-2.78846	-0.200436	0.277353	-0.803478	-0.605959	1.40548	-0.0747127	-0.707408	-0.431643	-1.82999	0.0947668	-1.4749	0.870978	-1.18619	0.705157	1.33423	1.46158	-0.80753	0.61692	-0.233649	0.165496	1.0196	0.0944262	2.02855	1.11181	0.69801	1.31982	0.304614	0.911115	-1.25715	-0.570708	0.659396	0.726507	-0.201728	-0.234472
PMP2	-1.44849	-2.04601	0.290575	0.358443	-2.45774	0.718648	-0.563095	-0.236238	-3.75418	0.0340602	-0.106666	0.318738	0.515267	0.403213	0.000821806	0.755421	0.295427	0.933173	-0.356222	0.700285	0.893394	0.340401	0.595533	-0.488075	0.406425	0.587546	0.0832475	0.359543	-0.862416	-0.55946	0.931167	0.87743	0.408074	-1.22772	0.108375	0.943419	0.800802	0.39271	0.435156	0.619018
ADAMTSL1	0.00703715	-0.524888	0.855547	0.84521	-0.521062	-1.57639	0.797245	1.99084	2.13153	0.00935917	0.384757	-0.228517	-0.586496	-1.24695	-0.812243	-0.610208	-1.26512	0.902719	-1.42674	0.0765356	1.20108	1.53532	-0.613585	-1.09471	0.608361	1.30206	-0.668531	1.25514	-0.678967	-0.941336	0.891277	0.23252	0.898816	-1.12089	-0.635409	-1.26453	0.156137	0.79572	0.120014	-1.18067
PRUNE2	-1.85704	-0.566569	-0.723388	-1.13721	-0.703111	0.967141	-1.65636	-1.44948	-1.93172	0.2028	0.797263	-0.825933	-0.661381	0.630528	1.27507	-0.430734	0.832203	1.16188	1.29479	0.196764	0.58003	0.422742	0.205692	-0.388324	0.0640547	0.0172773	0.955222	0.133593	1.30665	2.15201	-0.759976	0.947046	1.31031	-0.124299	0.105706	-1.08112	-0.219191	-1.42075	0.943529	-0.565711
IL1RAPL1	-1.40082	-1.44395	-1.09102	-0.917518	0.471762	-0.96987	-1.21241	-1.43347	-2.56664	0.284303	-1.01221	-0.147286	-0.36532	-0.291472	-0.000477809	1.42221	0.710366	1.62262	0.767025	1.23192	0.156128	-1.31387	1.68247	-0.692717	0.91864	0.124012	0.581222	-0.226627	0.0396452	1.38695	0.620919	0.124243	0.228007	-0.592435	0.821824	1.56682	-0.0883909	-0.225202	0.459702	0.7709
PLP1	-0.721758	-2.11145	-0.191672	0.308229	-2.13358	0.728089	-0.48806	0.0805858	-4.80607	0.150146	0.0460341	0.215421	0.275046	0.0885455	0.334091	0.695294	0.607979	0.633301	0.364388	0.464516	0.468547	-0.304041	0.715666	-0.532188	0.597972	0.0314668	0.408329	0.150982	0.10291	0.310405	0.642958	0.336423	0.156885	-0.0429743	0.406733	0.769353	0.114713	0.154608	0.40681	0.565359
DMD	-2.11987	-1.80311	-0.463629	0.154941	-1.6528	-1.54253	-0.972131	-0.698648	-3.30282	-0.328608	0.030337	-0.0895618	-0.663775	0.139179	0.331218	1.39459	0.712129	1.30134	0.134511	0.817013	0.539974	-0.0851947	1.31178	-0.25951	0.836415	0.173757	0.857877	0.120398	0.325273	0.6788	0.505304	0.223091	0.361365	-0.309141	0.577924	1.30354	0.0525542	-0.147378	1.01546	0.539926
GSE39645 nmSC
	GSM973621	GSM973622	GSM973623	GSM973624	GSM973625	GSM973626	GSM973627	GSM973628	GSM973629	GSM973630	GSM973631	GSM973632	GSM973633	GSM973634	GSM973635	GSM973636	GSM973637	GSM973638	GSM973639	GSM973640	GSM973641	GSM973642	GSM973643	GSM973644	GSM973645	GSM973646	GSM973647	GSM973648	GSM973649	GSM973650	GSM973651	GSM973652	GSM973653	GSM973654	GSM973655	GSM973656	GSM973657	GSM973658	GSM973659	GSM973660
NEGR1	-1.49837	-1.50289	-0.384948	-0.147543	-0.912482	-1.26635	-1.90483	-1.75635	-0.458362	0.540362	-2.14747	0.482272	1.03683	0.669354	-0.705219	1.68279	0.507463	0.962531	0.828054	0.3307	0.619832	0.301256	0.88314	-1.26219	0.576472	0.368937	-0.780329	0.598472	-1.15067	-0.75229	0.56384	0.934249	0.885772	-0.374481	0.821988	0.882028	0.439602	0.241578	0.117756	1.72949
ANK3	-1.76349	-1.93388	-1.12822	-0.623797	-1.76481	-1.45758	-2.02155	-0.896325	-3.0174	0.362834	-0.657445	0.234603	0.233197	0.577152	0.668825	0.920555	0.637299	0.545402	0.956028	1.18017	0.254662	-0.197398	0.837094	0.190616	0.623048	0.455137	0.477712	0.464705	-0.318916	0.549901	0.334219	0.484608	0.74035	0.33948	0.610127	0.880643	0.573464	0.147977	0.642436	0.858571
CTNNA3	-0.672774	-1.03094	-0.315559	0.153036	-1.00268	0.269422	-1.53547	-2.2603	-2.6422	-0.813274	0.795962	-1.01222	-1.28088	0.163945	0.317124	0.877072	0.436915	1.32008	-0.0755109	0.836088	0.740167	-0.790286	1.52288	0.374763	1.29471	-0.0150539	0.913635	-0.673562	0.707461	1.71849	-0.0995286	-0.530341	-0.105494	0.97196	0.347292	1.19019	-0.0144426	-0.195389	0.911978	-0.797286
SORCS1	-1.75944	-1.70519	-1.1619	-0.344939	-1.74631	-2.67318	-1.40745	-0.646268	-2.94673	0.458975	-0.228659	0.102713	0.368542	0.422909	0.413691	0.863744	0.410603	0.827093	0.446591	0.822363	0.343808	-0.165875	1.1463	0.289533	0.697443	0.310195	1.12386	0.512381	-0.169381	0.588256	0.492201	0.380559	0.240425	0.521247	0.569475	1.05455	0.213224	0.122353	0.461371	0.750917
TEAD1	-2.37087	-3.02768	-0.973842	-0.438793	-3.0436	-0.945861	-0.836921	-0.135845	-0.0554561	-0.0322917	-0.0882448	0.276449	0.399082	0.280174	0.147433	1.24588	0.595438	1.15082	0.513153	1.23863	0.35577	-0.329256	1.23849	0.00255956	0.910941	0.0973566	0.506839	0.239292	-0.247922	0.822092	0.511965	0.211237	0.352745	-0.200449	0.665855	0.964754	0.0543724	-0.951865	0.428071	0.469499
NCAM1	-2.10373	-2.52671	-1.64525	-0.836634	-2.39049	0.254478	-1.50017	-0.510664	-2.76754	0.492326	0.135345	0.413538	0.433931	0.284244	0.570001	0.730078	0.725299	0.782629	0.787189	0.624609	0.256423	-0.288154	0.664739	0.646361	0.477724	0.130959	0.762367	0.381642	-0.0111003	0.828183	0.442602	0.223554	0.345526	0.455938	0.790664	0.755452	-0.00679575	0.04725	0.702359	0.441814
CRYAB	-1.34552	-1.53238	-0.246706	0.0482948	-2.16003	0.231122	-1.53111	-1.44804	-4.46328	0.15113	0.0862273	0.262969	0.483329	0.542166	0.43448	0.582176	0.329922	0.454918	0.42924	0.460072	0.410687	0.406999	0.351714	0.0774403	0.330154	0.402208	0.283789	0.311237	0.0333707	0.511245	0.536155	0.634109	0.457322	0.590915	0.402058	0.513413	0.542011	0.445722	0.496325	0.494135
KCNMB4	-1.76131	-2.37614	-1.62448	-0.793734	-2.01109	-0.440718	-1.4829	-0.680696	-3.47521	0.495669	0.281485	0.300091	0.198958	0.575434	0.579654	0.708974	0.496729	0.487837	0.900113	0.586105	0.403181	0.20207	0.507846	0.484024	0.498337	0.399872	0.655275	0.314472	0.0800673	0.761341	0.117627	0.583511	0.527117	0.420997	0.747898	0.605846	0.462669	0.253828	0.496361	0.512889
STARD13	-2.05265	-2.75894	-1.30664	-0.865253	-2.05098	-1.4381	-1.30326	-0.198517	-2.17605	0.227918	-0.184059	0.1755	0.470297	0.210966	0.606652	0.739002	0.853141	0.494652	0.480384	1.01371	0.0490054	-0.282886	1.19575	0.289619	0.89862	0.351761	0.758003	0.411549	-0.0686785	1.2055	0.167501	-0.197762	0.48159	0.337466	0.446299	1.41916	-0.0341305	0.188758	0.783501	0.661602
PCDH9	-1.14361	-0.693244	-1.24422	-0.231155	-0.538142	1.73732	-1.25713	-1.12842	-1.38492	0.582557	-1.15576	-0.142144	-0.50569	0.906754	-1.70356	1.47054	0.144195	1.35629	-0.0754922	0.0394169	0.10421	0.451683	0.236906	0.579298	0.0239159	1.05947	0.739187	1.108	-2.1035	-2.14552	0.496921	-0.146941	0.633476	0.126437	-0.621071	1.05487	0.721952	0.760194	1.28237	0.604559
NRXN3	-1.35525	-2.04704	-1.67436	-1.02237	-1.16007	-0.386939	-1.9443	-1.12489	-3.27326	0.316879	-1.43337	0.423927	0.474674	0.997543	0.560937	0.79837	0.653187	0.589618	0.315666	0.846109	0.323278	0.542206	0.507271	0.504566	0.5488	0.522614	0.626289	0.519194	-0.479196	0.344488	0.261254	0.481864	0.751898	0.559841	0.473233	0.778453	0.41811	0.399614	0.62157	0.739593
FRMD5	-2.00721	-1.68642	-2.42066	-2.10562	-1.26837	1.10872	-1.8992	-0.443878	-2.3092	0.520326	0.239717	0.287337	0.243884	0.321202	0.542065	0.688111	0.58841	0.49521	0.956099	0.476296	0.18616	0.033227	0.969741	-0.364164	1.19465	0.28246	0.531006	0.980461	-0.454785	0.155456	0.494864	0.139518	0.510821	0.619989	0.464587	1.13499	-0.0961758	0.239837	0.279675	0.370851
PMP22	-0.407132	-0.966584	0.18899	0.333365	-2.15652	-1.54936	-0.261335	-0.431353	-5.02734	0.123451	0.113212	0.04526	0.073129	0.127886	0.393678	0.582003	0.182063	0.612906	0.0158159	0.615938	0.629913	0.294028	0.611335	-0.127398	0.514293	0.303045	0.528632	0.149979	-0.225761	0.515168	0.499853	0.569755	0.18788	0.304478	0.34972	0.57921	0.579832	0.171543	0.413279	0.543146
CDH19	-1.80306	-2.22532	-1.31183	-0.838012	-1.94963	-1.88891	-1.22558	-0.458102	-3.37232	0.465309	0.358625	0.234962	0.383264	0.381156	0.582883	0.53254	0.402958	0.38051	0.708842	0.664593	0.431506	0.315728	0.616694	0.564322	0.417333	0.319171	0.690534	0.38199	0.244441	0.682017	0.493611	0.586345	0.445638	0.819251	0.507239	0.537359	0.477726	0.38048	0.550974	0.514761
ZNF536	-1.26651	-2.11346	-1.58792	-0.742584	-2.08992	-0.83323	-1.45983	-0.575693	-2.96554	0.183273	-0.391508	-3.78e-05	-0.0881912	0.328421	0.637284	1.20955	0.911128	0.802453	0.850389	1.20684	0.344356	-0.223523	1.06701	0.112224	1.04371	-0.0252219	0.82161	0.301959	0.0302461	1.02168	0.0520131	0.281177	0.455243	-0.122835	1.09587	1.15577	-0.27744	-0.116911	0.2705	0.697642
LGI4	-1.84197	-2.28277	-1.47539	-0.816403	-1.95831	-1.15105	-1.26815	-0.621538	-3.48944	0.369901	0.0693012	0.324229	0.329955	0.416048	0.694822	0.521915	0.654653	0.428308	0.719982	0.657275	0.329349	0.169912	0.732056	0.414146	0.647472	0.461979	0.698819	0.379035	0.143088	0.705066	0.279005	0.350346	0.445775	0.713439	0.635727	0.62014	0.416516	0.362733	0.677304	0.536723
EHBP1	-2.43803	-2.63981	-0.934619	-0.752145	-1.98389	-1.81011	-1.64029	-0.966656	-2.03134	0.0680437	0.245402	0.328789	0.179979	0.527764	0.754681	0.717167	0.697033	0.511419	0.756828	0.898081	0.243257	-0.0210404	0.621339	0.446961	0.562132	0.401675	0.347606	0.27811	0.131292	0.865113	0.192023	0.426002	0.495248	0.736431	0.62605	0.894859	0.241818	0.257729	0.777379	0.987712
PARD3B	-1.52215	-1.65992	-0.470975	-0.14465	-1.37979	-0.90023	-0.915139	-0.857492	-3.60826	-0.151129	-0.705743	0.21682	-0.393868	-0.150075	0.281641	1.25812	0.759526	1.17929	-0.0120622	1.4972	0.218799	-0.649509	1.76147	0.295881	1.08051	-0.287306	0.946857	0.0352798	-0.0290027	0.919004	0.292718	-0.186669	0.0845315	0.247888	0.384518	1.18163	-0.0457238	-0.195352	0.719973	0.90341
ADAM23	-2.02526	-2.04438	-1.80236	-1.35157	-1.77389	-1.36942	-1.46915	-0.30008	-2.26305	0.0781564	-0.130276	0.556998	0.856296	0.722578	0.334392	1.01373	0.598424	0.916595	0.174899	0.915888	0.484773	0.439344	0.89112	0.0157882	0.60061	0.633922	-0.11218	0.581631	-0.53649	-0.14878	1.02676	0.8756	0.613908	-0.918451	0.451753	0.946601	0.733563	0.386427	0.758424	0.637161
NRXN1	-1.79785	-2.04209	-1.47147	-0.626386	-1.70942	-2.06783	-1.1938	-0.406405	-3.25915	0.365367	0.133742	0.515856	0.533859	0.299595	0.647553	0.897364	0.690411	0.623534	0.510831	0.766641	0.467105	-0.119373	0.991262	0.275596	0.619562	0.0950225	0.691901	0.341227	-0.287285	0.684727	0.586279	0.270549	0.321956	0.0962275	0.658174	0.974379	0.236242	0.29172	0.551066	0.843307
LRRTM4	-0.667689	-1.29941	-1.31624	-0.297553	-0.690098	-2.09625	-1.74377	-0.874054	-2.05853	0.393341	-1.45616	0.0733162	1.07261	0.0949655	0.2397	0.76865	0.748907	0.907927	-0.673028	0.647042	0.00210622	-0.450814	1.49749	-0.360984	1.52919	0.623004	0.927048	0.742596	-0.668369	-1.4474	1.26236	0.234196	-0.324607	0.0631615	0.786563	1.35348	0.170301	0.785464	0.226304	1.27524
FIGN	-1.86451	-1.7702	-1.4701	-0.771575	-1.36746	-1.25463	-1.5467	0.0995549	-2.11849	0.83618	-0.411956	0.293952	0.588357	-0.185045	0.583974	1.4421	0.694197	0.690003	0.244246	1.19456	0.339236	-1.26349	1.23639	-0.270064	1.36929	-0.261542	1.183	0.499783	-0.399127	1.05541	0.0683314	-0.342617	-0.202756	0.175757	1.11453	1.42246	-0.883714	0.205193	0.313904	0.733571
COBLL1	-1.2512	-0.634678	0.718878	1.20862	-0.840771	-0.505361	-0.521605	-0.583127	-2.83371	-0.484678	-1.83676	-1.3718	-0.519788	-0.380927	0.727483	1.39761	0.119264	0.550545	1.58059	2.41481	0.146073	-0.553789	0.725444	-0.0835614	0.748032	0.0962193	-0.129799	0.248947	-0.686611	1.29176	-0.641562	-0.454139	0.724451	-0.684536	1.47265	0.701183	-0.558706	0.358112	0.176463	0.149975
SCN7A	-1.36004	-1.98323	-1.01384	-0.502446	-1.53942	-2.41513	-1.78851	-0.998448	-3.18749	0.50389	0.105921	0.464711	0.639362	0.390367	0.454679	0.887846	0.440203	0.669959	0.332118	0.828364	0.612177	-0.0970851	0.826262	0.306838	0.599301	0.179225	0.553038	0.455216	-0.372813	0.500202	0.792291	0.599288	0.275459	0.425265	0.540039	0.912794	0.481949	0.22275	0.581615	0.677328
NCAM2	-1.95607	-2.4649	-1.7267	-1.23759	-2.14046	-0.108751	-2.0944	-1.34264	-2.16341	0.594693	-0.00923356	0.475251	0.47895	0.460988	0.505971	0.739594	0.748295	0.581891	0.812388	0.865195	0.319112	0.0748827	0.512014	0.816853	0.511319	0.0770473	0.694121	0.607709	0.359889	0.784654	0.375536	0.237775	0.312446	0.592578	0.673008	0.638576	0.088514	0.432846	0.375326	0.496738
S100B	-1.04254	-2.28281	-0.277152	-0.110188	-1.6193	0.193392	-0.676117	-0.282476	-4.94635	-0.184438	0.226437	0.0939832	0.380695	0.471819	0.477072	0.489115	0.35288	0.449074	0.204322	0.435187	0.44684	0.370385	0.406304	0.237328	0.174427	0.370523	0.404755	0.174881	0.0235229	0.188563	0.619048	0.663382	0.409859	0.359391	0.258523	0.487845	0.536007	0.366657	0.590135	0.559023
CHL1	-2.09912	-2.41926	-1.2033	-0.640715	-1.86494	-0.643844	-1.55576	-0.854586	-3.5093	0.454655	0.365499	0.349336	0.406457	0.424224	0.618909	0.546955	0.560189	0.469131	0.577093	0.540237	0.374129	0.2312	0.707805	0.349843	0.618268	0.320002	0.629986	0.437287	0.254298	0.519826	0.487512	0.531888	0.35755	0.555806	0.422667	0.70657	0.355694	0.444729	0.628189	0.544888
CADM2	-1.20046	-1.5375	-1.24986	-0.508516	-1.42297	0.194021	-1.80197	-2.17223	-3.16599	0.345012	-1.8084	0.273678	0.664775	0.832069	0.726654	0.478126	0.836172	0.673421	0.811009	0.797282	0.318318	0.312686	0.598783	0.250444	0.60801	0.519332	0.396359	0.454418	-0.453782	-0.209308	0.278738	0.630616	0.816634	0.270259	0.562526	0.855293	0.363363	0.154521	0.540416	0.968046
EPHA3	-1.46936	-1.53112	-1.01709	-1.33769	-1.3551	-2.81687	-0.597034	-0.170883	-2.12715	-0.225659	-0.656016	0.143046	-1.33319	0.670461	1.20838	1.19658	1.28975	0.286322	1.11041	1.14532	0.559273	0.317169	0.905341	-0.36508	0.825782	0.0973152	0.0358186	-0.0108526	-0.111076	1.0966	0.319158	0.375073	0.551217	-0.298252	1.24849	0.433487	-0.168725	0.406339	0.302327	1.0675
ARHGEF26	-2.09862	-2.23861	-1.71413	-1.03416	-1.95853	-0.295446	-1.85591	-1.1718	-2.41875	0.570522	0.193899	0.518476	0.0144297	0.457513	0.775558	0.965974	0.571747	0.726411	0.921046	1.00704	0.524691	-0.150458	0.8041	0.602288	0.542749	-0.138505	0.790058	0.422168	0.296082	1.02511	0.113343	-0.121936	0.221441	0.212398	0.977635	1.00641	0.251322	0.110549	0.295411	0.278483
VGLL3	-1.46177	-2.18771	-1.41691	-0.761873	-1.77622	-3.13962	-1.41071	-0.185739	-1.40624	0.0083343	-0.789193	0.049129	0.341741	0.121709	0.618917	0.842374	1.04841	0.628135	0.714017	0.879414	-0.0298025	-0.0138759	1.2521	0.292998	0.893068	-0.030947	0.699163	0.324131	0.0250712	0.885957	0.728122	-0.196657	0.515515	0.623824	0.582182	0.898537	-0.192757	0.282833	0.931897	0.812447
SLIT2	-1.70268	-2.03647	-0.346237	-0.258731	-2.04666	-3.02276	-1.93316	-1.13294	-2.04699	-0.0317848	-0.0984616	0.130789	0.438051	0.567246	0.778692	0.771276	0.60235	0.775257	0.373721	0.692581	0.781727	0.553708	0.612628	0.0804979	0.47697	0.570798	0.477849	0.326105	0.0278975	0.177934	0.631366	0.75939	0.467337	0.0513555	0.550355	0.853381	0.581474	0.122403	0.499501	0.924241
ADGRL3	-1.64028	-2.28777	-0.860009	-0.396219	-1.53051	0.621506	-1.12177	-0.50406	-3.1151	0.0845284	-1.11445	0.223428	0.185858	0.692163	0.491455	1.11363	0.89228	0.899429	0.973592	0.954162	0.138563	-0.0488404	0.903184	-0.0117438	0.704252	0.373313	0.159982	0.448772	-2.12764	0.269749	0.369232	0.275552	0.696922	-0.167843	0.703198	0.984285	0.189961	0.287911	0.508298	0.781013
ANK2	-2.16283	-1.61189	-0.679495	-0.452218	-2.05981	1.32083	-1.11568	-0.460407	-3.40938	-0.0187193	-1.05766	-0.208243	0.132391	0.497535	0.459167	1.14054	0.854236	0.260115	1.38879	0.82834	0.284445	-0.670477	0.31086	0.73767	0.382077	-0.0109874	1.13844	0.463207	-0.368524	0.932294	0.179186	-0.109134	0.679266	0.3166	0.708475	0.271002	0.0906262	0.260231	0.0187343	0.740395
PDZD2	-1.95895	-1.87596	-1.09416	-0.637717	-2.09022	-1.33285	-1.32868	-1.02203	-3.42935	0.234437	-0.0662928	0.287824	0.16973	0.516422	0.549246	0.780062	0.66476	0.706166	0.747496	0.923851	0.620047	0.305284	0.645536	0.385291	0.429099	0.499861	0.561589	0.306825	-0.172661	0.8305	0.385997	0.591198	0.691232	0.0300502	0.567001	0.736346	0.450719	-0.000808031	0.732766	0.660327
PPP2R2B	-1.87633	-1.73548	-1.48003	-0.720524	-1.51486	0.807653	-1.08968	-0.745091	-3.33424	0.222204	0.315196	-0.121749	0.522828	0.728132	0.600435	0.906921	0.799277	1.08794	0.0898826	0.504312	0.260017	0.276426	0.573021	-0.993811	0.633903	0.430831	0.220692	0.500446	-0.419876	-1.47016	0.631336	0.875834	0.625223	-0.292498	0.960428	1.02635	0.24004	0.452867	0.644105	0.858028
SLC35F1	-1.66556	-2.08715	-1.79138	-1.01959	-1.48061	-1.23981	-2.02443	-0.722406	-3.107	0.249188	-0.0995366	0.200666	0.614816	0.41219	0.60901	0.906522	0.780941	0.714318	0.436544	0.786454	0.40163	0.414397	0.89025	0.205746	0.789975	0.483682	0.564343	0.568811	-0.0795183	0.16237	0.658857	0.519946	0.448668	0.124193	0.591383	0.995018	0.297757	0.355856	0.475057	0.658414
ITGB8	-1.61564	-2.15677	-1.30611	-1.02188	-2.57887	-0.441542	-0.613394	-0.187685	-3.83403	0.475137	0.47953	0.419334	0.556761	0.462376	0.585519	0.581601	0.449885	0.540057	0.497869	0.585553	0.640561	0.362053	0.588208	-0.262441	0.445282	0.343055	0.406443	0.368974	0.0864496	0.404812	0.537766	0.553875	0.494158	0.264295	0.446361	0.662679	0.433938	0.377897	0.391794	0.576146
XKR4	-1.17547	-1.41086	-1.53926	-1.06252	-1.41437	-1.84745	-1.78408	-0.492807	-3.11142	0.394833	-0.314173	0.807052	0.655149	0.250504	0.859418	1.23992	1.08453	0.642257	0.30375	0.854984	0.576567	-0.661847	1.04701	0.40976	0.517324	-0.214007	1.00635	0.339743	-0.228387	0.380814	0.85795	0.238219	-0.0587931	0.0222894	0.796985	1.2021	-0.287232	-0.1657	0.494212	0.786638
NKAIN3	-0.949702	-0.939243	-1.03084	0.107189	-1.05098	0.419418	-0.693271	0.281888	-1.79311	-0.00351001	-1.62656	0.0244257	0.0867605	0.289453	0.125589	1.83726	0.650244	1.51894	0.66117	0.866975	0.0627847	-0.427404	0.851772	-0.91787	0.73517	0.552806	-0.395319	-0.291637	-2.39189	-0.183317	1.18636	0.125663	0.703495	-2.07915	0.503272	1.92398	-0.263823	-0.44589	0.845147	1.12375
CLU	-0.977016	-1.64199	-0.00707178	0.0300026	-1.10986	1.67371	-1.22148	-2.18311	-4.12245	0.425642	-1.22273	0.276925	0.3007	0.294289	0.426263	0.267696	0.403012	0.429344	0.872424	0.463265	-0.137651	-0.509592	0.764428	0.15786	0.839146	0.371166	0.583402	0.496433	-0.179779	0.253981	0.149462	0.1972	0.372196	0.387392	0.571089	0.749902	0.0807998	0.259604	0.392522	0.822866
IL1RAPL1	-1.40082	-1.44395	-1.09102	-0.917518	0.471762	-0.96987	-1.21241	-1.43347	-2.56664	0.284303	-1.01221	-0.147286	-0.36532	-0.291472	-0.000477809	1.42221	0.710366	1.62262	0.767025	1.23192	0.156128	-1.31387	1.68247	-0.692717	0.91864	0.124012	0.581222	-0.226627	0.0396452	1.38695	0.620919	0.124243	0.228007	-0.592435	0.821824	1.56682	-0.0883909	-0.225202	0.459702	0.7709
GPM6B	-1.78579	-2.32407	-0.523794	-0.01361	-2.23346	0.243936	-1.65387	-0.568098	-3.96109	0.175462	0.177776	0.372277	0.410357	0.367839	0.451118	0.757768	0.530074	0.600459	0.237211	0.619141	0.564411	0.0193393	0.445714	0.158995	0.463648	0.34827	0.392425	0.421029	0.253229	0.299375	0.66246	0.417709	0.365076	0.140959	0.497841	0.730478	0.530769	0.188744	0.579109	0.640796
DMD	-2.11987	-1.80311	-0.463629	0.154941	-1.6528	-1.54253	-0.972131	-0.698648	-3.30282	-0.328608	0.030337	-0.0895618	-0.663775	0.139179	0.331218	1.39459	0.712129	1.30134	0.134511	0.817013	0.539974	-0.0851946	1.31178	-0.25951	0.836415	0.173757	0.857877	0.120398	0.325273	0.6788	0.505304	0.223091	0.361365	-0.309141	0.577924	1.30354	0.0525542	-0.147378	1.01546	0.539926
GSE108524 myeSC
	GSM2893469	GSM2893470	GSM2893471	GSM2893472	GSM2893473	GSM2893474	GSM2893475	GSM2893476	GSM2893477	GSM2893478	GSM2893479	GSM2893480	GSM2893481	GSM2893482	GSM2902750	GSM2902751	GSM2902752	GSM2902753	GSM2902754	GSM2902755	GSM2902756	GSM2902757	GSM2902758	GSM2902759	GSM2902760	GSM2902761	GSM2902762	GSM2902763	GSM2902764	GSM2902765	GSM2902766
NCMAP	1.69366	0.26221	1.2435	1.78482	-1.40565	0.493995	-1.15245	0.254359	1.81642	-0.0844705	-1.00981	0.260504	1.30297	-1.32493	-0.168749	-0.316739	0.813657	-0.786162	-0.939673	-1.03629	0.156127	-0.377283	-0.978373	1.38049	-1.18715	1.18661	0.303367	-0.431448	-0.277846	-0.410797	-1.06487
MPZ	0.689911	0.77042	0.759141	0.892379	-0.273527	0.342259	-1.77264	0.303363	0.7117	0.533946	0.180771	0.644882	0.609155	0.0800013	0.0599489	0.0157234	0.376773	-0.109302	-0.360082	-3.41238	0.204378	0.089626	0.10372	0.245547	-3.11975	0.641284	0.380294	0.369542	0.077525	0.104208	-0.138824
KCNK12	0.817837	0.232146	-0.0407843	1.34543	-1.81501	-0.0661581	-0.634137	-0.388278	1.41489	0.967211	-0.882579	0.831106	0.942275	-1.00612	0.618854	0.788312	-0.136787	-1.18771	-0.855973	-1.6381	0.441421	-0.890469	-0.9941	0.647397	-1.54138	1.95095	0.955677	0.894578	-0.971379	0.418438	-0.217555
ERBB4	0.307712	-0.187972	0.112599	0.883119	-0.504044	0.055023	-1.58776	-0.397065	-0.0669112	-0.790295	-1.42626	-1.24959	0.397539	0.742123	-0.846537	0.246105	1.64797	0.343466	0.984746	1.60121	-0.915707	-0.902245	-1.07849	0.11046	-1.58943	0.287169	-0.262774	0.139016	-0.00860113	2.57595	1.37948
ADAMTS9	1.09464	0.540863	0.147074	-0.435087	-0.756776	-0.53475	1.16697	-0.105019	0.0820622	1.15874	0.357248	0.0834062	0.500483	0.385151	0.0948515	-0.0844948	1.29033	1.10674	-0.224366	-3.37172	0.341492	0.104995	-1.31154	-0.482544	-2.5483	0.715146	0.058656	0.783632	-0.345911	-0.00196016	0.189989
SLIT2	-1.91738	-1.12135	-1.59711	-0.833672	0.328515	1.28688	-2.15283	-0.316942	0.407631	0.928935	-0.204016	0.329973	1.05936	1.02857	-0.441321	0.57852	-0.171948	0.721518	1.05598	-0.878723	-0.606773	-0.202048	-1.092	-1.20048	1.96898	0.24695	0.337562	0.0779298	0.858639	0.779467	0.741197
LIMCH1	0.603701	0.333093	-0.16906	1.31243	-0.57289	-0.037312	-0.788701	0.110737	1.23464	0.81961	-0.488385	0.0592988	0.199409	0.381271	0.601794	-0.0823426	1.43815	-2.26319	-1.83103	-1.91296	1.00589	-0.295443	-0.326149	0.919354	-1.21019	0.983974	-0.0823426	0.537653	-1.32806	1.58827	-0.741224
FSTL5	0.363457	0.990631	1.33086	0.891882	-1.6857	-0.608245	-0.0700876	0.380745	0.881731	0.759184	0.529154	1.96321	-1.51897	-1.55727	0.444242	-0.407434	0.832044	-0.325257	-0.916244	-1.52883	0.201454	0.294487	-0.169758	0.361031	-1.66681	1.51512	0.586926	0.286486	-0.0841723	-0.559722	-1.51414
NEK1	1.74479	1.82829	2.03006	2.38082	0.488891	-0.0366674	-1.84488	-1.20053	-0.0283116	-0.478774	-0.415005	-0.104064	0.00582574	0.573704	-0.15115	-0.179845	-0.144521	-0.290362	0.155411	-1.53744	-0.389822	-0.264784	-0.870022	-0.68243	-1.89157	0.376223	0.27465	-0.0517388	0.146833	0.398791	0.15762
FGFBP2	1.2114	0.978879	1.10285	1.74247	-0.826693	0.485962	-1.16588	0.287501	1.34184	-0.550345	-0.88947	0.104552	1.35874	-0.804513	0.0968967	0.244795	-0.168636	-0.477013	-0.892293	-1.26498	-0.245814	-0.433361	-0.938948	1.30576	-1.41694	2.36924	0.0916313	-0.624934	-0.0739936	-0.773477	-1.17523
FBXL7	0.200158	0.127481	-0.258138	0.200883	-0.407743	-0.0688082	-2.12188	-0.723664	-0.115131	-0.00338632	-0.456432	-0.0667907	0.237074	-0.294129	-1.20623	0.00313865	-0.272034	0.00581617	-0.137322	3.75683	-0.0754321	-0.168499	0.00581617	-1.39149	2.21572	-0.0849672	-0.0882484	0.739411	-0.663187	0.320539	0.79064
NKAIN2	1.1051	1.21394	1.49858	1.5033	0.513096	0.091878	-1.65411	-0.982027	-0.0716453	-0.219773	0.0390326	0.339212	0.105952	0.359268	-0.309354	-0.369538	0.81364	0.359281	0.763623	-2.16197	-1.78696	0.0349862	-0.103623	-1.21473	-2.28255	0.15691	0.6888	-0.475859	0.379551	1.043	0.622997
MLIP	1.19916	1.23277	1.08771	1.58322	-1.49625	-0.229041	-1.0212	0.126834	0.915759	0.72396	-0.274041	0.373584	0.652809	-1.61499	0.404819	-0.1959	0.806306	-0.804697	-1.20741	-1.64487	0.402791	-0.368706	-0.301337	1.22516	-1.56737	1.61019	0.465487	0.480324	-0.770621	-0.635827	-1.15863
GALNT17	-0.183882	0.501912	0.246762	0.526805	-0.281704	0.832611	-0.700314	-0.524483	0.841953	0.735077	0.460568	0.534983	0.853551	0.181879	0.191602	0.43307	1.14564	0.27722	0.276254	-3.28435	0.243545	-0.169942	-0.451327	0.0978664	-3.10315	0.819347	-0.273415	0.900124	-0.589816	-0.929331	0.390941
NRCAM	-1.43787	-0.726918	-1.13354	-1.05536	0.279423	0.600227	-0.361181	-0.184454	0.210879	0.820583	0.535194	0.959553	0.661981	0.223107	0.389983	0.524066	0.305295	-0.809987	0.396229	-2.65812	0.826216	0.463992	0.659908	0.304801	-2.77408	0.807253	-0.0471543	1.02534	-0.772647	0.643209	1.32409
NRG1	-1.60678	-1.07484	-1.51166	-1.84307	-0.14122	0.896715	0.457975	0.966539	0.803354	1.27549	0.667098	0.418334	0.864524	0.11606	0.288523	0.321346	-0.422919	0.541546	0.433831	-2.50132	0.345269	0.45581	-0.0236853	0.841751	-2.38145	0.879179	0.0757964	0.246552	0.282663	0.460597	-0.132007
PMP2	0.286225	0.321472	0.30278	0.537933	-0.14884	0.306895	-1.23189	0.471458	0.574668	0.536272	0.312267	0.556517	0.173646	-0.141459	0.45987	0.0482751	-0.158867	0.274127	0.227292	-3.49542	0.31151	0.343655	-0.0912559	0.216617	-3.5209	0.587022	0.508866	0.548136	0.459228	0.364591	0.0593172
ADAMTSL1	0.528131	1.15293	0.354058	1.35676	-1.36612	1.32309	-0.643234	0.657351	0.473621	-0.294305	-1.1726	0.721068	-0.845461	-1.24661	-0.330794	0.340257	-0.946039	-1.25391	-0.490996	2.27259	-0.0911343	-0.448613	-1.0183	0.500154	1.93331	0.908477	0.731614	-0.34619	-0.6556	-1.18028	-0.923237
LINC01505	-1.27718	-1.18263	-1.34203	-1.0206	0.645957	-0.0721468	-0.458419	-0.314372	-0.384712	0.2132	0.183047	0.539833	-0.448406	0.375436	0.102825	-0.134973	1.44862	0.474743	-0.142077	-1.66734	0.612429	0.939481	1.34781	-0.513745	-2.32848	0.219079	0.424129	1.13441	-0.235243	2.64702	0.214335
CEMIP2	0.517981	0.413432	0.658846	1.22865	-1.6786	-0.251736	0.475126	-0.127532	1.10002	0.325019	-0.623588	1.06937	0.613895	-1.47111	0.499936	-0.303634	1.15424	-1.9053	-1.91582	-0.451603	1.15214	-0.704805	0.348297	0.817955	-0.0723218	1.81977	0.0186714	0.494441	-1.42837	-0.624797	-1.14859
PRUNE2	-0.256656	-0.516861	-0.398663	-0.0900258	1.6468	1.00951	-0.512763	-0.227446	0.457019	-0.764998	0.286536	0.0852267	0.125093	0.361189	-0.438319	1.25957	1.86167	-1.52376	0.437773	-2.18997	1.31815	-0.166336	1.32079	1.00112	-2.00932	0.420662	-0.975406	-0.448477	-0.928082	-0.820428	0.676399
IL1RAPL1	-0.231797	-0.426957	-0.0891562	-0.146351	1.14368	-0.207648	-1.25936	-0.452055	-0.0848437	0.265453	0.403835	0.0510094	-0.329229	0.386565	0.407661	-0.0681682	0.878406	1.07789	0.987163	-3.4393	-0.480183	0.817132	-0.430861	-0.990482	-2.26958	0.550066	0.407661	0.449357	1.28843	0.768068	1.0236
PLP1	-0.459938	0.183801	0.367452	-0.0301995	0.583914	0.0532862	-1.46066	0.177725	0.178024	0.0944681	0.675052	0.314612	0.147395	0.241612	-0.0550192	-0.279044	0.296578	0.601005	0.536978	-2.98555	0.296653	0.951472	0.394979	-0.664337	-3.51018	-0.084897	0.813688	0.322392	0.976056	0.969438	0.353248
LRRTM3	-0.549289	-0.443482	-0.17055	0.238919	-0.307839	-0.0980139	-1.35952	-1.22228	-0.727591	-1.04526	-0.170653	-0.644898	-0.247719	-0.457727	0.346053	0.450704	3.42794	1.40041	1.0071	-1.42895	-0.624299	0.506724	1.39135	-0.648674	-1.0998	-0.219095	0.527467	0.662244	-0.229391	0.905279	0.830853
CRYAB	-1.15251	0.0804994	-0.977309	-0.273599	0.0169275	0.543616	-1.50386	0.505297	0.934487	0.680773	0.0668329	1.31448	0.91885	0.882174	0.21016	0.385158	-2.39253	0.132443	0.49516	-2.57933	-0.142529	0.584	-0.0454543	-0.139451	-2.04759	0.498279	0.101471	1.13422	0.335416	0.853746	0.580183
GRIN2B	-0.830282	-1.02524	-1.18132	-1.23793	0.921042	1.00672	-0.998487	0.549427	0.826692	1.12976	0.67988	0.984213	0.747619	-0.88422	0.273152	0.60933	-0.360219	-1.19758	0.36169	-1.93533	0.270312	-0.233613	-1.45474	0.46338	-2.00947	1.16311	0.461228	0.821103	-0.219222	1.40062	0.898382
MEG8	-1.40038	-0.637875	-1.33962	-2.21882	0.180486	1.09466	2.13173	-0.410953	0.033087	0.827638	0.086098	1.90231	-0.229677	-1.12987	-0.852478	0.279147	0.0953677	0.265736	-0.477869	-0.170355	0.861546	-0.572635	-0.996839	-1.14276	0.175586	1.38196	0.100643	0.683799	-0.328072	0.331513	1.47691
GLDN	-0.49848	-0.164869	-0.0763731	-0.0359131	-1.09068	-0.105426	-0.516532	1.00004	0.640352	0.863962	-0.331967	0.832283	0.114456	-0.857153	0.77862	-0.488581	-0.122667	0.367236	-1.17197	-2.5493	0.874524	0.344642	0.93256	1.34817	-2.95607	1.11033	0.692328	0.718109	0.969291	-0.364626	-0.256311
IL16	1.44753	1.01826	1.45267	1.89644	-1.57049	-0.200833	-0.362869	0.151504	1.64855	-0.0454452	-0.968602	1.0659	0.269089	-1.32966	-0.198403	-0.360227	1.42336	-0.835076	-1.11064	-0.945386	0.145223	-0.331804	-0.190286	0.854014	-1.42154	1.28752	-0.251418	-0.0202602	-0.787199	-0.652183	-1.07776
MT3	-0.246992	-0.357276	0.957651	1.07267	0.345041	0.673427	-0.863688	-0.926238	-0.126473	0.625503	-0.305092	0.648323	0.192202	-0.661381	0.979117	-0.55634	-1.19489	-0.656908	0.0575146	-1.97101	0.477542	1.06589	0.591404	-2.07875	-1.71491	1.28901	1.24735	1.83102	-0.190853	0.779866	-0.982728
PMP22	0.658482	0.706771	0.58915	0.518753	0.131907	0.26768	-1.30537	0.346959	0.534523	0.492892	0.372285	0.862679	0.510956	0.173244	-0.0295483	-0.221424	-0.368203	-0.0587511	0.159376	-3.70936	0.062896	0.308013	0.462498	0.15158	-3.14149	0.697356	0.0898764	0.313	0.109994	0.119195	0.194082
MBP	1.33307	1.34979	1.4769	1.47528	0.0424012	0.310203	-1.77663	0.337233	1.12063	0.805832	0.361376	0.798283	0.37283	-1.54984	-0.20595	-0.551832	-0.0645211	-0.408248	-0.263094	-2.29025	-0.291279	0.1001	-0.633484	0.395512	-2.5774	0.276964	0.00411268	-0.0522365	0.313025	0.154549	-0.363331
PRX	1.68974	1.70683	1.7854	2.27726	-1.20628	0.0548309	-0.972872	-0.0520722	1.10904	0.160592	-0.55983	0.351482	0.678911	-1.10124	-0.138151	-0.149122	0.964476	-0.97756	-1.2128	-0.950083	-0.111792	-0.38695	-0.676564	0.562039	-1.1133	1.1013	-0.0903054	-0.219835	-0.626642	-0.676312	-1.22019
BCAS1	0.918421	1.37445	0.910853	1.73951	-1.35688	-0.220937	-2.10148	-0.478423	1.05093	0.887517	0.506134	1.00403	0.173181	-0.553483	0.891768	-0.245685	0.463409	-0.322291	-0.582267	-2.10088	-0.119047	0.250788	-1.45865	0.734319	-1.65866	1.26057	-0.109647	0.128313	-0.429616	-0.329271	-0.226984
NFASC	1.29677	1.24738	0.165617	1.53704	-1.51694	0.466825	-0.725064	0.265078	1.52863	0.241943	-0.686244	0.551994	0.826278	-1.42418	-0.282265	-0.494741	0.933842	-1.38	-1.47783	-1.35402	0.473268	0.21636	0.376784	1.35911	-1.44095	1.32417	0.246696	0.0487342	-0.32513	-0.985449	-1.01369
FMN2	0.735399	0.942097	0.387804	0.950109	-0.131234	0.0366766	-0.733012	-0.11413	0.519566	1.08532	0.530573	0.729457	0.706081	0.503894	0.244007	-0.266965	1.7035	-0.0234409	-0.285377	-2.63367	-0.040508	-0.258243	0.194854	0.0084093	-3.53813	0.446113	-0.499698	0.00976123	-0.616636	-0.653655	0.0610776
SEMA5A	-0.619135	-0.668053	-0.885764	-0.369911	0.308717	1.11983	-1.4636	0.0561643	0.479434	0.344834	-0.214815	0.61881	0.683603	0.447315	0.260007	0.631346	0.389837	0.731671	0.82878	-3.2257	-0.140756	0.442389	0.301697	0.303776	-3.06852	0.395297	0.525594	0.550428	0.385943	0.389837	0.460956
SPARC	-0.803556	-0.459463	-0.540586	-0.725446	0.570785	0.879557	-1.42352	0.774975	1.26482	0.868373	0.842028	1.0146	0.634968	0.354463	-0.232906	0.0245825	-0.957159	-0.228351	0.543001	-3.40914	0.421999	0.649963	0.273118	-0.277126	-2.16444	0.574471	-0.278471	0.627359	0.118021	0.199793	0.863288
SFRP1	0.82567	0.00973599	0.174072	0.147966	-1.4822	-0.266849	1.04314	-0.08279	0.701469	0.118046	-0.553042	0.196919	-0.00142637	-1.57845	0.491337	0.00515683	0.735148	-1.35118	-1.10125	1.5843	0.507551	-0.716926	-0.31666	0.334619	2.46843	2.05096	-0.110064	-0.0159408	-1.38908	-1.38147	-1.04719
VLDLR-AS1	-0.95296	-0.692879	-1.22588	0.0744993	-0.52371	1.67599	-0.686495	1.20966	1.56298	0.729479	-0.575011	-0.235003	1.93225	-1.73758	-0.12776	1.42379	1.11969	-1.05285	0.0734015	-0.155189	-0.392144	-0.44162	-0.645338	0.619033	-0.786289	1.88741	-0.599588	0.46522	-0.159762	-0.981686	-0.801656
DMD	0.139341	0.572363	0.698953	0.698405	0.468396	0.534508	-1.65054	-0.518413	0.0546858	-0.0423152	0.23938	0.63017	-0.285931	0.0222763	0.236018	-0.297026	1.30899	0.659187	0.325953	-0.855978	-0.641622	0.69761	0.729004	-1.25286	-4.08448	-0.638508	0.592809	0.266923	-0.000685992	0.803294	0.590096
CTNNA3	-0.00167951	-0.00753509	-0.0260629	0.668095	0.839726	1.26603	-1.5086	-0.348681	-0.549354	-0.272775	-0.52794	-0.172188	1.08619	0.664844	0.0678069	0.450798	1.87936	0.521455	0.475046	-2.8327	-0.739007	0.400466	0.0821446	-0.720829	-2.73193	0.0101044	0.0742929	0.104317	0.122807	1.03965	0.686143
BICD1	-0.400283	-0.342323	0.48582	0.00405995	-0.24505	0.608034	-0.448084	0.215661	0.874128	1.29414	0.427515	0.362171	0.707351	-0.259388	0.380419	0.196237	0.809	0.220644	0.0113136	-3.4593	0.145778	0.503718	-0.0961454	0.92923	-3.2784	0.683033	0.185484	0.0281365	-0.401306	0.112741	-0.254343
MEG3	-0.59791	-0.24121	-1.45928	-1.48484	0.666684	1.14871	-0.674756	-0.284596	-0.138529	1.03135	0.668016	1.60047	0.905829	-0.918168	-1.61724	0.2737	-0.365987	0.239379	-0.297601	0.731521	0.248309	-0.70589	-0.976133	-1.98659	1.03802	0.140948	0.0383074	1.32893	-1.10318	1.04076	1.75099
SECISBP2L	0.504511	0.642186	0.489044	1.09179	-0.1258	0.289277	-1.052	-0.0284061	0.382732	0.606421	0.0915637	0.747368	0.412639	0.0227344	-0.0230838	0.0490139	0.402706	0.414046	-0.145719	-3.51349	0.21984	-0.0132106	0.631502	-0.482845	-3.31386	0.835604	0.187951	0.435878	0.316899	-0.19837	0.12307
GATM	0.0561232	-0.0658763	0.152385	0.472747	-0.673223	-0.20717	-1.62831	-0.787886	0.627868	-0.186238	0.0460003	-0.252935	-0.296838	-0.253949	1.39664	0.277218	2.52648	-0.197719	0.056883	-1.84728	0.63496	1.06554	-0.217642	1.04824	-2.82738	0.943951	0.855039	-0.276949	0.583638	-0.179238	-0.845087
GSE108524 nmSC
	GSM2893469	GSM2893470	GSM2893471	GSM2893472	GSM2893473	GSM2893474	GSM2893475	GSM2893476	GSM2893477	GSM2893478	GSM2893479	GSM2893480	GSM2893481	GSM2893482	GSM2902750	GSM2902751	GSM2902752	GSM2902753	GSM2902754	GSM2902755	GSM2902756	GSM2902757	GSM2902758	GSM2902759	GSM2902760	GSM2902761	GSM2902762	GSM2902763	GSM2902764	GSM2902765	GSM2902766
NEGR1	0.447644	0.131051	0.30835	0.0255333	0.0629995	-0.32162	-1.49843	-0.727353	-0.294555	0.845602	0.623066	1.0264	-0.56413	0.481206	0.376494	-0.0266621	-1.40931	0.672373	0.376494	-2.70962	0.71836	0.0719603	-1.04591	-0.208922	-2.67959	0.865759	0.562508	0.821326	1.3137	1.10274	0.652535
EHBP1	-0.985741	-0.64361	-0.765909	-0.912759	1.48847	1.03706	-0.750437	-0.278223	-0.0403091	0.0383179	0.358152	0.304458	0.936368	1.59805	0.1677	0.685779	-0.259458	0.709354	1.18421	-2.06932	0.00788079	0.1677	0.148412	-0.987063	-3.14177	-0.411608	-0.0148516	0.20625	0.482705	0.858575	0.881609
PARD3B	0.329033	-0.326111	-0.165497	0.181828	0.742831	0.350396	-2.35943	-1.19544	-1.10787	-0.606624	-0.456073	-0.0642275	-0.0863517	1.17844	-0.203976	0.203415	0.310256	2.11713	0.806141	0.972017	-0.746363	0.395365	0.571849	-2.62627	-0.451699	-1.16973	0.480394	0.651204	0.467225	1.44105	0.367101
NRXN1	-0.307746	-0.236053	-0.264943	-0.551967	0.603024	0.347824	-0.539426	0.239012	0.0949102	0.282446	0.556259	0.42446	0.327377	0.59899	0.314275	0.329303	0.341905	0.805281	0.638273	-3.42996	-0.0479279	0.717933	0.274168	-0.650508	-3.46274	-0.0207945	0.453697	0.342495	0.707964	0.518595	0.593874
LRRTM4	-0.562653	0.76135	-0.0541089	-0.131151	0.407791	0.130358	-1.4367	1.07148	-0.364955	0.697756	1.18799	0.233038	-0.00826064	-0.130497	-0.217206	-0.317048	-0.00400669	1.74416	0.835166	-2.74714	-0.946337	1.56239	-0.0694338	-0.872121	-2.2973	-0.554566	0.716366	-0.337544	1.25572	0.506674	-0.0592209
FIGN	-0.642722	-0.313841	-0.341753	-0.750171	1.06864	-0.2248	-2.61488	-0.0591038	-0.606866	0.41282	1.43418	1.01146	0.31926	1.40512	0.0729458	-0.405987	0.451773	1.20906	1.00808	-1.54619	-0.393381	0.79605	0.820369	-1.70578	-1.84129	-0.856816	0.0589958	0.581772	0.532611	0.349987	0.770455
COBLL1	1.64119	0.982138	1.61959	3.08712	0.462829	-0.801331	-2.3917	-0.577941	-0.990292	-0.247335	0.279233	1.22072	-0.574654	-0.0739953	0.331223	-0.565271	0.0697199	-0.178956	-0.178956	-0.685737	0.0569653	0.085664	-0.0725351	-1.63228	-0.178956	-0.0851894	-0.394667	0.279509	-0.253942	0.283369	-0.515528
CHL1	-0.564217	-0.312258	-0.252817	-0.619476	0.634351	0.398261	0.120368	0.407818	0.209241	0.345782	0.515428	0.398773	0.334999	0.418612	0.304224	0.384123	0.436613	0.427614	0.516384	-3.59527	0.217121	0.449696	0.43404	-0.125026	-3.5284	0.102143	0.369128	0.213268	0.423278	0.453424	0.482773
EPHA3	-0.695968	-0.629088	-0.761282	-0.924084	1.37699	0.0627175	-0.898867	-0.159959	-1.11667	0.961555	0.804515	0.303077	0.675897	1.42219	1.09578	0.445908	0.319254	-0.793618	0.290492	-2.29458	1.19535	0.112338	-1.26574	-0.734203	-2.22215	0.539312	0.288981	0.853374	-0.391924	0.985193	1.15521
ARHGEF26	-1.18066	-0.593859	-0.798117	-0.577703	0.741386	0.290257	-0.722375	-0.36086	-0.134117	0.0389152	0.610153	1.00203	0.0911233	0.704135	0.687732	0.251694	0.136524	0.569995	0.979469	-2.74173	0.162528	0.481282	1.02902	-1.13475	-3.01158	0.72311	0.260189	1.08465	0.307658	0.00640285	1.0975
VGLL3	-0.503199	-0.426381	-0.845041	-0.749986	1.1212	0.837922	-0.360264	0.128152	-0.096766	0.307159	0.672604	0.0608386	0.821365	0.981037	-0.147721	0.669829	0.223416	0.481432	0.859451	-3.05992	-0.118212	0.561608	0.236199	-0.839638	-3.19847	-0.297628	0.313881	0.412044	0.304611	0.817075	0.833397
SLIT2	-1.91738	-1.12135	-1.59711	-0.833672	0.328515	1.28688	-2.15283	-0.316942	0.407631	0.928935	-0.204016	0.329973	1.05936	1.02857	-0.441321	0.57852	-0.171948	0.721518	1.05598	-0.878723	-0.606773	-0.202048	-1.092	-1.20048	1.96898	0.24695	0.337562	0.0779298	0.858639	0.779467	0.741197
PDZD2	-1.36748	-1.37196	-1.3129	-0.76195	0.517339	0.878267	-1.30119	-0.0250926	0.253666	0.290251	0.202212	0.911626	-0.026899	0.257589	0.673809	0.516742	-0.204254	0.233145	0.623324	-1.77733	0.866809	0.687531	0.854614	-0.394301	-3.25539	0.750396	0.516742	1.06103	0.286948	0.639945	0.776755
PPP2R2B	-0.714041	0.251114	0.278161	-0.769422	0.587252	0.72963	-0.701766	0.381843	0.246624	0.280455	0.892812	0.317625	0.0704412	-0.50898	-0.0340947	0.276653	-0.669724	0.901688	0.784204	-2.39027	-0.450207	0.733868	0.269346	-0.580966	-3.76188	-0.00800647	0.940036	0.505282	0.983493	0.889481	0.269346
SLC35F1	-0.848271	-0.474669	-0.477899	-0.97811	0.823124	0.741874	-0.35784	0.562317	0.560424	0.603185	0.828496	0.602342	0.382544	0.614463	-0.0356787	0.180296	-0.435582	0.285561	0.828429	-3.24776	0.09426	0.482926	-0.166825	0.07267	-3.26803	0.12311	0.146921	0.469655	0.591669	0.600241	0.696157
XKR4	-0.507225	-0.955185	-0.578617	-1.3747	0.29744	0.276019	-0.583017	0.351416	0.417685	0.369754	0.452918	0.288301	0.103026	1.04318	0.139076	0.164035	0.736985	1.11677	0.958639	-3.21288	-0.0852163	0.757303	0.363863	-0.49078	-2.81068	-0.00115252	0.206475	0.157206	1.07539	0.310528	1.01344
NKAIN3	-0.637638	0.0416241	0.560026	-0.772303	0.7431	0.413087	-2.19161	-0.191054	-0.469511	0.416692	0.955091	0.835994	-0.400887	-0.449367	0.426117	-0.244739	-0.277438	0.966237	1.34896	-2.55907	-0.660585	1.19276	-0.89109	-0.893641	-1.7643	0.254048	0.740319	0.44691	1.45357	1.22095	0.387758
LINC00968	-1.71147	-1.65623	-1.67039	-1.77406	0.0679273	0.412471	0.433105	-0.310746	-0.360623	0.553876	0.916577	1.16806	0.722332	0.967131	1.14381	1.49337	0.522806	0.0338523	0.95881	-1.73598	0.61104	0.207633	-0.24374	-0.813974	-1.5031	0.911136	-0.59683	0.865812	-0.272976	-0.14979	0.810155
IL1RAPL1	-0.231797	-0.426957	-0.0891562	-0.146351	1.14368	-0.207648	-1.25936	-0.452055	-0.0848437	0.265453	0.403835	0.0510094	-0.329229	0.386565	0.407661	-0.0681682	0.878406	1.07789	0.987163	-3.4393	-0.480183	0.817132	-0.430861	-0.990482	-2.26958	0.550066	0.407661	0.449357	1.28843	0.768068	1.0236
GPM6B	-0.320041	-0.297031	-0.0465961	-0.279425	0.381242	0.375217	-0.935028	0.260084	0.358223	0.507056	0.544017	0.659904	0.157775	0.244596	0.28049	0.345171	0.257546	0.23853	0.440475	-3.33747	0.0822306	0.394471	0.48113	-0.338941	-3.65483	0.562245	0.655713	0.617716	0.480928	0.321808	0.562786
ANK3	-1.00243	-0.567093	-0.78933	-0.812574	0.898756	0.220115	-0.804938	0.148904	0.0536166	0.0946236	0.564314	0.501217	0.549996	0.751826	0.43051	0.406401	-0.109631	0.590197	0.981995	-2.48541	0.406401	0.621581	0.0865616	-0.848447	-3.50345	-0.0495717	0.291661	0.841547	0.934351	0.976919	0.621381
SORCS1	-0.413191	-0.00151004	-0.229012	-0.292399	0.457469	0.177778	-0.305215	0.458544	0.244611	0.151808	0.71377	0.640565	0.0913848	0.266566	0.0295015	-0.096516	0.546079	1.04618	0.30085	-3.46999	-0.320725	0.677683	0.880791	-0.61975	-3.3838	-0.0844613	0.379319	0.390708	0.672675	0.608796	0.481492
TEAD1	-0.90433	-0.123503	-0.270491	-0.517854	0.655065	0.230642	-2.54336	-0.816783	-0.318458	0.265117	0.449082	0.533043	0.232838	0.828002	0.120299	-0.179906	0.394709	1.19847	0.326665	-2.26375	0.326665	0.40252	0.326665	-1.71551	-1.89968	0.195363	0.847773	1.3578	0.311539	1.4495	1.10186
NCAM1	-1.64297	-1.32241	-0.82093	-1.69774	0.923242	0.62784	-0.645786	0.107751	0.0626288	-0.0351753	0.458904	0.587316	0.375021	0.592439	0.438232	0.439735	0.174714	0.564269	1.13759	-2.37257	-0.0753959	0.998258	1.02592	-0.833537	-2.53091	0.038432	0.520265	0.607774	0.779747	0.59314	0.924221
CRYAB	-1.15251	0.0804994	-0.977309	-0.273599	0.0169275	0.543616	-1.50386	0.505297	0.934487	0.680773	0.0668329	1.31448	0.91885	0.882174	0.21016	0.385158	-2.39253	0.132443	0.49516	-2.57933	-0.142529	0.584	-0.0454543	-0.139451	-2.04759	0.498279	0.101471	1.13422	0.335416	0.853746	0.580183
KCNMB4	-0.575578	-0.596714	-0.214732	-0.502877	0.302643	-0.2509	-0.739944	0.346122	0.240587	0.427702	0.782904	0.443734	-0.144414	0.242484	0.715247	0.332374	-0.225963	0.912066	0.793282	-3.22861	0.453275	0.387642	0.520495	-0.228897	-3.39599	0.404747	0.639007	0.45082	0.898822	-0.030387	0.841045
STARD13	-1.00641	-0.726413	-0.482578	-1.21303	0.649196	0.350778	-0.549101	0.299723	-0.060438	0.419941	0.874863	0.17556	0.900591	0.17346	0.386779	0.61309	0.776441	0.835589	0.464398	-2.94206	0.255761	0.702582	0.386779	-0.354346	-3.30786	-0.213753	0.281397	0.581047	0.580362	0.386779	0.76088
PCDH9	0.0348846	0.105437	-0.106136	-0.095525	0.341469	0.892215	-1.20742	1.3649	0.313351	-0.435157	-0.250001	0.515861	-1.45038	-0.599927	0.397156	-0.0623369	-1.14395	0.594163	0.274165	-2.01456	0.103411	1.19776	-0.685568	-0.941425	-1.57009	0.500523	1.17084	0.741998	2.15209	1.45058	-1.58834
NRXN3	-1.30824	-1.53197	-1.26665	-1.57092	0.892248	1.02761	-1.52606	0.229008	-0.17972	-0.22006	0.859256	0.222896	0.277396	0.605918	-0.0242903	0.166934	-0.879581	1.93635	1.54258	-1.29721	0.457259	1.09355	0.697177	-0.665336	-1.44202	-0.577968	-0.400831	0.241396	1.23063	1.04719	0.363446
FRMD5	-1.53421	-0.731218	-0.675232	-1.83898	0.494803	0.68294	0.189061	0.315531	0.173682	0.930349	1.1092	0.381826	0.620383	0.496994	0.251474	0.494721	0.239172	0.210878	0.651542	-2.74871	0.235204	0.624026	0.260027	-0.141916	-3.018	0.155806	-0.103339	0.590488	0.790139	0.239172	0.654192
PMP22	0.658482	0.706771	0.58915	0.518753	0.131907	0.26768	-1.30537	0.346959	0.534523	0.492892	0.372285	0.862679	0.510956	0.173244	-0.0295483	-0.221424	-0.368203	-0.0587511	0.159376	-3.70936	0.062896	0.308013	0.462498	0.15158	-3.14149	0.697356	0.0898764	0.313	0.109994	0.119195	0.194082
CDH19	-0.391277	-0.214772	-0.0924774	-0.25681	0.487165	0.0431136	0.350912	0.362023	0.349793	0.286185	0.339889	0.414122	0.311634	0.346895	0.486996	0.47145	0.369039	0.310705	0.39539	-3.70943	0.314345	0.324861	0.474533	-0.0392373	-3.57936	0.528548	0.287547	0.319274	0.238292	0.0915237	0.379132
ZNF536	-1.01449	-0.48856	-0.547645	-0.918845	0.70303	0.635902	-1.43021	-0.17375	-0.160581	-0.343384	0.65463	1.04564	0.305631	1.54397	0.190997	0.390799	0.305216	0.814635	0.58712	-3.01644	0.293394	0.342466	0.755682	-0.704056	-2.54823	-0.147919	0.186166	0.570244	0.374442	0.592033	1.20212
LGI4	-1.30316	-0.747999	-1.09519	-1.30237	0.889906	0.52092	-0.364886	0.234113	0.142527	0.446099	0.537517	0.287058	0.442361	0.901757	0.416708	0.416708	-0.19452	0.471642	0.816021	-3.0605	-0.023445	0.440157	0.915682	-0.30572	-2.85484	0.354227	0.458191	0.398408	0.598386	0.825845	0.738399
NCAM2	-1.0907	-1.09405	-0.804868	-0.882812	0.716211	0.182336	-0.163989	0.106467	0.0980711	0.193556	0.575568	0.370684	0.390647	0.712234	0.420278	0.456824	0.180936	0.63313	0.85082	-3.1268	0.280129	0.696578	0.616776	-0.346766	-3.09982	0.0161156	0.0456825	0.539976	0.760611	0.905886	0.860303
S100B	-0.706505	-0.180179	-0.293406	-0.191518	0.660449	0.917208	-0.405369	0.466074	0.577355	0.756828	0.389141	0.474228	0.836092	0.671372	-0.0471305	0.475852	-0.375221	0.166728	0.660362	-3.19087	-0.209426	0.159399	-0.00527373	-0.318823	-3.60659	0.225049	0.635212	0.139146	0.473325	0.474094	0.372395
ADAM23	-1.27314	-0.868467	-0.787053	-1.35985	0.269992	0.747997	-1.51989	0.642732	0.846995	0.911106	0.865299	0.985178	0.521189	-0.315905	0.431945	0.68865	-0.673369	0.372569	0.232419	-2.40678	0.222746	0.693087	-0.646718	-0.324788	-2.50387	0.316269	0.969365	1.10496	0.525377	1.06347	0.268482
SCN7A	-0.232488	-0.225466	-0.0360332	-0.181883	0.407838	0.0856281	-0.602614	0.401185	0.187511	0.44259	0.615051	0.640505	0.280891	0.348191	0.460294	-0.0521266	0.0773999	0.631282	-0.0685611	-3.43222	0.377089	0.589209	0.464041	-0.592876	-3.57932	0.382028	0.771401	0.608026	0.453303	0.549956	0.230168
CADM2	-0.89697	-0.542655	-0.498644	-0.717662	1.1464	0.60862	-0.445691	0.81762	0.148208	0.294129	0.752127	0.517282	0.592619	0.291942	-0.125748	0.479959	-0.734045	0.983038	0.792165	-3.21125	0.197194	0.384289	-0.312284	-0.382535	-3.01973	0.132891	0.543435	0.213783	1.04302	0.286208	0.662282
ADGRL3	-0.619977	-0.889805	-0.592432	-1.00734	1.43195	0.47414	-0.863327	-0.202051	-0.677937	0.367126	1.30495	0.51672	0.470029	0.75391	0.132675	-0.166623	-0.742188	0.185694	0.635959	-3.33348	-0.486516	1.13288	-0.292739	-1.62612	0.487689	-0.49069	1.17017	0.125697	0.849769	1.25445	0.697421
ANK2	-0.922659	-1.35664	-1.69392	-1.56938	0.0330967	0.416682	-0.731499	-0.194081	0.152716	0.100716	0.424285	0.768256	0.339672	0.492686	-0.333874	0.743629	-0.424918	0.73841	1.45288	-1.15841	-0.408085	0.504524	1.74878	-1.44439	-1.92132	-0.267893	0.152514	0.732595	1.23355	0.506077	1.88601
ITGB8	-0.771412	0.142174	-0.139591	-1.00273	0.123912	0.286557	-0.0830636	0.257649	0.35956	0.774185	0.83594	0.790222	0.358114	-0.0940431	0.568387	0.531163	0.232229	0.247769	-0.169402	-4.21387	0.515747	0.529331	0.247769	0.131018	-2.38663	0.596687	0.233433	0.655811	0.114274	-0.20007	0.528873
CLU	0.235276	0.342537	-0.277148	-0.278655	0.77856	-0.692985	-0.419718	0.789091	0.0472841	-0.486132	0.492948	-0.0638892	-0.768881	0.0583833	-0.00467778	-0.48259	-2.80827	-0.318035	0.097258	2.558	-0.588367	0.540271	0.258942	-1.4923	2.63866	0.0459272	0.0280518	-0.737232	0.866841	0.402332	-0.761481
DMD	0.139341	0.572363	0.698953	0.698405	0.468396	0.534508	-1.65054	-0.518413	0.0546858	-0.0423152	0.23938	0.63017	-0.285931	0.0222763	0.236018	-0.297026	1.30899	0.659187	0.325953	-0.855978	-0.641622	0.69761	0.729004	-1.25286	-4.08448	-0.638508	0.592809	0.266923	-0.000685992	0.803294	0.590096
CTNNA3	-0.00167951	-0.00753509	-0.0260629	0.668095	0.839726	1.26603	-1.5086	-0.348681	-0.549354	-0.272775	-0.52794	-0.172188	1.08619	0.664844	0.0678069	0.450798	1.87936	0.521455	0.475046	-2.8327	-0.739007	0.400466	0.0821446	-0.720829	-2.73193	0.0101044	0.0742929	0.104317	0.122807	1.03965	0.686143
GSE141801 myeSC
	GSM4213422	GSM4213423	GSM4213424	GSM4213425	GSM4213426	GSM4213427	GSM4213428	GSM4213429	GSM4213430	GSM4213431	GSM4213432	GSM4213433	GSM4213434	GSM4213435	GSM4213436	GSM4213437	GSM4213438	GSM4213439	GSM4213440	GSM4213441	GSM4213442	GSM4213443	GSM4213444	GSM4213445	GSM4213446	GSM4213447	GSM4213448	GSM4213449	GSM4213450	GSM4213451	GSM4213452	GSM4213453	GSM4213454	GSM4213455	GSM4213456	GSM4213457	GSM4213458	GSM4213459	GSM4213460	GSM4213461	GSM4213462	GSM4213463	GSM4213464	GSM4213465	GSM4213466	GSM4213467	GSM4213468	GSM4213469	GSM4213470
SLIT2	0.632022	0.476196	0.378007	0.407057	0.349424	-0.0411854	0.547172	0.23435	-0.621346	0.341492	0.677467	0.319297	0.714958	0.139233	0.580608	-0.0493802	0.27765	0.609708	0.662216	0.259348	0.156444	-0.151482	0.528611	0.223121	0.0600942	0.357398	0.517533	0.455044	0.362353	0.453356	-0.250462	0.290218	0.0782606	0.549042	0.11227	0.394004	0.304713	0.104613	-0.684265	0.0740967	-0.0664896	-0.575212	-0.00250996	0.37444	0.312679	0.325193	0.141798	0.115844	-0.209438
PRX	1.11005	0.336739	1.24267	0.131527	-0.515513	1.49447	0.0873204	-0.37129	-1.21709	-0.934205	-1.32984	0.83091	0.383409	0.855054	0.99251	-1.21489	1.03475	-1.0946	0.984262	-1.483	-0.102812	-0.423198	0.276237	0.974692	0.526412	-0.532559	-0.575735	-0.354454	0.452668	0.415838	-2.35629	0.175941	0.154114	0.500874	0.819936	0.546846	0.00114433	-1.37734	-1.8022	-0.840944	-1.15335	0.429204	0.744901	-1.22499	-1.10836	-0.0367159	0.410991	-1.73935	-0.857905
PMP2	0.35236	0.304138	0.323493	0.170406	0.488692	0.708032	0.829178	-0.048789	-1.47874	-0.218845	-0.584521	0.413809	0.575873	0.382979	0.730624	-1.0367	0.485172	-0.056165	0.658577	0.120838	0.443534	-2.33898	0.555437	0.664439	0.386526	0.140066	0.00864139	0.111489	0.341447	0.552176	0.221844	0.263199	-0.0835515	0.626327	0.532691	0.678477	-0.392603	-0.654693	-2.54607	-0.982974	-0.913944	0.14061	-1.38067	-2.0213	-1.26201	0.385522	0.625877	0.405705	-0.230762
KCNK12	1.32326	0.545462	1.28861	0.0764198	-0.697015	1.1174	0.211309	0.0599149	-0.980568	-1.08567	-0.885802	0.601705	0.757927	1.22528	1.05697	0.0610731	1.03466	-0.00809731	0.795353	-1.52271	-0.356632	-1.10865	0.0432362	0.796404	0.963027	-0.323492	-0.468991	0.514116	0.508104	0.875279	-2.40351	0.576164	0.357223	0.428213	0.968018	0.618552	0.0470499	-2.28242	-0.860684	-0.81957	-0.336781	0.366415	0.16917	-0.465301	-0.50195	-0.269295	0.121799	-2.08925	-1.23834
BICD1	0.505908	0.370394	1.24176	0.0743441	-0.112834	1.10799	0.752266	-1.12944	-0.930452	-0.541554	-0.407531	0.388482	1.43356	1.17455	0.252958	-0.558027	0.194684	-0.38355	1.05979	0.29775	-0.141888	-1.97102	0.184172	0.547986	-0.289859	-0.379383	-0.198704	0.55169	0.314748	0.199859	-0.294935	0.862098	-1.51847	1.34426	-0.081748	0.0723419	-1.65486	-1.0293	-1.27681	-0.761083	0.0722722	-0.463287	-0.154506	-0.629785	-0.651649	-0.617169	-0.0185248	0.548372	-1.80748
IL1RAPL1	-1.10925	0.527114	-0.497385	-1.21197	1.11355	1.12572	0.618941	-0.186397	-1.51708	0.26389	0.336168	1.16839	0.224221	-0.410504	0.452289	-1.1618	-0.0460036	-0.328679	0.171885	1.17616	-0.452717	1.04124	-0.653431	0.125382	-1.20558	0.650497	0.240533	-1.03917	0.0954243	0.355582	-0.494456	0.768929	-1.83636	0.599306	-0.108439	0.352711	-0.838312	-0.811812	-2.21926	0.369586	-1.81385	0.40834	1.16667	-0.748291	0.205863	1.49225	0.182715	0.71283	0.928541
FSTL5	0.33099	0.0974752	0.767848	-0.0970156	-0.0340102	0.428131	0.660084	-0.237441	-1.16098	-1.80724	-2.04815	0.529716	0.898493	0.951977	0.394379	0.466972	0.498879	-1.38814	0.382238	0.262109	1.18485	-0.0518767	1.01535	0.726591	-0.290506	0.0944294	0.751738	-0.474563	-0.152624	0.595742	-0.241589	0.155006	-1.0963	0.335792	0.325425	0.0731193	0.0506727	-2.60416	-2.74976	-0.107321	-1.91831	0.52867	0.0484476	-1.8326	-1.43689	-0.0551848	1.51159	0.184424	-0.57771
MPZ	0.396691	0.201558	0.531965	0.13247	0.244916	0.688865	0.393508	0.168003	-0.594426	-0.122884	-0.212799	0.299876	0.289631	0.333538	0.435435	-0.281106	0.440373	0.167882	0.419675	0.096542	0.204213	0.241362	0.362835	0.441444	0.281271	0.117831	-0.0165478	0.170011	0.26922	0.267287	-0.153293	0.410874	0.11431	0.313555	0.30167	0.331397	-0.0956997	-0.290938	-1.74398	0.225001	-0.38064	0.0502157	0.507629	-0.567768	-0.466609	0.310425	0.458566	0.117714	-0.213101
PMP22	-0.00999292	-0.221408	0.551262	-0.194616	0.307998	0.839956	0.264803	-0.242397	-1.23941	-0.159006	-0.0189607	0.559642	0.209132	0.180572	0.449397	-0.8144	0.379711	0.438297	0.54401	0.174068	0.355465	-0.0553873	0.556062	0.359657	0.190403	0.00950002	0.325608	0.167007	0.631047	0.142119	0.309382	0.33098	-0.457734	0.192849	0.350658	0.654458	0.122526	-0.583157	-1.50436	-0.23553	-0.663933	-0.176047	0.627097	-0.658931	-0.7671	0.683141	0.484372	0.0346224	0.26742
SPARC	-0.596065	0.473072	0.436615	-0.386865	0.467016	1.09803	1.11373	-0.269373	-1.24755	-0.19877	-0.060141	0.49522	0.306342	0.413082	0.457664	-0.369309	-0.194072	-0.132385	0.587363	0.809126	0.393832	-0.777619	0.815258	0.148304	-0.231287	-0.100699	-0.204206	-0.256509	0.513612	0.0089339	-0.344475	0.294855	-0.924155	0.954333	-1.0452	0.603184	-0.72688	-0.373207	-0.563619	0.161241	-0.346586	-0.357434	0.58407	-0.406991	-0.244924	1.22769	1.15712	0.777973	0.22475
CRYAB	-1.10209	-0.432163	-0.755444	-0.383904	0.632067	-0.169015	-0.900755	0.243092	-0.574883	-0.0364217	1.8426	0.376827	1.1346	-1.46889	-0.881389	-0.115726	-0.696004	-0.281703	0.999037	0.292282	1.10783	-0.75258	0.15898	1.13706	0.271056	-0.0515126	0.629277	0.730206	0.304592	1.96562	0.2603	0.766418	0.357332	0.913374	0.561205	1.42025	-0.677623	-1.75965	-1.26067	-1.04052	-0.462188	-0.191201	-0.0151044	0.917768	-0.108176	1.52733	0.51244	0.814222	1.57258
GATM	0.165018	0.708519	0.545502	0.117712	0.633842	0.782477	0.281086	-0.0672142	-1.00739	-0.112195	-0.321977	0.769324	-0.214888	0.474662	1.19872	-0.0142399	0.990415	-0.122416	0.602314	0.874919	0.531356	-1.06906	0.801315	1.42672	0.378213	0.847241	0.309041	0.0827276	0.481972	0.0777237	-0.69305	1.25128	-1.06056	-0.0656991	0.917021	0.831266	-0.858464	-1.33031	-2.16995	-0.798932	-0.426477	-0.203534	0.210006	-1.41518	-0.616538	0.0860163	0.238656	-0.211342	0.30263
PRUNE2	-0.734478	-0.362331	1.78187	-1.04841	-1.35657	0.203491	-1.16149	-0.733716	0.53737	1.35025	-0.388245	-0.677214	-0.616349	0.696716	-0.45488	2.04765	-0.915715	-0.0252467	-0.239058	-1.06717	0.234495	1.2981	-0.50194	0.0722735	-0.156831	-0.0629944	-0.331506	-0.449151	-0.193736	-0.258609	-0.133254	0.809606	-0.974658	-1.13354	1.15516	-0.517319	-0.388964	-0.855223	0.225381	1.48571	1.30489	-0.888644	2.14882	0.771361	0.023861	-1.10035	0.0357404	-1.46454	1.2616
SEMA5A	1.18939	0.532662	-0.173469	-0.462426	0.825891	0.726341	1.37852	0.864194	-1.40396	-0.358818	0.818602	-0.118105	-0.211157	0.176237	0.114538	1.33117	0.684455	0.0590765	0.50786	0.0823343	0.404393	-1.90946	0.612852	0.1517	0.196621	-0.125421	0.154557	0.763248	-0.316156	1.26481	-1.64662	0.054108	-1.2706	0.725226	-0.316371	1.00151	0.618599	0.313006	-0.11728	-0.890223	0.705519	-0.619804	0.632502	1.17366	-0.771413	0.452482	-0.0489898	-0.373117	0.25359
ADAMTS9	0.422514	0.835191	0.728744	-0.271563	0.839151	-0.139304	0.680688	-0.265416	-1.48478	-0.414997	0.319032	0.503737	0.85425	0.779748	0.77751	-1.12275	0.200673	-0.0854667	0.136486	0.703635	-0.230987	-0.768895	-0.169702	0.20517	-0.258724	0.883572	0.59112	-0.787381	0.454583	0.00602933	0.0732502	0.0573752	-0.528938	0.397558	0.587958	1.02184	-0.53793	-0.839856	-1.30105	-0.456756	-1.58685	-0.109108	0.502132	-1.42049	-0.37125	1.02635	0.181301	1.42344	0.35777
FBXL7	1.3859	-0.321988	0.290825	-0.340008	0.568908	-0.358268	-0.625833	-0.482849	-0.422504	0.0638756	-0.561884	-0.178027	-1.23507	-0.366569	-0.507615	0.929618	-0.0619988	0.105306	-1.05498	-0.925983	-0.132854	1.13965	-0.42088	0.145297	1.70445	-0.417478	0.020724	-0.606332	0.379729	-0.908292	0.705816	-1.06835	-1.30237	1.03191	0.684382	-1.1155	1.68872	-1.16207	-1.55408	-1.16236	-0.688408	-0.0619988	-0.684517	-0.5052	-0.347681	1.41702	-1.23968	-0.0797403	-0.961603
NFASC	0.933379	-1.00037	1.65817	-0.682386	-1.08994	0.865203	-0.501487	-0.756803	-0.0787091	-1.23116	-0.82151	-0.147211	0.570445	-0.00911427	0.891399	-0.57502	0.0505039	-0.771166	0.0878757	-1.12093	0.14334	0.692142	0.0162069	-0.201706	0.7563	0.178461	-0.680213	-0.422653	0.899138	-0.605337	-0.750269	0.0182694	-0.660712	-0.417863	0.113517	0.00323584	0.664287	-0.512931	0.379554	-0.452196	-0.573206	-0.5902	-0.22736	-0.52398	-0.791137	-0.546728	0.307109	-0.665624	-0.784205
MT3	-0.58088	0.109101	-1.34135	-0.679345	0.15471	1.39518	-0.0750081	-0.821187	-0.76446	-0.125193	-0.392375	1.36041	-0.473765	0.571508	0.260356	-0.636785	0.201872	0.1695	-0.483357	-0.962764	0.993299	-0.60248	-0.504072	0.220492	0.0892154	0.610626	-0.940103	-0.898567	-0.482641	-0.150382	-0.112294	0.223793	-2.84281	0.57662	-1.23669	0.719679	-0.750206	-0.962858	-1.29808	0.116759	-0.584841	0.407611	0.100856	-0.306063	0.508868	0.663003	0.524338	0.136366	-0.0787035
FGFBP2	1.06567	-0.0375525	1.96668	-0.00248051	-0.730303	1.75837	-0.249356	-0.252771	-0.359337	-0.423992	-1.08236	1.01187	-0.943437	0.0969876	0.438013	0.37814	0.956947	-0.146059	0.962588	-2.02609	-0.133006	-1.11709	0.618591	0.668721	0.373765	-0.651968	-1.3822	-0.261722	0.742501	0.471348	-1.62495	0.642718	-0.0561387	0.118682	0.484802	-0.00827023	0.258384	-1.66352	-0.907198	-0.97002	-0.779418	0.0277214	0.801294	-0.459534	0.0898018	-0.213657	0.107257	-2.27474	-1.05809
DMD	0.202705	0.379616	-0.420206	-0.577274	0.291518	-0.575201	0.170578	-0.683503	-1.43867	0.300026	0.556	1.52256	1.14107	-0.473863	0.038362	-1.5136	0.395679	-0.298956	0.0268547	0.847067	0.827102	0.0493387	0.988303	0.433305	0.329718	0.426732	0.507417	-0.00526066	-0.0813483	-0.235123	-0.668274	1.03345	-0.290154	0.225254	-1.29717	0.572493	-0.446366	-0.554038	-1.61207	-0.128071	-1.49681	-0.707528	-0.503235	-0.557461	0.397088	0.774806	0.566363	0.458569	0.153504
SFRP1	0.925866	0.404171	1.80605	1.17575	-0.28463	0.720165	0.612293	0.4941	-0.0587136	-0.670937	-1.039	0.50263	0.711151	0.807757	0.653375	0.947637	0.957504	-0.930192	0.769323	0.159994	0.204348	1.79459	0.748423	0.823055	0.857508	0.174581	0.110448	0.742531	0.812469	0.456841	0.200233	0.522742	0.357647	0.594314	1.15573	0.82711	0.253884	-1.15845	-0.983246	-0.0183746	-0.695933	-0.242822	1.42363	-0.509481	-1.32615	-0.0609715	0.268632	-0.550757	-0.233946
PLP1	-0.417445	0.4882	0.0150767	-0.582357	0.612549	0.794895	0.902017	0.0629217	-0.530731	0.419654	-0.116973	0.547695	0.166935	-0.471304	0.196239	-0.403277	0.233859	0.109137	0.27091	0.692945	0.466398	0.287164	0.41203	0.347892	-0.446212	0.110967	0.160098	-0.917775	-0.250929	0.010119	0.277911	0.290831	-0.521934	0.0744711	-0.473496	0.387636	-0.291178	-0.144622	-1.88054	0.223727	-0.193753	0.282025	0.478063	-0.282149	0.660318	0.650909	0.379709	0.4781	0.270895
LIMCH1	0.474006	0.898552	1.43042	0.0943761	0.264091	0.758508	0.0260734	-0.151323	-1.59632	-0.309912	-0.517344	-0.0919489	0.317884	0.388178	0.462354	-0.615979	0.882197	-0.250429	0.801473	1.07839	-0.923855	0.0661178	0.800996	0.584121	-0.801638	-0.15204	0.787105	-0.38261	0.316735	0.862816	-0.618336	0.274421	0.688381	0.146676	1.49155	0.66307	0.323856	-1.9158	-2.21397	-0.48799	-1.95235	-1.2476	0.218306	-0.230534	-0.0976355	-0.9166	-0.343138	-0.572293	-0.480182
NRCAM	-0.134561	0.242549	0.709204	-0.973259	0.538313	0.617093	0.990526	-0.355388	0.178184	0.176583	0.81209	0.209501	-0.468641	-0.332248	0.296532	-0.442253	0.117912	1.19303	0.788431	0.889168	1.0791	-0.335596	0.804767	1.46903	0.032416	0.432785	0.322898	-0.706636	-0.538826	0.0476546	-0.865865	0.471371	-0.727564	-0.915328	0.49808	0.846113	-0.778477	0.246429	-0.811274	-0.81202	-0.254505	-0.314484	-1.03643	-0.860937	1.24439	0.530286	0.169022	-0.240099	-0.0692947
ERBB4	-0.54106	-1.21818	0.605715	-0.369582	-0.865919	0.382696	0.29376	1.05502	0.426135	-0.990406	-0.77147	-0.283361	-0.813633	0.0773305	-0.169867	-0.420455	0.190383	-1.21212	0.0934488	-0.278523	0.0865402	0.454605	0.0267112	0.566455	0.293941	-0.979552	-1.07155	2.05343	-0.259673	-0.571622	-0.0816382	0.0811967	-1.41519	-0.32008	-1.31657	0.0894545	0.323171	-1.01198	-0.380607	-0.637156	-0.188934	-0.602183	0.121331	-0.952269	0.0377949	-0.412331	-0.574993	-0.253525	1.33204
FMN2	0.163478	0.765599	-0.601175	0.0643359	0.162508	-0.32715	0.492214	0.265774	-1.74221	-0.573201	1.01218	0.298961	-0.253026	0.460762	1.01674	0.842445	0.682742	0.277442	0.853511	1.84759	-0.804736	1.8658	-0.526955	0.516745	0.0087638	0.150469	0.443549	0.89244	-1.2248	0.475956	-1.52521	0.498658	-0.641539	0.044071	0.198547	0.543448	-0.301545	-2.20666	-2.27624	0.438631	-1.33567	-1.47421	1.54975	-2.30474	-0.582425	-0.602364	-0.641207	0.494775	-0.608996
NRG1	0.450791	0.918983	1.43669	0.548708	-0.178097	-0.816171	0.756859	-0.142116	-0.023198	-0.310975	-0.351173	0.111199	0.792201	0.365849	0.261508	1.77703	0.832206	0.406485	0.330292	-0.827563	0.017426	-1.48868	-0.327343	0.615423	-0.112381	0.351794	-0.323642	0.763863	0.591608	1.22301	0.220531	0.815033	0.130587	0.682726	0.598135	1.0863	0.332412	0.644036	-0.897884	-1.19476	-0.287367	-0.998403	-0.818045	0.317759	0.383406	-0.568545	-0.682876	0.00814527	-0.317713
MBP	0.359375	0.396252	-0.0339439	-0.538647	0.79065	1.39121	0.493233	-0.266518	-1.42788	0.121513	-0.48731	0.913759	-0.452692	0.386493	0.185324	-0.175827	0.169032	-0.429073	1.04231	0.396037	-0.132556	-0.292035	0.185993	0.625061	-0.29284	-0.00568197	-0.3756	0.246651	0.0800191	0.519587	-1.02017	0.395226	-1.38662	-0.510269	-0.147323	0.484742	-0.580515	-1.5993	-1.68546	-0.870408	-0.89817	-0.937256	0.741983	-1.36289	-0.128302	-0.231658	-0.281869	0.00322242	-1.0387
NKAIN2	-0.897423	-0.735145	-0.905966	-0.963265	0.86524	1.62253	-0.101251	-0.767825	-0.922107	0.861069	0.422821	0.892611	-0.203142	-0.599674	-0.563309	-0.480694	-0.865804	-0.795724	-0.782748	0.109577	0.676074	0.62551	-0.630636	-0.163113	-0.678621	-0.587283	-0.576811	-0.790303	-0.608898	-0.904054	-0.810409	-0.536561	-0.906674	-0.333384	-0.887242	-0.970277	-0.813359	0.228835	-0.97005	1.16991	-0.996897	0.326704	0.904645	-0.610723	0.358749	0.735079	0.0051296	0.0660971	-0.688633
NEK1	0.109033	-0.149903	0.584348	-0.917992	0.0803353	1.41782	0.26398	-1.22602	-1.11217	0.328244	0.125267	0.771854	-0.102174	-0.187979	0.156619	-0.794774	-0.0650811	-0.71931	0.252157	-0.375237	-0.0240877	-0.842211	0.245939	0.459348	-0.595123	-0.264409	-0.131315	-0.416053	-0.445299	-0.0887114	-1.17092	0.576196	-0.698991	-0.162585	-0.271553	0.252587	-0.689666	-0.606994	-1.96768	-0.835026	-0.878025	-0.177435	0.14777	-0.530597	0.174449	0.443617	0.370871	-0.213459	-0.243152
GLDN	3.43847	0.71352	2.06732	1.69138	-0.269473	0.1123	-0.268203	1.70199	-0.490234	-0.927387	-0.186104	-0.879114	-0.237983	0.356812	0.690904	-0.581687	1.1957	-0.349986	-0.543223	-1.53209	-0.231867	-1.23075	0.226874	0.263884	1.53392	0.33158	0.049911	-0.0300553	0.396022	0.259597	-0.110858	-0.643848	2.52602	-0.495515	1.59752	-0.121702	0.727324	-0.280736	-0.679996	-1.12628	-1.02957	-0.988919	-0.559863	-0.454213	0.331667	-1.10961	0.372237	-0.069619	-0.0703247
BCAS1	0.742501	0.911948	0.920925	-0.0566239	0.700486	1.04369	0.688317	-0.147637	-1.35581	-0.474156	-0.857385	0.451369	0.522817	0.00935572	1.01456	-0.738671	0.761378	-1.47171	0.979193	0.775711	-0.363453	-1.37584	-0.173756	0.728589	0.732903	0.0311154	0.703465	-0.548189	-0.222734	-0.332881	-2.07442	-0.0507771	-0.676785	-0.0132018	0.187225	0.283632	-1.12647	-0.768951	-1.9282	-1.19953	-1.51279	0.472698	0.136497	-1.76679	-0.824272	-0.540086	0.094215	-0.787083	-0.421992
ADAMTSL1	0.56301	-0.669481	1.81131	0.0573778	-0.973107	0.428596	-1.19426	-0.615039	-0.862162	-0.677762	-1.3305	-0.256159	0.0999987	1.05624	0.905921	-0.321996	0.874976	-0.474913	0.939302	-1.01496	-0.216025	-1.28163	-0.218851	1.17781	0.00637101	-0.913338	1.95841	0.135566	0.295435	0.108384	-0.0395351	0.650599	-0.567876	1.24746	0.838522	0.00574674	-0.677254	-1.06351	0.00786574	-0.738098	-0.982072	-0.125035	-0.727104	-0.242148	-1.19827	-0.959298	-1.1067	-0.348683	-0.648465
IL16	0.821792	-0.318136	0.800692	0.485845	-0.673927	1.77881	-0.439307	-0.398661	0.234496	-1.14702	-1.00159	-0.898126	-0.536395	1.62715	-0.0524091	-0.402528	0.984136	-1.32	0.322471	-0.989013	0.352939	0.041559	0.322422	0.498822	0.356145	-1.64802	-0.475992	0.367367	0.698479	0.310289	-0.859922	-0.734312	-0.10873	-0.137934	1.51082	0.582187	-0.51912	-0.735275	-0.0815835	-1.20106	0.172843	0.104577	1.19219	-0.148625	-1.3579	-1.39452	0.350929	-0.837201	-0.792386
LRRTM3	-0.704363	0.164073	-0.392472	-1.0841	0.170795	-0.0134109	0.380296	0.183206	-0.421593	-0.916489	-0.4848	-0.350934	0.143696	-0.342749	-0.0129974	-0.792475	-0.831	-1.11634	-1.00006	0.0804224	1.1824	-0.0628678	0.0831611	-0.823441	-0.151297	-0.535425	-0.00446218	-0.244832	-0.311767	-0.234839	0.444908	0.142215	-1.11806	-0.0921749	-0.353626	0.158989	-0.803201	-0.592166	-0.456493	0.0926317	-0.316311	-0.467229	2.20083	-0.530572	-0.106445	-0.0562327	2.94694	1.22591	-0.958607
CTNNA3	-0.0853903	0.928222	0.341838	-0.604628	-0.627526	-0.381775	-0.420436	-1.34368	-1.74255	0.234612	0.374023	0.617343	0.227481	0.325931	-0.867551	-0.227266	-0.239711	-1.48743	-0.664694	2.21499	-1.1869	3.01152	0.517476	-0.922452	-0.209648	-0.0408332	-0.475868	-0.221329	-0.706313	-1.02145	-0.606129	-0.25125	-0.233953	-0.239792	-0.303851	-0.826793	-0.158382	-0.443743	-1.05249	1.41642	-1.12165	-0.575379	3.07201	-0.616086	1.23909	0.252873	0.747392	-0.953358	0.877368
GRIN2B	0.0718278	0.551297	0.200542	-0.578788	-0.0588736	-0.691514	-0.0087652	-0.863585	-0.466337	-0.100723	0.28528	3.7468	2.27046	0.710127	0.555044	-0.534704	-0.249828	-0.557207	-1.04737	0.226151	0.422691	-1.36272	0.259763	-0.739855	1.91929	-1.01212	-0.293938	-0.248972	-1.35497	0.302235	-1.34348	0.258299	0.167187	-0.46777	-0.57335	0.13328	0.800967	-0.688485	0.183251	-0.799583	-1.35227	-0.140132	-0.0441763	-0.286521	-0.141275	0.500154	-0.210029	-0.0866704	-1.03834
SECISBP2L	-0.392902	-0.211519	0.314199	-0.751246	0.812387	1.23742	0.731644	-0.715145	-0.898917	0.469959	-0.0127593	0.0695068	0.07416	-0.362253	0.942135	-0.454887	0.130568	0.418249	0.525816	0.989033	0.15812	1.57035	0.703951	0.938746	-0.194331	-0.119595	-0.11621	0.0408707	-0.172381	0.319586	-0.255434	0.525406	-0.412166	-0.299306	0.757423	0.730423	-0.554177	-1.22406	-1.93959	0.0476651	-0.603372	0.187992	1.71142	-1.20156	-0.422913	1.03327	1.0256	-0.433342	0.0734673
GSE141801 nmSC
	GSM4213422	GSM4213423	GSM4213424	GSM4213425	GSM4213426	GSM4213427	GSM4213428	GSM4213429	GSM4213430	GSM4213431	GSM4213432	GSM4213433	GSM4213434	GSM4213435	GSM4213436	GSM4213437	GSM4213438	GSM4213439	GSM4213440	GSM4213441	GSM4213442	GSM4213443	GSM4213444	GSM4213445	GSM4213446	GSM4213447	GSM4213448	GSM4213449	GSM4213450	GSM4213451	GSM4213452	GSM4213453	GSM4213454	GSM4213455	GSM4213456	GSM4213457	GSM4213458	GSM4213459	GSM4213460	GSM4213461	GSM4213462	GSM4213463	GSM4213464	GSM4213465	GSM4213466	GSM4213467	GSM4213468	GSM4213469	GSM4213470
SLIT2	0.632022	0.476196	0.378007	0.407057	0.349424	-0.0411854	0.547172	0.23435	-0.621346	0.341492	0.677467	0.319297	0.714958	0.139233	0.580608	-0.0493802	0.27765	0.609708	0.662216	0.259348	0.156444	-0.151482	0.528611	0.223121	0.0600942	0.357398	0.517533	0.455044	0.362353	0.453356	-0.250462	0.290218	0.0782606	0.549042	0.11227	0.394004	0.304713	0.104613	-0.684265	0.0740967	-0.0664896	-0.575212	-0.00250996	0.37444	0.312679	0.325193	0.141798	0.115844	-0.209438
KCNMB4	-0.163625	-0.233898	-0.427126	-0.117289	0.923945	0.102037	0.758989	0.353654	0.186828	0.389942	0.702648	0.705057	0.713117	-0.143513	0.611824	0.530728	0.394188	0.0891067	0.0228397	0.458423	0.329061	0.639302	0.224802	0.515369	-0.0212461	0.673114	0.553454	-0.150398	0.0810894	0.609294	0.383713	0.470601	-0.389071	0.196761	-0.234996	0.492176	0.449788	0.532455	0.0376588	0.803485	0.175382	0.561594	0.820404	0.681637	0.799042	0.694276	0.330963	0.562782	0.857621
FIGN	-1.35233	0.260333	-0.768385	0.256224	1.66499	0.81602	0.436789	0.207336	-0.576968	1.65305	0.370955	0.17617	1.22681	-0.691119	0.341027	-0.261882	-0.401927	1.05856	-0.888135	0.912092	-0.135787	0.581381	-0.470397	-0.17675	-1.66415	0.641627	1.04619	-1.59152	-0.919299	0.093358	0.676308	0.103588	-0.538859	0.867194	-1.26519	-0.158723	0.00683308	-0.161335	-1.36455	1.04343	-0.838228	0.509855	1.0177	0.423816	0.199786	1.41043	0.214162	1.03403	1.4785
XKR4	-0.0913342	0.555252	0.108367	-0.0210179	0.747411	0.196825	0.979821	0.23262	-0.575843	0.505602	0.913457	0.432739	0.524881	-0.42867	0.568139	-0.236304	0.238378	0.713768	0.204967	0.825589	0.348326	0.572322	0.339182	0.0251521	-0.362469	0.709296	0.471102	-0.701113	0.113584	-0.134574	0.542793	0.128193	-0.14546	0.433584	0.0824797	0.0598157	0.502122	0.271571	-0.583726	0.997121	0.446344	-0.42289	1.00355	-0.304666	0.52686	1.21305	0.901558	0.768491	0.462965
ADAM23	0.801683	0.520448	0.0310384	0.841138	0.498736	0.172963	0.322947	0.852648	-0.124779	0.248506	0.30391	0.63028	0.554468	-0.168046	0.810596	0.179548	0.724728	0.923383	0.364885	-0.108294	0.738998	-1.31766	0.774887	0.775788	0.326311	0.634051	0.216915	0.637994	0.0631934	1.0321	0.557518	0.862695	0.702202	0.190303	0.447416	0.725566	0.584034	0.147541	-0.943695	-0.653716	-0.114121	-0.73788	-0.721469	-0.118169	-0.392206	0.696944	0.629201	0.643676	0.0320458
IL1RAPL1	-1.10925	0.527114	-0.497385	-1.21197	1.11355	1.12572	0.618941	-0.186397	-1.51708	0.26389	0.336168	1.16839	0.224221	-0.410504	0.452289	-1.1618	-0.0460036	-0.328679	0.171885	1.17616	-0.452717	1.04124	-0.653431	0.125382	-1.20558	0.650497	0.240533	-1.03917	0.0954243	0.355582	-0.494456	0.768929	-1.83636	0.599306	-0.108439	0.352711	-0.838312	-0.811812	-2.21926	0.369586	-1.81385	0.40834	1.16667	-0.748291	0.205863	1.49225	0.182715	0.71283	0.928541
SCN7A	-0.225643	0.296058	-0.909977	-0.288018	1.19891	0.720584	1.04241	0.165733	-0.990322	0.0355152	0.785875	1.46172	0.133565	-0.646679	0.460567	-1.1047	0.761952	0.898884	-0.0781827	0.713831	0.802805	-0.0855302	0.842491	0.368563	-0.651885	1.37303	0.939806	-0.701811	0.48621	-0.428078	1.38416	0.802313	-0.501036	-0.182507	-0.280788	0.18214	0.0988327	-0.278381	-1.84909	0.136227	-1.51191	0.612317	0.498505	-1.19098	-0.666944	2.40535	0.396533	0.674145	1.12392
FRMD5	-0.0637363	0.77247	-0.306822	-0.557665	1.1545	-0.614809	-0.102297	0.52271	-0.122709	0.588092	1.08809	0.154943	0.753788	-0.300184	0.291084	0.10457	-0.110213	1.12947	0.237633	1.06368	-0.0547584	0.0276765	-0.858336	-0.0830034	0.700787	0.985752	1.11651	-0.184631	0.863142	0.145891	1.09589	0.546475	-0.0298062	1.06257	-0.241003	0.0867034	0.837228	0.0711738	-1.3297	1.01784	-0.306201	-0.526835	0.356618	0.348091	0.579238	1.23571	-0.598084	1.08031	1.14502
PMP22	-0.00999292	-0.221408	0.551262	-0.194616	0.307998	0.839956	0.264803	-0.242397	-1.23941	-0.159006	-0.0189607	0.559642	0.209132	0.180572	0.449397	-0.8144	0.379711	0.438297	0.54401	0.174068	0.355465	-0.0553873	0.556062	0.359657	0.190403	0.00950002	0.325608	0.167007	0.631047	0.142119	0.309382	0.33098	-0.457734	0.192849	0.350658	0.654458	0.122526	-0.583157	-1.50436	-0.23553	-0.663933	-0.176047	0.627097	-0.658931	-0.7671	0.683141	0.484372	0.0346224	0.26742
CRYAB	-1.10209	-0.432163	-0.755444	-0.383904	0.632067	-0.169015	-0.900755	0.243092	-0.574883	-0.0364217	1.8426	0.376827	1.1346	-1.46889	-0.881389	-0.115726	-0.696004	-0.281703	0.999037	0.292282	1.10783	-0.75258	0.15898	1.13706	0.271056	-0.0515126	0.629277	0.730206	0.304592	1.96562	0.2603	0.766418	0.357332	0.913374	0.561205	1.42025	-0.677623	-1.75965	-1.26067	-1.04052	-0.462188	-0.191201	-0.0151044	0.917768	-0.108176	1.52733	0.51244	0.814222	1.57258
CLU	-0.999934	0.210088	-2.2306	-0.58944	0.674029	0.460118	0.596883	0.795804	-0.813852	-0.112361	-0.444802	0.166834	0.48072	0.165317	0.597713	0.85613	0.107581	0.230387	-0.347198	0.388026	0.271101	-0.578513	-1.57171	-0.776411	-0.897846	0.258396	-0.318558	-1.5105	-0.644935	0.014466	1.09828	0.195973	-2.2224	0.483318	-2.11436	-0.188813	-0.116984	0.219307	-1.04293	0.455252	-0.110586	0.371148	-0.348322	0.496497	0.249128	1.26651	-0.358481	0.39614	0.343478
PDZD2	-0.576708	0.420175	-0.180823	0.0232737	0.654084	0.924347	1.07846	0.576596	-0.33705	0.94614	0.27734	0.742455	0.964698	-0.36027	0.865342	-0.274103	0.157137	1.21668	0.24739	0.698451	0.876565	-0.173445	0.684127	0.604602	-0.55747	0.804167	0.518401	-0.286939	0.0173058	0.308934	0.370521	0.826205	-0.487106	0.31358	-0.476932	0.832953	-0.773901	0.0819833	-1.10272	0.0229183	-0.0730184	-0.0153974	-0.220479	-0.145851	0.48704	0.668461	0.829563	0.409635	0.725392
EHBP1	0.0719965	0.571785	-0.42727	0.146813	0.772888	-0.127053	0.793941	-0.220767	0.137107	1.05045	1.05604	0.685987	0.462349	-0.527018	0.53389	0.569412	0.262085	0.233748	0.340147	0.590429	0.168648	0.241409	0.215512	0.326105	0.095156	0.871675	1.04594	-0.0433891	-0.0229532	0.192698	-0.168732	0.694512	-0.110758	0.11989	-0.509009	0.531882	0.168175	0.510469	-0.726238	0.0578976	0.139999	-0.438821	-0.0358176	0.704863	1.46465	0.635679	-0.224033	0.107731	0.840356
S100B	-0.140725	0.186542	0.2658	0.213497	0.155829	0.327216	0.505973	0.0660392	-0.146821	0.199431	0.234533	0.613342	0.256961	-0.179025	0.192083	0.176483	0.0135539	0.661812	0.226295	0.054638	0.508615	-0.438982	0.537978	0.309498	0.328976	0.376312	0.135158	0.418202	0.521564	0.655089	0.493296	0.432005	0.146689	0.326617	-0.0868918	0.607485	-0.140685	-0.528573	-0.753103	0.0650001	0.0447142	-0.585703	-0.173922	-0.0704134	0.283572	0.470538	0.393412	0.313513	-0.0912338
ANK3	-0.727981	0.4236	-0.958956	-0.218807	1.26344	0.382783	1.05611	0.377205	-0.737992	0.417955	0.810632	0.514179	0.517736	-0.425468	0.657203	-0.551956	-0.0283918	1.3817	0.673465	-0.0749592	0.388001	0.147195	0.0702208	0.150479	-0.595075	0.707178	0.707071	-0.433344	-0.159344	0.704379	-0.176501	0.328423	-0.0860068	0.366854	-0.872215	0.451203	0.568953	-0.271505	-1.00566	0.192742	-0.233639	-0.438105	0.248538	0.166009	1.43155	0.985659	0.179607	0.481017	1.0561
GPM6B	-0.12169	0.440635	0.197478	-0.474524	0.54393	0.552279	0.432826	-0.0757174	-0.682797	0.344203	0.44722	0.15222	0.0866861	-0.749004	0.34667	-0.300405	0.182052	0.43459	0.0895993	0.916925	0.667342	0.237481	0.384738	0.712502	-0.698955	0.434134	0.0774128	-0.372923	-0.145783	0.66801	-0.0135822	0.79125	-0.747415	0.494774	0.128449	0.845787	-0.659053	-0.316347	-1.07674	0.388465	-0.209504	0.219388	0.0584298	-0.703096	0.336382	0.527672	0.767642	0.642435	0.140888
ITGB8	0.534341	0.618088	0.478893	0.392307	0.777117	-0.401013	0.762401	0.504832	-0.171708	0.331303	0.492011	0.576205	1.12755	-0.0998561	0.587812	0.694357	0.914425	0.918971	0.392019	0.94385	0.394468	-0.68866	-0.272635	0.936936	0.15707	0.735264	0.871669	-0.757314	0.105052	0.00229284	0.930443	1.14014	0.0521504	0.359302	-0.431251	0.53972	0.205735	0.393139	-1.20016	-1.04567	-0.43915	0.418184	-0.44248	-0.482037	0.291405	0.314141	0.33425	0.584646	1.05692
PPP2R2B	0.13934	0.289144	-0.417321	-0.286831	1.5659	1.02705	0.898273	0.411554	-0.308743	-0.0785534	-0.0607261	1.13341	0.255064	-0.469843	0.732489	-0.175094	0.575558	1.21818	0.884992	0.361848	0.676902	-1.36117	1.114	0.782649	-0.891651	1.01813	0.858785	-0.074701	0.164823	0.679341	0.289611	1.21952	-0.665648	0.262276	-0.522983	0.298657	-0.0769822	-0.769887	-1.98855	-1.03149	0.124321	-0.450517	-0.706209	0.20554	0.446028	0.908635	-0.0277582	0.460344	0.439611
DMD	0.202705	0.379616	-0.420206	-0.577274	0.291518	-0.575201	0.170578	-0.683503	-1.43867	0.300026	0.556	1.52256	1.14107	-0.473863	0.038362	-1.5136	0.395679	-0.298956	0.0268547	0.847067	0.827102	0.0493387	0.988303	0.433305	0.329718	0.426732	0.507417	-0.00526066	-0.0813483	-0.235123	-0.668274	1.03345	-0.290154	0.225254	-1.29717	0.572493	-0.446366	-0.554038	-1.61207	-0.128071	-1.49681	-0.707528	-0.503235	-0.557461	0.397088	0.774806	0.566363	0.458569	0.153504
SLC35F1	0.526985	0.389586	-0.213481	0.4475	0.381453	-0.207757	0.707437	0.76689	-0.562778	0.565372	0.476059	0.299268	1.10068	-0.0713293	1.06198	0.355635	0.45104	0.695961	0.0217843	0.0494859	0.0987656	-0.34051	-0.0650299	0.145849	-0.0165827	0.457049	0.553961	-0.2592	0.844389	0.426702	0.909447	0.153369	0.603452	0.456947	-0.124491	0.249934	0.947101	0.253342	0.0589603	0.00743377	0.0400309	-0.360626	-0.0108852	-0.0364715	0.0528386	0.552299	0.248845	0.579692	0.093304
CHL1	-0.290438	0.465019	-0.792007	0.239151	0.623195	-0.0170615	0.514439	0.293759	-0.0542756	0.506263	0.739662	0.652026	0.594244	-0.719994	0.701867	0.638509	0.0522444	0.6152	0.0927784	0.705838	0.267174	0.765635	0.192543	0.468057	-0.170787	0.550221	0.490457	-0.267082	0.391132	0.229705	0.860761	0.687998	-0.122252	0.257006	-0.371427	0.195585	-0.176866	0.432427	-0.532638	0.70926	0.151018	0.46711	0.683165	0.322746	0.783245	0.877613	0.15869	0.347619	0.433509
EPHA3	-0.472999	1.15441	-0.755388	-0.671597	0.370964	-0.411093	0.501795	0.143356	-0.035567	0.994335	2.80203	-0.15587	0.0725066	0.0659186	0.149147	-0.764435	-0.290536	-1.13695	-0.651505	1.10138	-0.19886	-0.828648	0.409836	-0.0472328	-0.103246	1.11602	1.54074	-0.444151	-0.846327	-0.512774	-1.5668	1.12458	-0.849752	-0.20662	-0.65946	-0.0753064	-0.71993	0.647102	-0.222897	-1.25347	0.311695	-0.425513	-0.576003	1.47941	1.45466	1.04809	-0.518193	0.968812	3.00804
NCAM1	-0.0358379	0.344147	-0.415789	-0.561376	0.766333	0.539438	1.0137	0.245651	-0.508643	1.26742	0.864639	1.02926	0.588137	-1.02646	0.332048	0.557411	-0.391984	0.6314	-0.094246	0.770569	0.240466	0.93361	0.114287	-0.0916944	-0.540224	0.477045	-0.257856	-1.65145	-0.152737	-0.135148	0.509242	0.0768859	-0.893907	-0.317982	-1.04899	-0.108556	0.639773	0.411807	-1.09856	1.36401	-0.277683	-0.605042	0.844193	0.314778	1.04369	0.922605	1.2422	0.82058	0.1074
NRXN3	-0.295925	0.347145	-0.773209	0.167878	0.870235	-0.858097	0.771738	0.304809	-0.371122	0.708314	0.519684	-0.123167	0.662698	-0.22768	0.360084	0.0274762	0.00313391	0.314408	0.227268	-0.410174	0.560041	0.379558	0.42502	0.212549	-0.507041	0.663082	0.464666	-0.151349	-0.0246223	0.653168	-0.0316051	0.321972	-0.0416738	0.435135	-0.782948	0.202307	0.324637	-0.13229	-0.498739	0.680174	0.0526419	-0.311193	0.128209	0.298293	1.00736	0.594693	0.404352	0.675736	0.522474
ZNF536	-0.0442713	0.20065	-0.0142105	0.0469479	1.0043	0.641886	0.846626	-0.528907	-0.257948	0.704269	0.889179	0.722644	-0.225824	-0.832845	0.59122	-0.820701	-0.427723	0.202126	-0.638154	0.993339	0.621217	0.484893	-0.121475	-0.279406	-1.28305	0.685896	0.73198	-1.02502	0.0127543	-0.260739	0.167357	0.276771	-1.40155	-0.394053	-0.422953	-0.435585	0.0639728	0.400372	-1.13277	0.993945	-0.0378058	-0.0460805	1.12422	0.11137	0.774249	1.92467	1.04261	0.556014	0.80517
CDH19	0.262064	0.3729	-0.0399702	0.436333	0.433899	0.472754	0.182723	0.391384	0.0938567	0.254143	0.418812	-0.121145	0.438588	-0.223727	0.521047	0.862397	0.246936	0.934858	0.133033	0.507017	0.241963	0.927998	0.00713167	0.844819	0.413634	0.740068	0.380285	-0.0973206	0.203855	0.191383	0.744699	0.80062	0.0317262	0.0208619	0.0250256	0.881086	0.157529	0.0355261	0.25488	0.0487323	0.211588	0.738407	0.297244	-0.0675254	0.65701	0.0983855	0.0974521	-0.107601	0.668398
CADM2	0.54226	0.654816	-1.29695	0.304684	0.877883	0.154041	0.921419	0.536602	-0.741569	0.114	1.05327	1.30818	1.16828	-0.625173	1.16913	0.561354	0.245664	0.956044	0.512809	0.491903	0.759938	-0.944917	0.482173	0.480309	-0.748745	1.05045	0.836376	0.859248	0.123094	0.697735	-0.0341067	0.850976	0.209461	-0.0695608	-1.07389	0.555889	0.488565	-0.466188	-0.443651	0.0381606	0.181816	0.243102	-0.825915	0.585375	0.0337102	1.05744	-0.260239	0.499722	1.24099
NEGR1	-0.43519	0.725075	-0.863903	-0.202295	1.82909	-0.713115	1.27253	0.971328	-1.21521	0.284112	0.292787	0.0591792	1.49932	-0.604007	0.0290988	-0.562738	0.503669	0.585819	0.593267	-0.216753	0.13509	-2.75291	0.59909	0.928633	-0.506203	1.07946	0.62264	-0.145577	-1.14477	1.72985	-0.415238	1.74205	-0.41105	0.422569	-0.53615	0.400264	-0.658617	-1.07847	-1.3629	-1.20546	-0.489752	0.837189	-1.99786	-0.560361	0.364543	0.958261	0.070162	1.94246	1.29742
SORCS1	0.368646	0.299554	-0.366647	0.0426524	0.900393	0.688397	0.792156	0.173802	-0.765742	0.281114	-0.0286639	0.516829	0.913244	-0.311401	0.514158	-0.638979	0.166964	0.379201	0.0810433	0.885739	0.188441	1.1552	0.14114	0.0434474	-0.304772	0.240196	0.0306815	-0.439544	0.415357	0.19198	0.64628	0.233569	-0.34176	0.377764	-0.714835	0.0870584	0.425483	-0.0980266	-1.05352	0.921731	-0.22593	0.383803	0.954579	-0.388596	0.160465	1.16214	0.909624	0.497547	0.0573558
LRRTM4	-0.163978	1.35031	-1.39528	-0.0375328	1.34152	0.561604	2.0225	-0.208004	-1.86316	-0.691788	-0.324555	1.0652	1.47141	-1.03664	0.634449	-0.628805	1.1743	1.31033	-0.156199	0.87864	-0.171663	-0.443103	-0.258433	-0.252633	-0.458633	0.973889	0.362391	-1.76876	0.47996	-0.08963	1.5623	0.657096	0.253122	0.624081	-1.09313	-0.0649878	0.458055	0.0979066	-1.21916	0.316342	-1.25028	-0.651552	-0.712377	-1.05744	-0.279448	1.51532	-0.224178	0.734877	0.35136
NRXN1	-0.0120223	0.506111	-0.472831	-0.121635	0.978732	0.530253	1.00544	0.240558	-0.514717	0.449865	0.540175	0.851614	0.639909	-0.785962	0.560231	-0.114313	0.390858	0.621419	-0.17676	0.578927	0.533499	0.697075	-0.0280399	0.0634536	-0.904898	0.722715	0.521764	-1.17889	0.215286	-0.0823963	0.513161	0.406704	-0.416756	0.266647	-0.622787	0.241623	0.281831	0.148564	-0.982739	0.913885	-0.108131	0.23462	0.64923	0.0194721	0.393173	1.20921	0.850677	0.839096	0.695962
CTNNA3	-0.0853903	0.928222	0.341838	-0.604628	-0.627526	-0.381775	-0.420436	-1.34368	-1.74255	0.234612	0.374023	0.617343	0.227481	0.325931	-0.867551	-0.227266	-0.239711	-1.48743	-0.664694	2.21499	-1.1869	3.01152	0.517476	-0.922452	-0.209648	-0.0408332	-0.475868	-0.221329	-0.706313	-1.02145	-0.606129	-0.25125	-0.233953	-0.239792	-0.303851	-0.826793	-0.158382	-0.443743	-1.05249	1.41642	-1.12165	-0.575379	3.07201	-0.616086	1.23909	0.252873	0.747392	-0.953358	0.877368
STARD13	-0.420021	0.200819	-0.525459	0.0521197	1.07989	0.262406	0.8728	-1.09423	-0.542669	0.770837	0.6681	0.561631	0.371317	-0.181405	0.285777	-0.159808	-1.02483	1.02473	0.56336	0.905671	0.228281	1.28727	0.104796	-0.212008	-0.0203492	0.79985	0.703585	-0.0896268	0.524731	-0.0329524	0.518822	0.457218	-0.410953	0.546007	-0.689817	0.413308	0.0316802	0.039866	-0.755828	0.939875	-0.0584125	0.293938	1.02023	-0.0929834	0.660888	0.680468	0.431949	0.574774	0.696218
PARD3B	0.126232	-0.453431	-0.497419	1.15543	1.00904	-0.716687	0.423932	-0.499747	0.162537	0.850966	-0.202481	1.91485	1.38154	-1.27131	-0.401648	-0.610809	-0.727014	-0.642385	-0.272998	0.988645	0.70865	0.578224	0.252644	-1.01582	1.13862	0.1858	1.56579	-0.357328	-0.735332	-0.381556	-0.902695	-0.414577	-0.402778	-0.4742	-0.754393	-0.815853	1.42051	0.313549	-0.569494	0.757935	-0.687263	-0.245999	0.219938	0.340826	-0.442014	1.15446	1.86265	0.622559	-0.383405
NKAIN3	-0.107909	0.401538	-2.07494	-0.425903	0.862299	0.591323	1.12562	0.560779	-1.23713	0.329928	0.24865	1.06481	0.772748	-0.387405	0.634049	-0.702406	0.161551	-0.0335931	0.105953	0.115207	0.948752	-0.758526	0.936279	0.454049	-0.18814	0.922331	0.554926	0.197643	-0.380233	0.537391	-0.0395131	0.626591	-2.03908	0.538544	-1.37811	0.306881	-0.058432	-0.402581	-2.32305	0.0488943	-0.552822	-0.15511	-0.00947159	-0.299867	0.040337	1.37077	0.741331	1.09274	0.638725
PCDH9	-0.0350378	-0.0535301	-0.501013	0.803822	1.23521	0.658713	0.565341	0.329866	-0.940075	-3.25011	0.577882	0.359224	0.820231	0.193338	0.36022	-0.111813	-0.122916	-0.0819303	0.697176	-0.14926	0.772648	-3.40323	0.433208	0.219578	0.14748	0.599989	0.397943	0.429782	0.269091	0.419818	-0.305152	0.707449	-0.0989465	0.945192	-0.719753	0.283945	0.268392	-0.253019	-0.993771	-1.49299	-0.903913	0.609262	-0.83606	-1.37418	0.547721	1.01365	0.428661	0.843096	0.181683
COBLL1	-0.162911	1.04037	0.0917069	0.78812	-0.077156	-0.0922134	0.612226	0.455443	-1.23523	-0.679623	-0.558946	-0.666653	-0.353896	-0.240271	1.16347	-0.167068	0.322722	0.229767	1.0274	-0.197652	0.442519	-1.51657	1.35483	0.788857	1.52827	1.4773	0.161457	1.03083	0.414107	1.12535	0.74684	1.35627	-0.408517	0.204708	1.46026	1.39324	-1.14597	-1.60482	-2.02608	-1.78252	-1.25987	-0.552532	-1.16941	-1.16846	-0.895497	0.648386	0.598392	-0.391452	0.00190614
TEAD1	0.741991	1.34894	-0.448278	0.757609	-0.42839	-0.18654	-1.1544	-0.232085	-0.123116	0.11084	-0.679138	0.725261	0.0717309	0.190351	0.685788	0.0820151	-0.303921	-0.027574	-0.776078	0.999056	0.23511	-0.608192	-0.387416	-1.24861	0.338952	0.173763	-0.425288	0.101998	-0.218674	-0.521505	-0.177999	0.0555248	0.304666	-1.05925	0.829695	-0.901509	0.287843	-0.114322	-0.223525	0.527787	-0.217593	-0.693196	0.922987	-0.128112	0.655202	-0.289377	-0.962359	-1.51749	0.295545
ANK2	-0.853221	0.0169152	-1.03292	-0.136512	0.113029	-1.23796	0.834071	-0.316242	-0.877514	1.41508	1.44907	0.24008	-0.867969	-1.01582	-1.06535	-0.0972106	-0.965077	-0.203938	0.11195	-0.510503	0.655047	0.332176	0.248101	-1.24306	-1.57112	0.964056	-0.381459	-1.13172	0.308432	-0.174585	-0.0599754	-0.255007	-0.910152	0.376375	-0.911831	0.299152	0.519935	-1.30509	-0.722336	1.61019	-0.521681	-0.464232	-0.967761	-0.128532	-0.380624	2.33353	1.06562	0.744723	1.67524
NCAM2	-1.26634	0.24023	-0.361684	-0.0477904	0.770425	-0.939465	0.619693	-0.0397127	0.0394326	0.701862	1.78811	-0.357977	0.386827	-1.48408	0.409848	1.33618	-0.0998689	0.709156	-0.516716	1.1755	0.157847	0.285017	-0.0117584	-0.487849	-0.635405	1.04132	1.25448	-0.251427	0.00779891	0.417055	1.10896	0.247857	-0.120314	-0.390112	-0.0280173	-0.0320241	0.42666	0.460132	0.364812	0.586808	-0.0479175	-0.530353	-0.425397	-0.0749786	1.08477	0.798846	0.058632	1.13335	1.08546
LGI4	-0.00991562	0.399062	-0.497022	0.107628	0.556655	0.389731	0.594434	0.137241	0.0451876	0.679684	0.575046	0.47826	0.597314	0.18258	0.414554	0.276993	0.247204	0.541528	0.054915	0.461084	0.0937846	0.845483	-0.0568302	0.0445951	-0.0653851	0.373428	0.259673	-0.526861	0.268635	0.112966	0.398485	0.181572	-0.178086	0.424605	-0.8064	0.205412	0.418772	-0.242683	-0.00470449	0.861053	0.237086	0.258803	0.625642	0.467474	0.726735	0.526022	0.262347	0.537538	0.419979
VGLL3	-0.564253	0.656808	-0.643669	-0.0297374	0.829553	-0.058846	0.924928	0.142013	-0.351335	0.888101	0.433228	0.361573	0.459615	-0.637393	0.305815	0.663108	0.0793471	0.461712	-0.0931645	0.808771	0.189201	0.82037	0.64797	-0.245319	-0.232381	0.483027	0.413344	-0.149876	-0.171467	0.32649	0.0803078	0.321417	0.0788671	0.137849	-0.558614	0.155177	0.165554	0.271308	-0.0633133	0.841316	0.488277	-0.471712	0.879549	0.432466	0.929258	1.02343	0.647884	0.740347	0.53889
[truncated: 25 more columns]

## Sheet: Fig 2d
	SCH4_CTGAATGTCCACAGCG-1	SCH1_CCGTAGGGTCACTGAT-1	SCH4_GGTAACTGTGATAGAT-1	SCH1_CCTCAGTGTAACGCGA-1	SCH6_CTCATGCGTGAGCAGT-1	SCH4_GGAATCTGTACTCGCG-1	SCH9_CTATAGGTCCGCTGTT-1	SCH6_AGCGTATTCATACGAC-1	SCH6_CTTTCGGCAGTGAGCA-1	SCH2_GAAATGAAGCGTTACT-1	SCH6_TCTTGCGCAAACAGGC-1	SCH1_GATTCTTCACTGATTG-1	SCH1_CGATGCGGTGGTATGG-1	SCH1_GCATTAGTCCCGTGAG-1	SCH1_AGCCAGCAGAAGAACG-1	SCH1_CGTAGTAAGCGCAATG-1	SCH9_CAGCAGCTCAGACCGC-1	SCH9_TTTGGTTAGTTTGCTG-1	SCH6_AGGGTTTGTTACCTTT-1	SCH9_ATCGTCCGTCAAAGCG-1	SCH9_AATGGCTTCACGGTCG-1	SCH4_GGCTTGGCATGGGAAC-1	SCH6_TCTATCACATATGAAG-1	SCH1_TCACAAGAGGAGCTGT-1	SCH9_TATCAGGGTAATGTGA-1	SCH6_TCCCACAGTATCCCAA-1	SCH6_TCAAGACTCTGTTCAT-1	SCH4_TTACCATGTGTTGATC-1	SCH7_TCGCTCAGTGTTGCCG-1	SCH9_ACCCAAATCACGATAC-1	SCH9_GGCTTGGAGGGAGATA-1	SCH9_GCGGATCTCGAATGCT-1	SCH9_GAACACTGTTGGACCC-1	SCH6_AGTGTTGGTAACACGG-1	SCH5_TACTTACCACGCTGCA-1	SCH1_GTTACCCTCCAAAGGG-1	SCH1_GTCGAATGTGGAGGTT-1	SCH14_GCAGCCAAGCTAATCC-1	SCH1_TCGTAGAAGAGGGTCT-1	SCH5_ATGAAAGGTTGAGTCT-1	SCH9_ACCCAAACATCACGGC-1	SCH9_ATCACTTCATATCGGT-1	SCH7_GTGCACGCACTTCCTG-1	SCH7_GTGAGCCGTGCCCGTA-1	SCH13_AGCGATTCAGGTCCCA-1	SCH2_GCATCTCCACTCCTTG-1	SCH6_AATGCCACAGCTGTCG-1	SCH6_AAAGTGATCTGTCCCA-1	SCH1_TACCGAAGTACTGGGA-1
NRXN1	0.610254	0.0963996	-0.165514	0.232131	0.81474	1.00829	0.0120386	0.371645	0.436912	-0.210125	0.617672	0.905784	0.189965	0.731798	0.165517	0.0399076	0.583783	0.213679	0.207571	0.298271	0.459571	1.00155	0.690916	0.994045	0.236316	1.071	1.07149	1.00511	-0.0778951	0.443643	0.333368	1.45059	0.807734	1.05185	1.07347	-0.0432116	0.265931	-1.98422	0.534938	0.708554	-1.98422	0.956571	0.586661	0.37891	0.0680187	0.125299	-0.228635	0.772554	0.0896276
SCN7A	0.748676	-0.0156676	-0.26211	0.246665	0.212849	0.823313	1.58131	0.434972	-1.51328	-0.336036	0.599779	1.58596	-0.613818	-0.0244999	0.815221	0.545168	1.29268	1.40005	0.533278	0.617967	1.45756	0.66069	0.362357	0.369346	0.605733	0.976364	-0.255038	0.379072	-0.0205675	1.66084	1.36261	1.28026	0.724421	0.327868	1.30756	0.656294	-1.51328	-1.51328	-0.309159	1.40407	-0.944242	1.6855	0.983953	0.656734	0.706521	0.950599	0.713825	0.825092	0.992375
PLCG2	-1.4139	-1.4139	-1.4139	-0.668354	0.532764	-1.4139	0.117573	-1.4139	0.950175	-0.868351	-0.489902	0.0535372	-0.940104	-1.4139	-0.753099	-0.291442	-0.229359	0.0800179	-0.478568	0.337163	0.460909	0.541649	-0.691764	-0.873025	0.472315	-0.449694	0.383834	-0.239907	-0.501514	0.186109	0.364089	2.22782	0.424627	0.0988133	-0.426328	-0.803494	-0.397932	-1.4139	-1.4139	-0.262099	-0.946373	-0.381554	-0.253062	-0.611518	-1.4139	-1.4139	-1.4139	-0.162727	-0.607073
WSB1	-1.74473	-0.0909403	-0.0787879	0.755611	1.19692	0.45503	0.122954	0.343111	0.258458	-0.0827021	0.526595	0.432703	0.32862	-0.101942	0.61801	0.363995	-1.74473	-0.116514	0.713542	0.102968	-0.402872	-1.74473	-0.0488768	-0.0931821	0.882254	0.401585	1.70624	0.77495	0.478859	0.70613	0.757897	1.51804	-0.624484	0.094947	-0.144269	0.810114	0.634054	0.192495	1.19575	0.12188	-0.560349	-0.0717086	0.655395	-0.226855	0.367822	0.877989	-1.74473	0.167773	0.464545
USP53	-2.30795	-0.628933	-2.30795	-0.0508494	0.894934	1.24828	1.55729	-0.43976	0.748108	0.490924	-0.203126	-0.352282	-1.5284	-0.640103	0.747308	-0.0467343	0.654475	-1.17747	0.571077	-0.432067	0.627886	0.909553	0.399086	0.347637	-0.209651	1.45802	1.04409	1.13258	-0.163226	-1.27714	-0.953798	-0.488104	-0.302444	0.84171	0.433457	0.801037	-0.636354	-0.341173	-1.19856	0.355289	0.418349	-0.930555	0.937128	0.573618	0.909333	-0.0215728	0.702691	-0.0494499	-0.664146
NCAM1	0.347018	0.229063	-1.59999	1.11043	-1.59999	-0.162484	0.465625	-0.476201	-1.59999	0.503146	0.69292	1.03016	0.311314	0.420464	1.35598	0.58355	-1.59999	0.200779	-1.59999	0.443521	0.497036	-1.59999	-0.305669	0.226583	0.166182	1.17924	0.252917	0.504213	0.440329	0.433997	-0.124833	1.47003	0.584727	-1.59999	0.170082	0.395747	-0.126305	-1.59999	-1.59999	0.0976785	-0.290093	1.32011	0.936415	0.718357	1.369	0.233365	-0.177901	0.0115384	-0.153873
AATK	0.799699	0.248666	-1.14789	-0.0247559	0.732457	0.895982	-1.14789	-0.0237654	-1.14789	-0.719291	0.508731	1.26102	0.763984	-1.14789	-1.14789	0.864543	0.97585	0.653416	-0.0189094	-1.14789	0.949761	1.63504	-1.14789	-0.178161	-0.705982	0.0236753	0.70557	1.63965	-0.156697	-1.14789	-1.14789	0.835167	-1.14789	0.887356	-1.14789	0.486678	-0.182204	-1.14789	0.625846	-1.14789	-0.309665	0.702984	-1.14789	-1.14789	-1.14789	-1.14789	-1.14789	-0.0718166	0.905955
N4BP2L2	-1.25573	-0.540495	-1.25573	-0.348312	-1.25573	0.264193	-1.25573	-0.0675114	1.08677	0.577292	0.495347	-1.25573	-1.25573	0.401511	-0.00343791	0.0532959	0.989102	-1.25573	0.516826	0.904941	0.961525	-1.25573	-1.25573	-0.23071	0.351226	0.961804	-1.25573	-1.25573	-1.25573	0.894871	0.304002	-1.25573	0.657725	0.895562	0.615825	-1.25573	-0.234985	-1.25573	-1.25573	-0.0439598	-0.369713	0.330775	0.112084	-0.0603916	-0.046415	-1.25573	-1.25573	-0.554249	1.13953
VMP1	0.730045	0.0476278	0.0592868	0.130947	1.02326	1.01913	-1.53902	0.813419	0.382842	-1.16734	-0.574369	-0.0131129	0.118979	0.491937	0.887937	0.597799	0.302712	-1.53902	0.231947	0.821317	1.60742	-1.53902	-0.416237	0.748656	1.04762	0.871882	0.068321	1.50565	0.230895	1.06809	-0.259366	1.76054	0.356156	0.225969	-0.00353623	1.60457	-0.701569	-1.53902	0.322251	0.841008	-0.812105	0.889331	0.763664	0.472077	0.103257	1.23633	-0.305402	-0.141068	-0.720425
DDX17	-1.45688	0.25927	-1.45688	0.2968	0.517925	0.0532875	-1.45688	0.68112	0.870586	-1.45688	0.282959	0.391066	-1.45688	0.189725	-1.45688	-0.633856	-1.45688	0.828229	-0.271188	-1.45688	-1.45688	-1.45688	-0.0971361	0.0966644	0.703185	0.746423	1.1824	1.91134	0.493139	-0.277198	1.45088	0.625794	-0.15529	-1.45688	1.08595	-1.45688	-0.442687	-0.400957	-0.187265	0.3266	1.22996	0.486971	0.512659	0.514298	-0.255327	0.469145	-1.45688	-0.0116737	-0.465523
VPS13C	-0.989712	-0.989712	-0.989712	-0.411775	-0.989712	-0.989712	-0.989712	0.283537	1.52042	-0.154919	0.270215	0.366203	-0.989712	-0.0961726	-0.989712	-0.989712	-0.989712	0.405575	1.63405	-0.989712	-0.989712	-0.989712	-0.989712	0.10866	0.565375	0.337272	-0.989712	-0.989712	0.358881	0.901773	-0.989712	2.01781	1.48557	-0.989712	1.43747	-0.989712	0.10408	-0.989712	-0.989712	1.34928	-0.0402901	0.710325	0.475985	-0.989712	0.656717	-0.989712	-0.989712	-0.238031	-0.989712
TRIO	-0.979391	-0.0620038	0.889255	-0.462055	1.59862	1.09287	-0.979391	0.160349	2.39701	0.531122	0.148423	1.6881	0.363972	-0.179546	-0.979391	0.276227	-0.979391	0.26959	-0.979391	-0.979391	-0.979391	-0.979391	0.333301	-0.979391	-0.531346	0.208449	-0.979391	1.15468	0.39915	-0.979391	-0.979391	-0.979391	-0.979391	1.08413	-0.979391	0.130201	-0.979391	-0.979391	-0.979391	-0.979391	-0.979391	0.0212442	-0.142111	0.167178	0.494398	0.879987	-0.979391	0.415806	0.487252
IKZF2	-0.5381	0.0249758	-0.5381	0.704163	-0.5381	2.41952	-0.5381	1.08858	-0.5381	-0.5381	1.07156	-0.5381	-0.5381	-0.5381	-0.5381	-0.5381	-0.5381	-0.5381	1.09561	-0.5381	-0.5381	-0.5381	-0.5381	-0.5381	0.557502	1.96345	3.09843	-0.5381	-0.5381	1.08733	-0.5381	-0.5381	1.2553	-0.5381	2.02408	-0.5381	-0.5381	-0.5381	2.5677	-0.5381	-0.5381	-0.5381	2.94204	1.09833	1.11746	-0.5381	-0.5381	-0.5381	-0.5381
AASS	-0.851262	0.635084	-0.851262	0.731129	2.15883	2.3705	-0.851262	-0.851262	-0.851262	0.0212397	1.10988	1.23174	0.154353	1.30025	-0.851262	-0.851262	-0.851262	0.607052	1.13394	-0.851262	-0.851262	-0.851262	1.36975	-0.851262	0.774071	1.6323	-0.851262	-0.851262	0.558249	1.12566	-0.851262	1.49633	-0.851262	-0.851262	-0.851262	0.444301	0.291938	-0.851262	-0.851262	0.505879	0.141046	0.925569	0.126348	1.13666	1.91549	2.09815	0.832742	-0.0656271	0.266197
LAMA2	-0.741335	0.0564433	1.43162	-0.13975	2.2565	1.6684	-0.741335	-0.741335	-0.741335	-0.236017	-0.741335	-0.741335	0.260187	1.10716	0.65548	1.09799	1.76256	-0.741335	0.589737	-0.741335	-0.741335	1.73524	0.78513	-0.741335	0.151312	0.639945	-0.741335	-0.741335	-0.227558	-0.741335	-0.741335	-0.741335	-0.741335	-0.741335	0.680875	-0.741335	0.397211	-0.741335	-0.741335	2.01789	-0.741335	-0.741335	-0.741335	0.591953	0.0997232	-0.741335	0.935814	-0.741335	1.68016
FTX	-0.768287	-0.768287	-0.768287	-0.768287	-0.768287	-0.768287	-0.768287	-0.768287	1.92956	-0.768287	0.58586	1.82599	0.265819	-0.768287	0.673973	-0.768287	-0.768287	-0.768287	0.606091	-0.768287	-0.768287	-0.768287	1.51565	-0.768287	-0.768287	-0.768287	-0.768287	-0.768287	-0.237795	-0.768287	-0.768287	-0.768287	0.740432	-0.768287	-0.768287	-0.768287	-0.768287	0.807978	-0.768287	0.627304	-0.768287	1.05888	0.237021	0.0882884	-0.768287	-0.768287	-0.768287	0.0396061	0.380831
ANKRD36C	-0.462618	-0.462618	-0.462618	-0.462618	-0.462618	-0.462618	-0.462618	-0.462618	-0.462618	0.273001	-0.462618	-0.462618	-0.462618	0.891379	-0.462618	-0.462618	-0.462618	-0.462618	-0.462618	-0.462618	-0.462618	3.14267	-0.462618	-0.462618	-0.462618	-0.462618	2.71855	3.14999	-0.462618	1.46527	-0.462618	-0.462618	-0.462618	-0.462618	-0.462618	1.41573	-0.462618	1.26302	-0.462618	-0.462618	-0.462618	-0.462618	-0.462618	-0.462618	-0.462618	-0.462618	-0.462618	-0.462618	-0.462618
NR2F2-AS1	-0.579198	0.748662	-0.579198	-0.579198	-0.579198	-0.579198	-0.579198	-0.579198	-0.579198	-0.579198	1.05324	-0.579198	0.667428	0.578528	-0.579198	-0.579198	-0.579198	-0.579198	-0.579198	2.42064	1.59938	-0.579198	1.32084	-0.579198	0.0693197	-0.579198	-0.579198	2.50973	-0.579198	1.87153	-0.579198	2.33103	1.23958	-0.579198	-0.579198	1.8196	1.58415	-0.579198	1.1949	-0.579198	-0.579198	0.869159	-0.579198	-0.579198	0.467694	-0.579198	-0.579198	0.394726	-0.579198
SLITRK5	-0.643356	0.253106	-0.643356	0.0326435	-0.643356	1.26168	-0.643356	-0.643356	-0.643356	-0.0755311	-0.643356	0.942626	-0.643356	-0.643356	-0.643356	-0.643356	2.17027	-0.643356	0.852367	2.06479	1.32338	-0.643356	-0.643356	-0.643356	-0.057898	0.908785	-0.643356	-0.643356	-0.0660257	-0.643356	-0.643356	-0.643356	-0.643356	-0.643356	-0.643356	-0.643356	-0.643356	-0.643356	0.958234	0.875453	-0.643356	-0.643356	-0.643356	0.854857	-0.643356	-0.643356	1.24125	-0.643356	1.72974
XIST	1.08614	-0.32429	0.991523	-0.214664	1.02528	2.43853	-0.676442	-0.676442	1.32918	1.22748	-0.676442	-0.676442	-0.676442	-0.676442	-0.676442	-0.676442	-0.676442	-0.676442	0.345292	-0.676442	-0.676442	1.22459	-0.676442	-0.676442	0.230669	-0.676442	-0.676442	1.8463	0.554052	-0.676442	-0.676442	-0.676442	0.445163	1.16547	-0.676442	-0.676442	-0.676442	0.702925	-0.676442	-0.676442	-0.676442	0.216731	1.7266	1.4223	1.03741	1.57832	-0.676442	-0.676442	-0.676442
PRX	-0.485896	0.354839	-0.485896	-0.485896	-0.485896	-0.485896	-0.485896	-0.485896	-0.485896	-0.0876534	0.547684	-0.485896	0.745223	-0.485896	-0.485896	-0.485896	-0.485896	-0.485896	-0.485896	-0.485896	-0.485896	-0.485896	-0.485896	0.415153	-0.0752865	-0.485896	-0.485896	-0.485896	-0.0809868	-0.485896	0.885194	-0.485896	-0.485896	-0.485896	-0.485896	0.530984	0.411395	-0.485896	-0.485896	-0.485896	2.35158	-0.485896	-0.485896	-0.485896	-0.485896	-0.485896	-0.485896	-0.485896	0.391192
FGFBP2	-0.445704	-0.445704	-0.445704	-0.445704	-0.445704	-0.445704	-0.445704	-0.445704	-0.445704	-0.445704	-0.445704	-0.445704	-0.445704	-0.445704	-0.445704	-0.445704	-0.445704	1.35268	-0.445704	-0.445704	-0.445704	-0.445704	-0.445704	-0.445704	-0.445704	-0.445704	-0.445704	-0.445704	-0.445704	-0.445704	-0.445704	-0.445704	-0.445704	-0.445704	-0.445704	-0.445704	-0.445704	-0.445704	-0.445704	-0.445704	1.82596	-0.445704	-0.445704	0.256788	-0.445704	-0.445704	-0.445704	-0.445704	-0.445704
NCMAP	-0.388885	-0.388885	-0.388885	-0.388885	-0.388885	-0.388885	-0.388885	-0.388885	-0.388885	-0.388885	-0.388885	-0.388885	-0.388885	-0.388885	-0.388885	-0.388885	-0.388885	-0.388885	-0.388885	-0.388885	-0.388885	-0.388885	-0.388885	-0.388885	-0.388885	-0.388885	-0.388885	-0.388885	-0.388885	-0.388885	-0.388885	-0.388885	-0.388885	-0.388885	-0.388885	-0.388885	-0.388885	-0.388885	-0.388885	-0.388885	1.82675	-0.388885	-0.388885	-0.388885	-0.388885	-0.388885	-0.388885	-0.388885	-0.388885
MLIP	-0.456178	-0.456178	-0.456178	-0.456178	-0.456178	-0.456178	-0.456178	-0.456178	-0.456178	-0.456178	-0.456178	-0.456178	-0.456178	-0.456178	-0.456178	-0.456178	-0.456178	-0.456178	-0.456178	-0.456178	-0.456178	-0.456178	-0.456178	-0.456178	-0.456178	-0.456178	-0.456178	-0.456178	-0.456178	-0.456178	-0.456178	-0.456178	-0.456178	-0.456178	-0.456178	-0.456178	-0.456178	-0.456178	-0.456178	-0.456178	1.7868	-0.456178	-0.456178	-0.456178	-0.456178	-0.456178	-0.456178	-0.456178	-0.456178
LY6D	-0.297608	-0.297608	-0.297608	-0.297608	-0.297608	-0.297608	-0.297608	-0.297608	-0.297608	-0.297608	-0.297608	-0.297608	-0.297608	-0.297608	-0.297608	-0.297608	-0.297608	-0.297608	-0.297608	-0.297608	-0.297608	-0.297608	-0.297608	-0.297608	0.294654	-0.297608	-0.297608	-0.297608	-0.297608	-0.297608	-0.297608	2.36017	-0.297608	-0.297608	-0.297608	-0.297608	-0.297608	-0.297608	-0.297608	-0.297608	0.825815	-0.297608	-0.297608	-0.297608	-0.297608	-0.297608	-0.297608	-0.297608	-0.297608
RAMP1	-0.448894	-0.448894	-0.448894	-0.448894	-0.448894	-0.448894	-0.448894	0.893826	-0.448894	-0.448894	-0.448894	-0.448894	-0.448894	-0.448894	-0.448894	-0.448894	-0.448894	-0.448894	-0.448894	-0.448894	-0.448894	-0.448894	-0.448894	-0.448894	-0.448894	-0.448894	-0.448894	-0.448894	-0.448894	-0.448894	-0.448894	-0.448894	-0.448894	-0.448894	-0.448894	0.858309	-0.448894	-0.448894	-0.448894	-0.448894	1.11619	-0.448894	-0.448894	-0.448894	-0.448894	-0.448894	-0.448894	-0.448894	-0.448894
IL17B	-0.371189	-0.371189	-0.371189	-0.371189	-0.371189	-0.371189	-0.371189	-0.371189	-0.371189	-0.371189	-0.371189	-0.371189	-0.371189	-0.371189	-0.371189	-0.371189	-0.371189	-0.371189	-0.371189	-0.371189	-0.371189	-0.371189	-0.371189	-0.371189	-0.371189	-0.371189	-0.371189	-0.371189	-0.371189	-0.371189	-0.371189	-0.371189	-0.371189	-0.371189	-0.371189	-0.371189	-0.371189	-0.371189	-0.371189	-0.371189	2.52365	-0.371189	-0.371189	-0.371189	-0.371189	-0.371189	-0.371189	-0.371189	-0.371189
GDF15	-0.381349	-0.381349	-0.381349	-0.381349	-0.381349	-0.381349	-0.381349	-0.381349	-0.381349	-0.381349	-0.381349	-0.381349	-0.381349	-0.381349	-0.381349	-0.381349	-0.381349	-0.381349	-0.381349	2.39151	-0.381349	-0.381349	-0.381349	-0.381349	-0.381349	-0.381349	-0.381349	-0.381349	-0.381349	-0.381349	1.6203	-0.381349	-0.381349	-0.381349	-0.381349	-0.381349	-0.381349	-0.381349	-0.381349	-0.381349	4.51329	-0.381349	-0.381349	-0.381349	-0.381349	-0.381349	-0.381349	-0.381349	-0.381349
KCNK12	-0.38916	-0.38916	-0.38916	-0.38916	-0.38916	-0.38916	-0.38916	-0.38916	-0.38916	1.06308	-0.38916	-0.38916	-0.38916	-0.38916	-0.38916	-0.38916	-0.38916	-0.38916	-0.38916	-0.38916	-0.38916	-0.38916	-0.38916	-0.38916	-0.38916	-0.38916	-0.38916	-0.38916	-0.38916	-0.38916	-0.38916	-0.38916	-0.38916	-0.38916	-0.38916	-0.38916	-0.38916	0.520794	-0.38916	-0.38916	2.98915	-0.38916	-0.38916	-0.38916	-0.38916	-0.38916	-0.38916	-0.38916	-0.38916
CDH7	-0.355492	-0.355492	-0.355492	-0.355492	-0.355492	-0.355492	-0.355492	-0.355492	-0.355492	-0.355492	-0.355492	-0.355492	-0.355492	-0.355492	-0.355492	-0.355492	-0.355492	-0.355492	-0.355492	-0.355492	-0.355492	-0.355492	-0.355492	-0.355492	-0.355492	-0.355492	-0.355492	-0.355492	-0.355492	-0.355492	-0.355492	-0.355492	-0.355492	-0.355492	-0.355492	-0.355492	-0.355492	-0.355492	-0.355492	-0.355492	-0.355492	-0.355492	-0.355492	-0.355492	-0.355492	-0.355492	-0.355492	-0.355492	-0.355492
BCAS1	-0.480961	-0.480961	-0.480961	-0.480961	-0.480961	-0.480961	2.37085	1.07056	-0.480961	0.110589	-0.480961	-0.480961	-0.480961	-0.480961	-0.480961	-0.480961	-0.480961	-0.480961	-0.480961	-0.480961	-0.480961	-0.480961	-0.480961	-0.480961	-0.480961	-0.480961	-0.480961	-0.480961	-0.480961	1.06936	-0.480961	-0.480961	1.22957	-0.480961	-0.480961	-0.480961	-0.480961	-0.480961	-0.480961	-0.480961	1.78317	-0.480961	-0.480961	-0.480961	-0.480961	-0.480961	-0.480961	-0.480961	-0.480961
CLDN19	-0.51952	0.407581	-0.51952	-0.51952	-0.51952	1.45063	-0.51952	-0.51952	-0.51952	0.067712	-0.51952	-0.51952	-0.51952	-0.51952	-0.51952	-0.51952	-0.51952	-0.51952	-0.51952	-0.51952	-0.51952	-0.51952	-0.51952	-0.51952	-0.51952	-0.51952	-0.51952	-0.51952	-0.51952	-0.51952	-0.51952	-0.51952	-0.51952	-0.51952	-0.51952	1.72004	-0.51952	-0.51952	-0.51952	1.0512	1.27574	-0.51952	-0.51952	-0.51952	-0.51952	-0.51952	-0.51952	-0.51952	-0.51952
SVIP	-0.565818	-0.565818	-0.565818	-0.565818	-0.565818	-0.565818	-0.565818	-0.565818	1.65906	-0.13553	-0.565818	-0.565818	0.286996	0.22618	-0.565818	0.220933	-0.565818	-0.565818	-0.565818	-0.565818	0.924542	-0.565818	-0.565818	-0.565818	0.44046	-0.565818	-0.565818	-0.565818	-0.565818	1.11072	-0.565818	-0.565818	-0.565818	-0.565818	-0.565818	-0.565818	-0.565818	-0.565818	-0.565818	-0.565818	2.6499	0.941027	-0.565818	-0.565818	-0.565818	-0.565818	-0.565818	-0.565818	-0.565818
CEMIP2	-0.598851	-0.598851	-0.598851	0.426309	-0.598851	-0.598851	-0.598851	-0.598851	-0.598851	-0.0870322	-0.598851	-0.598851	0.415555	-0.598851	-0.598851	-0.598851	-0.598851	-0.598851	-0.598851	-0.598851	-0.598851	-0.598851	0.947251	0.559171	-0.0711383	-0.598851	-0.598851	1.91468	-0.598851	0.742511	1.16327	-0.598851	0.881126	1.83158	-0.598851	0.708037	0.554342	-0.598851	-0.598851	1.42906	0.402132	0.579707	-0.598851	-0.598851	-0.598851	-0.598851	-0.598851	0.193652	-0.598851
SFRP1	0.804594	-0.694481	-0.694481	-0.694481	0.752838	0.412309	-0.694481	-0.694481	-0.694481	-0.694481	-0.694481	0.659864	-0.0406416	-0.694481	-0.694481	0.698029	-0.694481	0.253698	0.174504	-0.694481	-0.694481	-0.694481	0.749594	-0.694481	-0.694481	0.636119	-0.694481	-0.694481	0.221967	0.170099	-0.694481	-0.694481	-0.694481	-0.694481	0.668364	-0.694481	-0.694481	-0.694481	-0.694481	-0.694481	2.28173	-0.694481	-0.0588498	-0.694481	-0.694481	0.717088	0.400439	0.695974	-0.694481
ATP1A1	0.934892	-0.776027	-0.776027	-0.776027	-0.776027	-0.776027	-0.776027	-0.776027	-0.776027	-0.128569	-0.776027	0.275609	-0.776027	-0.776027	-0.776027	-0.776027	1.69072	-0.776027	-0.776027	-0.776027	0.528082	-0.776027	0.361348	-0.776027	-0.110912	0.742609	-0.776027	-0.776027	0.0947165	-0.776027	1.40217	-0.776027	2.11967	1.0119	-0.776027	-0.776027	-0.776027	0.562911	0.285958	-0.776027	2.03782	1.0833	-0.0505706	-0.1579	-0.149351	-0.776027	-0.776027	-0.19303	-0.776027
MPZ	0.214819	0.00451034	-0.564714	0.198544	0.164741	0.0117504	0.0276726	-0.114304	1.10252	0.269962	-0.00514448	0.705635	-0.383514	0.171607	0.64522	-0.157213	0.0685045	-0.346341	-0.109816	-0.432759	-0.139952	-0.395716	0.51292	0.124797	-0.273713	0.680945	-0.557877	0.529769	0.147065	0.279036	-0.805843	0.594575	-0.58624	0.00560034	-0.185304	-0.022197	0.31647	-1.77418	0.668383	0.701743	1.73636	-1.77418	-1.23226	-0.432434	-0.164612	-1.77418	-0.189563	-0.480162	-0.0695796
MBP	0.504841	0.0633321	-1.05564	-0.155745	0.450964	0.0964867	-1.05564	-1.05564	0.720015	0.138056	-0.164375	-1.05564	0.476225	-0.0578214	-1.05564	-0.427744	-1.05564	-1.05564	0.287987	0.582186	0.133801	-1.05564	-1.05564	-1.05564	-0.449009	-0.11694	-1.05564	0.630829	-1.05564	-1.05564	-1.05564	-1.05564	-1.05564	0.575076	-1.05564	-1.05564	-0.281899	-0.564589	-0.0870341	0.59895	1.75413	-1.05564	-1.05564	-1.05564	-0.484068	0.41375	1.10934	-0.193451	-1.05564
LIMCH1	-0.868079	-0.868079	-0.868079	-0.381996	0.923215	-0.868079	-0.868079	0.723792	-0.868079	-0.165964	0.191601	-0.868079	-0.868079	0.318289	-0.868079	0.311684	-0.868079	-0.868079	-0.868079	-0.868079	0.54612	-0.868079	0.36531	-0.868079	-0.146817	-0.868079	-0.868079	1.13707	-0.155628	-0.868079	-0.868079	-0.868079	-0.868079	1.07078	-0.868079	-0.868079	0.536231	-0.868079	-0.868079	0.74967	1.13361	-0.868079	-0.868079	-0.197771	-0.868079	-0.868079	-0.868079	0.667585	-0.868079
MYL9	-1.10649	-0.535531	-1.10649	-0.382115	-1.10649	0.618127	0.636994	-0.157956	-1.10649	-0.114134	0.291364	-1.10649	-1.10649	-0.440829	-1.10649	-1.10649	0.68552	-0.0670415	-0.153859	-1.10649	-1.10649	-1.10649	-1.10649	-1.10649	-1.10649	-1.10649	0.457457	-1.10649	0.040783	0.302612	0.138617	-1.10649	-1.10649	-1.10649	-0.088632	-1.10649	0.430499	-1.10649	-1.10649	1.05421	1.05223	-1.10649	0.649662	-0.512767	-0.504556	-1.10649	-1.10649	0.0546454	0.404945
TGFBI	-0.266407	-0.266407	-0.266407	-0.266407	-0.266407	-0.266407	-0.266407	-0.266407	-0.266407	-0.266407	-0.266407	-0.266407	-0.266407	-0.266407	-0.266407	-0.266407	-0.266407	-0.266407	-0.266407	-0.266407	-0.266407	-0.266407	-0.266407	-0.266407	-0.266407	-0.266407	-0.266407	-0.266407	-0.266407	-0.266407	-0.266407	-0.266407	-0.266407	-0.266407	-0.266407	-0.266407	-0.266407	0.797711	-0.266407	-0.266407	-0.266407	-0.266407	-0.266407	-0.266407	-0.266407	-0.266407	-0.266407	-0.266407	-0.266407
RUNX2	-0.270555	-0.270555	-0.270555	-0.270555	-0.270555	-0.270555	-0.270555	-0.270555	-0.270555	-0.270555	-0.270555	-0.270555	-0.270555	-0.270555	-0.270555	-0.270555	-0.270555	-0.270555	-0.270555	-0.270555	-0.270555	-0.270555	-0.270555	-0.270555	-0.270555	-0.270555	-0.270555	-0.270555	-0.270555	-0.270555	-0.270555	-0.270555	-0.270555	-0.270555	-0.270555	-0.270555	-0.270555	-0.270555	-0.270555	-0.270555	-0.270555	-0.270555	-0.270555	-0.270555	-0.270555	-0.270555	-0.270555	-0.270555	-0.270555
NGFR	1.58945	-0.584356	1.47276	-0.584356	-0.584356	-0.584356	-0.584356	1.99373	-0.584356	-0.105975	0.657211	-0.584356	-0.584356	0.296163	-0.584356	-0.584356	-0.584356	0.790599	-0.584356	-0.584356	-0.584356	-0.584356	0.860736	-0.584356	-0.0911199	-0.584356	1.48439	1.76496	-0.584356	0.669372	-0.584356	-0.584356	-0.584356	-0.584356	-0.584356	-0.584356	-0.584356	-0.584356	-0.584356	-0.584356	-0.584356	-0.584356	-0.584356	-0.584356	-0.584356	1.46256	-0.584356	0.616707	0.469228
CRLF1	-0.397706	-0.397706	-0.397706	0.744905	-0.397706	-0.397706	-0.397706	1.09849	-0.397706	-0.397706	-0.397706	-0.397706	-0.397706	-0.397706	-0.397706	-0.397706	-0.397706	-0.397706	-0.397706	-0.397706	-0.397706	-0.397706	-0.397706	-0.397706	-0.397706	-0.397706	-0.397706	-0.397706	-0.397706	-0.397706	-0.397706	-0.397706	-0.397706	-0.397706	-0.397706	-0.397706	-0.397706	-0.397706	-0.397706	-0.397706	-0.397706	-0.397706	-0.397706	-0.397706	-0.397706	2.04319	-0.397706	-0.397706	-0.397706
GAP43	-0.509218	-0.509218	-0.509218	-0.509218	-0.509218	-0.509218	-0.509218	-0.509218	-0.509218	0.397833	-0.509218	-0.509218	-0.509218	1.02343	-0.509218	-0.509218	-0.509218	-0.509218	0.880218	-0.509218	-0.509218	-0.509218	-0.509218	-0.509218	0.034637	-0.509218	-0.509218	-0.509218	0.411186	-0.509218	-0.509218	-0.509218	-0.509218	-0.509218	-0.509218	-0.509218	-0.509218	-0.509218	-0.509218	-0.509218	-0.509218	-0.509218	-0.509218	-0.509218	-0.509218	-0.509218	1.24147	0.307527	-0.509218
TMSB10	0.169126	-0.562716	-1.47935	0.487256	-0.337843	-0.743093	0.643281	0.287824	0.106281	-0.289976	0.871249	0.729739	0.534277	0.156546	0.998834	0.454271	-1.91558	-2.9454	0.514426	0.61361	0.0698809	-0.31945	-0.22646	0.00419234	-0.244532	0.0320496	0.353443	-0.664636	0.00506891	-0.0516356	-0.336617	-0.199875	-0.433277	-0.130537	0.237647	1.07501	-0.194044	0.211753	-0.611573	-0.588204	0.182731	-0.649633	-0.0212827	-0.498806	0.0227976	-1.01748	1.19019	0.0775512	0.90742
PMEPA1	-0.923744	0.1749	1.88597	0.245892	0.721619	-0.923744	-0.923744	0.0599	-0.923744	-0.548708	-0.923744	0.123763	-0.923744	0.844745	-0.923744	-0.923744	-0.923744	0.652456	-0.923744	-0.923744	-0.923744	2.14417	-0.923744	0.370635	0.277633	0.101412	-0.923744	-0.923744	1.27842	-0.923744	-0.923744	-0.923744	-0.923744	-0.923744	-0.923744	0.033881	0.366162	-0.387465	0.134072	-0.923744	-0.190272	0.928287	0.897411	0.718598	-0.299529	1.25634	0.321	1.38903	-0.923744
NEFL	-0.279575	-0.279575	-0.279575	-0.279575	-0.279575	-0.279575	-0.279575	-0.279575	-0.279575	-0.279575	-0.279575	-0.279575	-0.279575	1.45315	-0.279575	-0.279575	-0.279575	-0.279575	-0.279575	-0.279575	-0.279575	-0.279575	-0.279575	-0.279575	-0.279575	-0.279575	-0.279575	-0.279575	-0.279575	-0.279575	-0.279575	-0.279575	-0.279575	-0.279575	-0.279575	-0.279575	-0.279575	-0.279575	-0.279575	-0.279575	-0.279575	-0.279575	-0.279575	-0.279575	2.91314	-0.279575	-0.279575	-0.279575	-0.279575
GFRA2	-0.396513	-0.396513	-0.396513	-0.396513	2.86097	2.09454	-0.396513	-0.396513	-0.396513	-0.396513	-0.396513	-0.396513	-0.396513	-0.396513	-0.396513	-0.396513	-0.396513	-0.396513	-0.396513	-0.396513	-0.396513	-0.396513	-0.396513	-0.396513	-0.396513	-0.396513	2.81439	3.24986	-0.396513	-0.396513	-0.396513	-0.396513	-0.396513	-0.396513	-0.396513	-0.396513	-0.396513	-0.396513	-0.396513	-0.396513	-0.396513	-0.396513	-0.396513	-0.396513	-0.396513	-0.396513	-0.396513	-0.396513	-0.396513
RBP1	-0.446941	-0.446941	-0.446941	-0.446941	-0.446941	-0.446941	-0.446941	-0.446941	-0.446941	1.59213	1.24071	2.22262	-0.446941	-0.446941	2.19999	-0.446941	-0.446941	-0.446941	-0.446941	-0.446941	-0.446941	-0.446941	-0.446941	-0.446941	-0.446941	-0.446941	-0.446941	-0.446941	-0.446941	-0.446941	-0.446941	-0.446941	-0.446941	-0.446941	-0.446941	2.99511	1.01818	-0.446941	-0.446941	-0.446941	-0.446941	-0.446941	-0.446941	-0.446941	-0.446941	-0.446941	3.21662	0.559923	-0.446941
PDLIM4	0.751561	-0.306537	-1.22465	-0.0850127	0.683332	-1.22465	-1.22465	0.841005	-1.22465	-0.0313103	-0.095943	0.93773	0.456467	-1.22465	0.921476	0.031963	0.930303	-1.22465	0.847502	-1.22465	0.281671	1.59918	-1.22465	-1.22465	-0.456407	-0.0358696	-1.22465	0.911114	1.21085	-0.0848871	0.893419	1.89142	0.612193	0.840508	-0.00064295	-0.11418	-1.22465	-0.602778	0.953165	1.15005	-1.22465	-0.223223	0.0883972	0.235068	-1.22465	-1.22465	0.218768	-0.132765	-1.22465
CCN3	0.599551	-0.776859	1.28113	-0.776859	1.68971	0.667597	-0.776859	1.34867	-0.776859	-0.255988	0.393916	0.0691671	-0.776859	-0.776859	-0.776859	-0.776859	-0.776859	0.496169	1.4403	-0.776859	0.272278	-0.776859	-0.776859	-0.776859	0.297556	1.9161	-0.776859	-0.776859	0.0645986	-0.776859	1.3418	-0.776859	0.0990095	1.13986	0.737588	-0.00342687	-0.776859	-0.776859	-0.776859	-0.776859	-0.184465	0.870319	-0.776859	-0.776859	-0.272707	1.48488	-0.776859	0.71844	-0.776859
SESN3	-0.563471	-0.0339664	-0.563471	0.964878	-0.563471	-0.563471	-0.563471	-0.563471	-0.563471	0.0197599	-0.563471	-0.563471	-0.563471	-0.563471	-0.563471	-0.563471	-0.563471	1.11284	0.972834	-0.563471	-0.563471	-0.563471	-0.563471	-0.563471	0.0378714	-0.563471	-0.563471	-0.563471	0.454224	-0.563471	-0.563471	-0.563471	-0.563471	-0.563471	-0.563471	-0.563471	-0.563471	-0.563471	-0.563471	-0.563471	1.21956	0.779527	-0.563471	-0.563471	-0.563471	-0.563471	-0.563471	-0.563471	-0.563471
DCBLD2	-0.654755	-0.654755	-0.654755	-0.654755	-0.654755	-0.654755	-0.654755	-0.654755	-0.654755	-0.654755	-0.654755	-0.654755	0.46511	-0.654755	-0.654755	-0.654755	-0.654755	-0.654755	0.833602	-0.654755	-0.654755	-0.654755	1.05208	-0.654755	-0.654755	-0.654755	-0.654755	-0.654755	-0.0802683	-0.654755	-0.654755	-0.654755	-0.654755	-0.654755	-0.654755	0.788	0.618326	0.153201	-0.654755	-0.654755	0.450292	-0.654755	0.433924	0.83608	-0.654755	1.76291	-0.654755	0.220138	-0.654755
TFPI2	-0.40887	1.8486	-0.40887	0.348116	-0.40887	-0.40887	-0.40887	-0.40887	-0.40887	1.58502	-0.40887	-0.40887	1.55679	1.43868	-0.40887	0.75374	-0.40887	-0.40887	-0.40887	-0.40887	-0.40887	-0.40887	1.51191	1.02978	-0.40887	-0.40887	-0.40887	-0.40887	1.35753	-0.40887	-0.40887	-0.40887	-0.40887	-0.40887	-0.40887	-0.40887	1.77809	-0.40887	2.22258	-0.40887	-0.40887	-0.40887	-0.40887	3.49939	2.40062	-0.40887	-0.40887	-0.40887	-0.40887
SERPINE1	-0.351812	-0.351812	-0.351812	-0.351812	-0.351812	-0.351812	-0.351812	-0.351812	-0.351812	-0.351812	-0.351812	-0.351812	-0.351812	-0.351812	-0.351812	-0.351812	-0.351812	-0.351812	-0.351812	-0.351812	-0.351812	-0.351812	-0.351812	-0.351812	-0.351812	-0.351812	-0.351812	-0.351812	3.95074	-0.351812	-0.351812	-0.351812	-0.351812	-0.351812	-0.351812	-0.351812	-0.351812	3.04043	-0.351812	-0.351812	-0.351812	1.21031	-0.351812	-0.351812	-0.351812	-0.351812	-0.351812	-0.351812	-0.351812
COL8A1	1.71936	0.449157	2.39413	-0.653006	-0.653006	-0.653006	-0.653006	-0.653006	-0.653006	-0.653006	-0.653006	-0.653006	-0.653006	-0.653006	-0.653006	0.855513	-0.653006	-0.653006	-0.653006	-0.653006	-0.653006	-0.653006	-0.653006	-0.653006	-0.114717	-0.653006	-0.653006	-0.653006	1.18182	-0.653006	-0.653006	-0.653006	-0.653006	-0.653006	0.816371	-0.653006	0.523299	-0.653006	-0.653006	-0.653006	-0.653006	0.549172	-0.653006	0.204092	0.215945	2.38182	-0.653006	-0.653006	-0.653006
MDK	-0.921046	0.891864	-0.921046	0.343844	0.858315	0.439663	-0.921046	0.142705	-0.921046	0.909342	0.646604	1.09556	-0.921046	0.562597	-0.921046	0.250858	-0.921046	-0.921046	-0.921046	-0.921046	0.483732	-0.921046	1.87035	-0.921046	-0.204589	-0.921046	-0.921046	-0.921046	-0.508678	-0.921046	0.475303	-0.921046	-0.921046	1.0049	1.5805	0.114567	-0.921046	-0.341093	1.75912	0.16379	-0.921046	0.012875	-0.921046	-0.921046	-0.921046	-0.921046	-0.921046	0.0972347	-0.921046
MT1X	0.865947	1.26136	-0.903621	0.613549	0.804852	0.402878	1.59115	-0.903621	2.12212	1.62807	0.107064	0.184064	-0.903621	0.227895	-0.903621	0.740153	-0.903621	-0.903621	0.620037	1.56935	1.00229	-0.903621	0.272742	0.440405	0.189453	-0.903621	-0.903621	1.00882	0.582658	-0.903621	-0.903621	-0.903621	0.741152	-0.903621	1.04341	-0.903621	0.751394	-0.903621	-0.903621	0.137996	1.00552	0.778073	0.800296	0.954105	-0.903621	-0.903621	-0.903621	0.888023	-0.903621
SPP1	1.23079	-0.384417	2.02495	0.681905	1.17281	1.63811	-1.07181	1.3899	1.13695	1.96868	1.19992	0.758238	0.538119	-1.07181	-1.07181	-0.130984	-1.07181	0.296644	0.479605	0.481109	-1.07181	1.04238	1.16916	0.0519685	-0.73609	1.0402	-1.07181	-1.07181	1.06055	-0.218469	0.0492033	0.43472	-1.07181	-1.07181	1.39672	0.169973	-1.07181	-0.606211	0.558714	0.218295	-0.435009	-1.07181	0.160663	-0.212693	0.216148	-1.07181	1.29781	0.869825	-0.354695
NDUFA4L2	-0.335049	-0.335049	-0.335049	-0.335049	-0.335049	-0.335049	-0.335049	-0.335049	-0.335049	-0.335049	-0.335049	-0.335049	-0.335049	-0.335049	-0.335049	-0.335049	-0.335049	-0.335049	-0.335049	-0.335049	-0.335049	-0.335049	-0.335049	-0.335049	-0.335049	-0.335049	-0.335049	-0.335049	-0.335049	-0.335049	-0.335049	-0.335049	-0.335049	-0.335049	-0.335049	-0.335049	-0.335049	-0.335049	-0.335049	-0.335049	-0.335049	-0.335049	-0.335049	0.443169	-0.335049	-0.335049	-0.335049	-0.335049	-0.335049
VEGFA	-0.505179	-0.157619	-0.505179	-0.505179	-0.505179	-0.505179	-0.505179	-0.505179	-0.505179	-0.505179	0.974525	-0.505179	0.253567	-0.505179	0.553039	-0.505179	-0.505179	-0.505179	1.31887	-0.505179	-0.505179	-0.505179	-0.505179	-0.505179	-0.110465	-0.505179	-0.505179	-0.505179	0.162823	-0.505179	-0.505179	-0.505179	-0.505179	-0.505179	-0.505179	-0.505179	-0.505179	-0.505179	-0.505179	-0.505179	-0.505179	-0.505179	-0.505179	-0.505179	-0.505179	-0.505179	-0.505179	-0.505179	-0.505179
LOX	-0.352579	-0.352579	-0.352579	0.24416	-0.352579	-0.352579	-0.352579	-0.352579	-0.352579	-0.352579	-0.352579	-0.352579	-0.352579	-0.352579	-0.352579	-0.352579	-0.352579	-0.352579	-0.352579	-0.352579	-0.352579	-0.352579	-0.352579	-0.352579	-0.352579	-0.352579	-0.352579	-0.352579	-0.352579	-0.352579	-0.352579	-0.352579	-0.352579	-0.352579	1.05818	-0.352579	-0.352579	-0.352579	-0.352579	-0.352579	-0.352579	-0.352579	-0.352579	-0.352579	-0.352579	-0.352579	-0.352579	-0.352579	-0.352579
H19	-0.31249	-0.31249	-0.31249	-0.31249	-0.31249	-0.31249	-0.31249	-0.31249	-0.31249	-0.31249	-0.31249	-0.31249	-0.31249	-0.31249	-0.31249	-0.31249	-0.31249	-0.31249	-0.31249	-0.31249	-0.31249	-0.31249	-0.31249	-0.31249	-0.31249	-0.31249	-0.31249	-0.31249	-0.31249	-0.31249	-0.31249	-0.31249	-0.31249	-0.31249	-0.31249	-0.31249	-0.31249	-0.31249	-0.31249	-0.31249	-0.31249	-0.31249	-0.31249	-0.31249	-0.31249	-0.31249	-0.31249	-0.31249	-0.31249
WFDC2	-0.40642	0.115988	-0.40642	-0.40642	-0.40642	-0.40642	-0.40642	-0.40642	-0.40642	-0.40642	-0.40642	-0.40642	-0.40642	-0.40642	-0.40642	-0.40642	2.44481	-0.40642	1.10929	-0.40642	-0.40642	-0.40642	-0.40642	-0.40642	-0.40642	-0.40642	-0.40642	-0.40642	-0.40642	-0.40642	-0.40642	-0.40642	-0.40642	-0.40642	-0.40642	-0.40642	-0.40642	-0.40642	-0.40642	-0.40642	-0.40642	-0.40642	-0.40642	0.538243	-0.40642	-0.40642	-0.40642	-0.40642	-0.40642
FAIM2	-0.320302	-0.320302	-0.320302	-0.320302	-0.320302	-0.320302	-0.320302	-0.320302	-0.320302	-0.320302	-0.320302	-0.320302	-0.320302	-0.320302	-0.320302	-0.320302	-0.320302	-0.320302	-0.320302	-0.320302	-0.320302	-0.320302	-0.320302	-0.320302	-0.320302	-0.320302	-0.320302	-0.320302	-0.320302	-0.320302	-0.320302	-0.320302	-0.320302	-0.320302	-0.320302	-0.320302	-0.320302	-0.320302	-0.320302	-0.320302	1.32858	-0.320302	-0.320302	-0.320302	-0.320302	-0.320302	-0.320302	-0.320302	-0.320302
FBLN2	-0.466088	-0.466088	-0.466088	-0.466088	2.12515	-0.466088	-0.466088	-0.466088	-0.466088	-0.466088	-0.466088	-0.466088	-0.466088	-0.466088	-0.466088	-0.466088	-0.466088	-0.466088	-0.466088	-0.466088	-0.466088	-0.466088	-0.466088	-0.466088	-0.466088	-0.466088	-0.466088	-0.466088	-0.466088	-0.466088	-0.466088	-0.466088	-0.466088	-0.466088	-0.466088	-0.466088	-0.466088	-0.466088	-0.466088	-0.466088	1.33957	-0.466088	-0.466088	-0.466088	-0.466088	-0.466088	-0.466088	-0.466088	-0.466088
GAPDH	-0.879849	0.412353	-0.0271016	0.431983	-0.35366	-0.195561	0.195839	0.263241	0.612648	-0.101309	-0.0794847	-0.112105	0.364391	0.151173	0.243867	0.142621	-0.119091	-0.430904	0.514867	-0.794495	-2.60193	0.22965	-0.357763	-0.405615	-0.580195	-0.502385	0.24799	-0.137156	0.0831142	-2.60193	-0.756235	-2.60193	-0.224689	-2.60193	-0.461073	0.223924	-0.569193	-0.0455894	-0.457988	-0.532609	0.498807	-0.245834	0.00552381	-0.551409	-0.535412	-0.036362	0.633439	-0.0642194	0.391042
F8	-0.314846	-0.314846	-0.314846	-0.314846	-0.314846	-0.314846	-0.314846	-0.314846	-0.314846	-0.314846	-0.314846	-0.314846	-0.314846	1.32673	-0.314846	1.31585	-0.314846	-0.314846	-0.314846	-0.314846	-0.314846	-0.314846	-0.314846	-0.314846	-0.314846	-0.314846	-0.314846	-0.314846	-0.314846	-0.314846	-0.314846	-0.314846	-0.314846	-0.314846	-0.314846	-0.314846	-0.314846	-0.314846	-0.314846	-0.314846	-0.314846	-0.314846	-0.314846	-0.314846	-0.314846	-0.314846	-0.314846	-0.314846	-0.314846
CHPF	-0.822993	0.443886	1.03668	-0.30814	1.07433	-0.822993	-0.822993	0.311277	1.41315	-0.390528	0.299408	-0.822993	-0.822993	-0.822993	0.372441	-0.0322604	-0.822993	-0.822993	-0.822993	1.23958	-0.822993	-0.822993	-0.822993	-0.822993	-0.0590404	0.359146	-0.822993	-0.822993	0.378397	-0.822993	0.665923	-0.822993	-0.822993	-0.822993	-0.822993	0.281273	-0.822993	-0.822993	0.396807	-0.822993	0.0227959	0.691479	-0.822993	-0.822993	-0.103192	-0.822993	-0.822993	0.565508	-0.822993
MIF	0.00467357	-0.486482	1.51345	-0.966096	0.535103	0.694475	-1.73128	0.949483	-1.73128	-0.0923721	0.671527	0.168208	-0.5503	-1.73128	-1.73128	-0.627438	0.161684	-1.73128	0.529356	0.0907154	0.138429	0.749243	0.530966	0.133022	0.101969	0.746686	-1.73128	0.753351	0.408122	0.0822236	-0.416029	-1.73128	-0.626619	-1.73128	0.789995	-1.73128	-1.73128	-0.577163	-1.73128	-0.70945	0.65454	0.764621	0.412349	-0.0583391	-0.71152	-0.09666	0.42104	0.462341	-1.73128
CD99	-1.56763	0.334947	0.0707041	0.0369718	1.05882	-0.289408	0.873145	-0.568363	0.402362	0.369966	-0.578819	0.935479	-0.0948798	0.0479332	0.312492	0.50615	0.320225	-0.472586	0.247687	-1.56763	0.646082	-1.56763	1.32092	-0.70561	-0.347172	-0.526192	-1.56763	-1.56763	0.246609	-0.569134	-0.255928	0.195167	0.0415443	-1.56763	0.00630787	-0.114615	0.771733	-1.02283	-1.56763	-1.56763	-1.56763	0.504215	-0.417328	0.249889	-0.0605853	-1.56763	0.233327	-0.344391	0.968011
FN1	-0.935827	0.239122	-0.935827	-0.21358	0.646145	0.783722	-0.935827	-0.935827	-0.935827	0.194896	2.3879e-05	-0.935827	-0.221157	0.383232	0.0609184	0.106075	-0.935827	-0.935827	-0.935827	-0.935827	-0.935827	-0.935827	-0.935827	0.308684	-0.564042	0.518568	-0.935827	-0.935827	0.0658841	-0.935827	-0.935827	-0.935827	-0.935827	-0.935827	-0.935827	-0.935827	0.304382	-0.935827	-0.935827	0.0286655	-0.935827	0.32693	0.152866	-0.935827	-0.935827	0.60707	-0.935827	0.221896	0.792112
AEBP1	-0.950479	-0.158485	-0.950479	-0.503855	-0.950479	-0.950479	0.858108	0.0334747	0.989325	-0.30536	0.0231789	0.589674	0.499703	0.640327	-0.950479	-0.264536	-0.950479	0.626217	-0.950479	-0.950479	-0.950479	-0.950479	-0.950479	-0.950479	0.102549	0.562671	-0.950479	-0.950479	0.758693	-0.950479	-0.950479	-0.950479	0.96239	-0.950479	-0.950479	-0.950479	-0.950479	-0.950479	-0.950479	0.535946	-0.950479	0.669605	0.469543	0.0393705	0.0509445	1.23029	-0.950479	-0.00858493	-0.124241
TPM2	-0.823527	0.113608	-0.823527	0.0656043	-0.823527	-0.823527	-0.823527	0.340746	1.47177	-0.379622	-0.823527	0.998874	0.0562766	-0.00646471	-0.823527	-0.823527	-0.823527	-0.823527	0.913307	-0.823527	1.34904	1.35207	0.517421	-0.823527	-0.365837	-0.823527	1.09613	-0.823527	0.203067	0.339848	-0.823527	-0.823527	-0.823527	-0.823527	-0.823527	0.869421	-0.823527	-0.823527	0.428539	0.9353	0.533559	0.198647	-0.823527	0.347723	-0.0846852	-0.823527	1.27482	0.290979	0.154128
RNASE1	-0.882503	-0.246055	0.851027	-0.402573	-0.882503	1.03992	-0.882503	-0.882503	-0.882503	-0.479373	-0.882503	-0.882503	1.27496	1.01846	-0.882503	-0.882503	2.43977	1.63676	-0.882503	-0.882503	0.513794	-0.882503	-0.882503	-0.882503	-0.882503	0.219448	-0.882503	-0.882503	-0.179071	-0.882503	0.505415	-0.882503	1.82107	-0.882503	1.39483	0.146858	-0.882503	-0.882503	-0.882503	1.52602	-0.0940861	1.75129	-0.882503	-0.882503	-0.211528	-0.882503	0.455485	-0.882503	-0.882503
GSN	0.587839	0.0609568	0.476915	0.121812	-1.93654	-1.93654	0.0569389	0.291924	0.20157	0.0145053	0.487767	0.601764	-0.338106	-0.183105	0.104031	0.749513	-1.93654	-0.748046	-0.847312	0.0356066	-0.504304	0.748404	0.512138	-0.173755	0.0477881	0.0875082	0.488016	-1.93654	0.37917	0.0264151	-1.93654	-1.93654	-1.93654	-1.93654	-0.228283	0.463136	0.849113	-0.466054	0.134161	0.533975	-1.93654	-0.150835	0.511288	-0.125731	-0.300885	0.467166	0.0181101	0.104777	0.699567
ADM	-0.314427	0.409851	-0.314427	0.63532	-0.314427	-0.314427	-0.314427	-0.314427	-0.314427	0.48334	-0.314427	3.65221	-0.314427	1.15396	-0.314427	1.14423	-0.314427	3.7355	2.80694	-0.314427	-0.314427	-0.314427	-0.314427	-0.314427	-0.314427	1.86626	-0.314427	-0.314427	0.496695	-0.314427	-0.314427	-0.314427	-0.314427	-0.314427	-0.314427	-0.314427	-0.314427	0.826331	-0.314427	-0.314427	-0.314427	-0.314427	-0.314427	-0.314427	-0.314427	-0.314427	-0.314427	0.92084	-0.314427
IGFBP5	-0.554724	-0.554724	1.91196	0.859721	-0.554724	-0.554724	-0.554724	-0.554724	-0.554724	-0.554724	-0.554724	-0.554724	-0.554724	-0.554724	-0.554724	-0.554724	-0.554724	2.62635	-0.554724	-0.554724	-0.554724	1.22461	-0.554724	-0.554724	1.63713	-0.554724	-0.554724	-0.554724	-0.554724	1.58683	1.79055	-0.554724	2.01487	-0.554724	-0.554724	-0.554724	-0.554724	-0.0355788	-0.554724	-0.554724	-0.554724	2.09583	0.541417	0.663858	-0.554724	-0.554724	-0.554724	-0.554724	-0.554724
HILPDA	-0.304487	-0.304487	-0.304487	-0.304487	-0.304487	-0.304487	-0.304487	-0.304487	-0.304487	-0.304487	1.86218	-0.304487	-0.304487	-0.304487	-0.304487	-0.304487	-0.304487	-0.304487	-0.304487	-0.304487	-0.304487	-0.304487	-0.304487	-0.304487	-0.304487	-0.304487	3.3057	-0.304487	-0.304487	-0.304487	2.56969	-0.304487	-0.304487	-0.304487	-0.304487	-0.304487	-0.304487	-0.304487	-0.304487	1.92849	-0.304487	-0.304487	-0.304487	-0.304487	-0.304487	-0.304487	-0.304487	-0.304487	-0.304487
HLA-DRB1	1.69191	0.168184	0.680242	0.284643	0.705372	1.1149	0.0171724	-0.000490469	0.104004	0.409211	-0.535335	-0.160461	1.55143	-0.7227	-0.49341	0.171632	-1.17964	1.07867	0.162112	-1.17964	-1.17964	0.989128	-0.0929373	0.259112	-0.384393	-0.17833	-1.17964	-1.17964	1.2138	-0.529023	0.666769	-1.17964	-0.461789	-1.17964	-0.154065	-1.17964	-1.17964	1.38553	0.930378	0.716345	-1.17964	0.575349	-0.0934007	-0.772081	0.650374	0.501001	-0.355686	0.74047	-0.632888
S100B	-0.0286166	0.923542	-0.562083	0.916821	0.192699	0.377203	-0.314123	0.33886	0.799554	0.941413	0.46038	1.51099	0.4947	0.368938	0.231327	0.517268	-0.954297	-1.01706	0.836018	0.188196	0.0789994	1.07316	1.09	0.609163	-0.235256	0.622257	0.69328	-0.458559	-0.000231947	-0.407235	0.182882	-1.10385	-0.687427	-0.534136	0.764787	0.134963	0.356503	-1.87942	0.951702	0.95109	0.25129	-0.881852	0.637198	0.644622	0.258623	-2.28093	-0.276229	-0.476253	0.68806
CD74	1.46405	0.313749	0.52561	0.374615	0.551932	1.07472	-1.42251	0.402206	-1.42251	0.504646	-0.417431	-0.129585	1.1699	-0.666952	-1.42251	0.0724185	-1.42251	0.98258	-0.405102	-1.42251	-1.42251	-0.148085	-0.284251	0.737612	-0.692622	0.0181012	-1.42251	0.523265	1.59994	-1.42251	0.0818198	-1.42251	-0.324229	-1.42251	0.389882	-1.42251	-1.42251	1.54542	0.92267	0.338204	-1.42251	0.100433	-0.284736	-0.283789	0.592517	0.879619	0.0425101	1.106	-0.849818
HLA-DQB1	-0.652467	-0.652467	1.31254	-0.652467	-0.652467	-0.652467	-0.652467	-0.652467	-0.652467	0.601419	-0.652467	-0.652467	1.60693	-0.652467	-0.652467	-0.652467	-0.652467	-0.652467	-0.652467	-0.652467	-0.652467	-0.652467	0.727919	0.381435	-0.652467	-0.652467	-0.652467	1.59165	2.69093	-0.652467	-0.652467	1.46182	0.668882	-0.652467	0.633642	-0.652467	-0.652467	1.34797	-0.652467	-0.652467	-0.652467	0.947785	0.22799	0.0977294	0.108104	2.00384	-0.652467	0.494817	-0.652467
HLA-DPA1	1.95751	-0.0984823	1.01255	-0.298938	1.04379	1.0403	-1.12235	-1.12235	0.502383	1.13784	0.09218	-1.12235	1.13096	-0.543986	-1.12235	-0.214421	-1.12235	0.977412	-1.12235	-1.12235	-0.0340034	1.22543	-1.12235	0.411067	-1.12235	-1.12235	0.23649	0.921295	1.02404	0.570169	-0.0405342	-1.12235	-0.213747	-1.12235	0.175742	-0.320011	-1.12235	1.71509	-1.12235	0.754975	-1.12235	-0.0219654	0.0670282	-1.12235	-0.0566641	1.22391	-0.0794522	0.428831	-1.12235
HLA-DQA1	-0.569335	-0.0996684	-0.569335	0.04654	-0.569335	-0.569335	-0.569335	-0.569335	-0.569335	0.85018	-0.569335	-0.569335	2.38131	0.933814	-0.569335	-0.569335	-0.569335	0.917544	-0.569335	-0.569335	-0.569335	-0.569335	-0.569335	0.601138	-0.569335	-0.569335	-0.569335	-0.569335	2.59551	-0.569335	-0.569335	-0.569335	-0.569335	-0.569335	-0.569335	-0.569335	-0.569335	2.76572	2.3573	0.814389	-0.569335	-0.569335	-0.569335	-0.569335	-0.569335	-0.569335	-0.569335	-0.569335	-0.569335
IGFBP4	-1.25477	1.18615	0.263472	1.10817	0.839815	0.42891	-1.25477	0.121758	1.14026	0.75537	0.634622	0.1947	1.50878	0.782571	-0.278815	0.871592	-1.25477	0.537595	-1.25477	-1.25477	-0.0318788	-1.25477	0.835991	0.918306	-1.25477	0.701256	-1.25477	0.479125	0.905193	-1.25477	-1.25477	-1.25477	0.23645	0.979385	0.922881	0.0917378	0.463361	-1.25477	1.42501	0.854637	-1.25477	0.269924	0.726366	0.987771	0.141807	-1.25477	-0.0829462	-0.121195	0.437125
ALDH1A1	1.11565	1.12388	0.77818	1.12145	0.481422	-0.40627	0.0985807	1.26483	-1.56168	1.73073	0.604406	0.37393	-0.230432	0.200487	0.137802	1.72781	0.144791	-0.571849	0.476241	0.0808142	-0.368849	1.0115	1.04935	0.118953	-0.340109	1.25312	1.02817	0.678168	0.414961	-1.56168	-0.376007	-1.56168	-1.56168	0.073684	0.38381	1.1605	0.998205	-1.06923	0.565315	0.318802	-0.0393574	-1.56168	1.58662	1.20467	0.640899	-0.0881014	0.7927	0.332593	0.969666
HLA-DRA	1.46268	-0.130987	0.974737	0.336738	-0.0377421	0.776173	-1.25352	-0.173093	-1.25352	1.0299	-0.534298	-0.479504	1.66629	-0.448313	-0.4875	-0.746827	-1.25352	1.26736	-0.523553	-1.25352	-0.293681	0.817043	-0.4164	1.19462	-0.967794	-0.135788	-1.25352	0.107402	1.65107	-0.527254	0.0961261	-1.25352	-0.083072	0.062411	-0.108701	-1.25352	-0.629135	2.0001	0.921587	0.712113	-1.25352	0.705517	-0.719575	-0.522338	0.400037	1.19987	-1.25352	0.889835	-0.643194
FTL	1.1876	1.19088	1.11374	1.45472	-0.218486	-1.94982	0.594154	0.0926397	0.189895	1.56986	0.647081	1.08897	1.37639	0.442813	0.798056	0.718318	-1.14347	0.00772592	-0.796003	-0.223389	0.302481	0.636178	-0.133268	1.30444	1.11835	-0.320026	-0.252064	0.05656	1.10535	0.915224	0.781065	0.600993	0.883498	-0.804142	0.0373251	0.0999184	0.828078	2.91854	0.902088	0.0699323	0.380695	0.0222526	0.635339	1.61994	0.645089	0.604781	-0.0390382	0.837143	0.0412561
PPP1R14A	-0.929172	0.968033	-0.929172	0.935076	0.793882	1.30086	-0.929172	0.100917	1.10159	1.95377	0.58887	1.02362	-0.150767	0.507522	-0.929172	1.32872	-0.929172	-0.929172	0.105367	0.943955	-0.929172	0.995682	-0.929172	-0.0405629	0.328931	1.61833	0.769244	0.999587	0.161873	-0.929172	-0.929172	-0.929172	-0.929172	0.935824	-0.929172	0.0736698	-0.0442683	-0.929172	0.696189	0.626948	-0.929172	-0.929172	0.789287	-0.2844	0.119206	-0.929172	-0.929172	0.331798	0.39637
HLA-DPB1	1.13873	0.0145121	1.38283	0.229403	1.07775	-1.02263	-1.02263	0.357705	-1.02263	1.08427	-0.103767	-0.0337619	1.63975	-1.02263	-1.02263	-0.37529	-1.02263	1.18987	-1.02263	-1.02263	-1.02263	1.62269	-1.02263	0.486658	-0.397214	-1.02263	1.05326	-1.02263	1.71251	-1.02263	-1.02263	-1.02263	-1.02263	0.658582	-1.02263	-1.02263	0.195068	2.25357	0.442562	0.380144	-1.02263	0.506282	-1.02263	0.165704	0.541695	0.492261	0.152434	0.469602	-1.02263
HLA-DMA	1.93951	-0.372366	-0.776242	-0.776242	-0.776242	-0.776242	-0.776242	0.390522	-0.776242	0.618727	-0.776242	0.466275	2.13311	-0.776242	-0.776242	-0.776242	-0.776242	0.502354	-0.776242	-0.776242	0.764574	-0.776242	-0.776242	0.759106	-0.776242	0.439763	-0.776242	-0.776242	1.99629	-0.776242	0.755328	-0.776242	-0.776242	-0.776242	-0.776242	-0.776242	-0.776242	1.85823	1.74043	1.36713	-0.776242	-0.776242	0.0808906	-0.0459195	-0.0358195	-0.776242	-0.776242	0.652037	-0.776242
IGFBP7	0.484008	0.307606	-1.14071	0.714926	0.980449	0.0588437	0.582982	-1.14071	-1.14071	1.37519	-1.14071	0.637064	-1.14071	-0.101817	1.19392	1.10109	-1.14071	-0.113062	0.791728	0.564536	0.93676	0.611627	-0.0606406	0.78217	0.925424	0.301412	-1.14071	-1.14071	2.15482	1.1212	0.927745	0.513597	1.8635	-1.14071	1.35133	0.7519	0.378831	-1.14071	-1.14071	-0.184357	-1.14071	1.54557	1.16342	0.977276	0.992749	1.27981	0.0459783	1.36117	0.353567
MAP1B	-1.28553	0.45914	-1.28553	0.887837	-1.28553	-1.28553	0.596133	0.236215	-1.28553	0.882383	0.554205	-1.28553	0.940694	-0.567113	-0.206618	0.838978	-1.28553	-1.28553	-0.257398	-1.28553	-1.28553	-1.28553	-1.28553	0.813575	-0.596042	0.288758	0.402367	0.631284	1.23107	-1.28553	-1.28553	-1.28553	0.363007	0.567916	-0.187002	-0.288899	0.613857	-0.106373	-0.184627	-0.24153	-1.28553	-0.386764	0.422287	0.423708	1.04345	0.98335	-1.28553	0.182484	0.0318029
SERPINA3	-0.616447	-0.616447	2.77421	-0.0776469	1.36912	0.90195	-0.616447	-0.616447	-0.616447	0.161815	-0.616447	-0.616447	-0.616447	-0.616447	-0.616447	0.211064	-0.616447	-0.616447	-0.616447	-0.616447	-0.616447	-0.616447	-0.616447	1.81754	-0.149812	-0.616447	-0.616447	-0.616447	2.39155	0.569664	-0.616447	-0.616447	2.58678	-0.616447	-0.616447	-0.616447	-0.616447	-0.616447	-0.616447	3.04342	0.76716	-0.616447	0.255571	2.25818	1.17377	-0.616447	-0.616447	2.17453	-0.616447
THY1	-0.417613	-0.417613	-0.417613	-0.417613	2.62155	-0.417613	-0.417613	-0.417613	-0.417613	-0.417613	-0.417613	-0.417613	-0.417613	-0.417613	-0.417613	-0.417613	-0.417613	-0.417613	-0.417613	-0.417613	-0.417613	-0.417613	-0.417613	-0.417613	-0.417613	-0.417613	-0.417613	-0.417613	1.18443	-0.417613	-0.417613	-0.417613	-0.417613	-0.417613	-0.417613	-0.417613	-0.417613	-0.417613	-0.417613	-0.417613	-0.417613	-0.417613	1.6739	-0.417613	-0.417613	-0.417613	-0.417613	-0.417613	-0.417613
HLA-DRB5	-0.522858	-0.522858	-0.522858	-0.522858	1.19594	-0.522858	-0.522858	-0.522858	-0.522858	2.02413	-0.522858	-0.522858	-0.522858	-0.522858	-0.522858	-0.522858	-0.522858	1.46602	-0.522858	-0.522858	-0.522858	-0.522858	-0.522858	-0.522858	0.169213	0.548051	-0.522858	-0.522858	2.68429	-0.522858	0.825963	-0.522858	1.73057	-0.522858	0.579785	-0.522858	-0.522858	-0.522858	-0.522858	1.81782	-0.522858	1.60762	0.659996	0.120321	-0.522858	2.4025	-0.522858	0.950654	-0.522858
SPP1	1.23079	-0.384417	2.02495	0.681905	1.17281	1.63811	-1.07181	1.3899	1.13695	1.96868	1.19992	0.758238	0.538119	-1.07181	-1.07181	-0.130984	-1.07181	0.296644	0.479605	0.481109	-1.07181	1.04238	1.16916	0.0519685	-0.73609	1.0402	-1.07181	-1.07181	1.06055	-0.218469	0.0492033	0.43472	-1.07181	-1.07181	1.39672	0.169973	-1.07181	-0.606211	0.558714	0.218295	-0.435009	-1.07181	0.160663	-0.212693	0.216148	-1.07181	1.29781	0.869825	-0.354695
[truncated: 41 more rows]
[truncated: 1,351 more columns]

## Sheet: Fig 2e-f
barcode	cluster	final_label	22q_loss	UMAP_1	UMAP_2
SCH1_TACGGTACACACAGAG-1	2	Stress	1	-2.37431	4.55668
SCH1_TACTTGTGTACTAGCT-1	2	Stress	1	-0.733642	4.09113
SCH1_CAGCAATGTAGGCTCC-1	2	Stress	1	-1.61804	4.9733
SCH1_TGATTTCAGGACAAGA-1	2	Stress	1	-2.18271	4.75906
[truncated: 6,688 more rows]

## Sheet: Fig 2g
VS-SC subtype	mSC cluster 1	Schwann cells	SC1	SC3	Non-myelinating Schwann Cells	mSC cluster 2	Dividing Schwann Cells	tSC	Myelinating Schwann Cells	iSC	nm(R)SC	SC2	mSC cluster 3	pmSC	prol. SC
[truncated: 7 more rows]

[truncated: 33 more sheets: Fig 3a, Fig 3b, Fig 3d, Fig 4a-b,d, Fig 4e-g, Supp Fig 5a-f, Fig 4h, Fig 4i, Fig 5b, Fig 5c, Fig 5d, Supp Fig 1b, Supp Fig 1c, Supp Fig 2a, Supp Fig 2b, Supp Fig 2c, Supp Fig 2e, Supp Fig 2f, Supp Fig 2g, Supp Fig 2h, Supp Fig 3c …]
